# Supplementary material for: Structure and function of Plasmodium actin II in the parasite mosquito stages
Source: PLoS Pathog. 2023 Mar 6;19(3):e1011174. doi: 10.1371/journal.ppat.1011174 (PMC10019781; doi:10.1371/journal.ppat.1011174)
Supplement: S1 Data — (XLSX) [file ppat.1011174.s024.xlsx]

## Sheet: oocysts number
WT	actIchi
25	0
2	0
1	0
14	0
73	1
0	1
65	3
92	0
9	2
5	0
14	2
53	0
116	0
0	0
11	2
32	2
25	1
0	7
0	0
77	6
33	0
25	1
121	0
84	2
25	0
0	0
18	0
28	0
91	0
0	0
94	1
0	1
0	1
22	0
0	1
0	0
0	1
50	1
50	0
2	0
0	2
0	0
0	0
2	0
0	1
2	2
0	1
7	1
13	0
0	0
17	0
11	0
0	10
0	1
0	1
0	0
0	0
1	1
0	0
1	0
6	0
8	0
8	0
10	0
47	0
47	0

## Sheet: oocyst area
WT	actIchi
223.278	37.667
207.667	34.333
187.139	23.111
217.639	8.639
331.444	12.111
67.778	17.778
20.167	24.556
20.556	19.667
213.778	12.944
196.917	172.5
227.333	18.556
288.583	25.222
329.333	8
217.778	10.417
169.667	17.778
364.611	18
367	14.111
393.333	23.889
266.667	14.222
20.25	23.111
590.694	12.667
243	16.028
202.889	4.917
507.222	17
565.361	6
36.556	22.22
502.111	124.889
36.139	44.528
33.167	33.111
484.111	77.222
1084.92	38.444
622.25	34.222
35	129.444
175.222	20.917
952.889	34.611
644.75	34.333
47.222	17.111
41.389	17.722
343.222	127.611
	63.861
	33.667
	35.111
	17.778
	166
	16
	72.972
	111.111
	15.778
	8.889
	11.694
	17.722
	12.528
	17.056
	14.278
	106.222
	116.333
	34.056
	55.889
	16.972
	15.444
	23.05
