# Supplementary material for: Structure and function of Plasmodium actin II in the parasite mosquito stages
Source: PLoS Pathog. 2023 Mar 6;19(3):e1011174. doi: 10.1371/journal.ppat.1011174 (PMC10019781; doi:10.1371/journal.ppat.1011174)
Supplement: S2 Data — (XLSX) [file ppat.1011174.s025.xlsx]

## Sheet: exflagellation
WT	H73Q
7.8	1
5.4	1
1	9
	1.8
	1.8
	9.6
	2.4
	16.6
	6.4
	4
	4.6

## Sheet: ook conversion
WT	H73Q
48.2	58
48.2	42.4
46	47

## Sheet: oocyst numbers
WT Exp 1	WT Exp 2	H73Q exp 1	H73Q exp 2
15	195	0	183
117	57	68	112
16	36	22	53
202	179	2	20
19	64	84	20
52	0	15	22
5	0	62	1
22	140	140	14
4	30	70	7
24	60	0	31
11	32	33	26
45	104	141	5
18	91	197	12
7	33	91	70
89	26	37	8
32	108	146	79
22	97	18	14
31	77	13	76
0	41	18	74
132	0	12	54
44	246	25	0
42	100	30	7
62	110	74	25
59	83	0	57
36	59	83	53
120	69	216	6
144	88	108	22
96	238	88	41
9	52	87	10
181	0	78	41
40	40	3	29
27	92	100	19
52	184	159	65
26	0	10	67
54	35	47	77
88	154		105
6	143		3
18	85		170
0	209		92
110	109		5
58	132		36
0			51
			115
			3
			0
			126
			95
			169
			104
			134
			65
			12
			27
			15
			84
			13
			88
			44
			142
			36
			1
			0
			2

## Sheet: oocyst area
wt	H73Q
1026.26	279.72
1406.06	224.398
657.031	593.046
771.406	650.856
320.124	334.734
1388.65	89.3328
1348.87	112.974
568.764	156.534
1275.52	607.222
463.714	526.943
1079.1	180.979
669.463	426.343
1054.86	186.211
877.078	230.072
1148.1	281.177
965.966	279.97
770.784	496.964
758.974	268.531
1002.64	143.59
630.924	64.0248
1035.59	18.648
225.019	7.4592
722.299	11.8104
829.214	3.7296
634.032	3.7296
225.019	6.216
711.11	16.1616
88.83	4.9728
111.672	39.7824
512.112	613.519
564	159.13
1851.05	9.9456
36.378	6.216
439.92	6.216
1286.48	75.2136
31.302	73.3488
23.406	22.9992
29.61	9.324
314.148	10.5672
9.024	206.993
29.61	1150.58
785.652	33.5664
824.004	1109.56
451.2	156.643
532.98	176.534
730.662	341.258
404.388	358.042
820.62	195.804
1015.48	7.4592
333.324	6.8376
36.096	67.1328
691.182	16.1616
887.454	365.501
15.228	8.7024
17.202	32.3232
1164.66	7.4592
309.918	9.9456
874.2	6.216
222.78	20.5128
200.784	14.9184
34.122	7.4592
63.732	232.478
210.372	243.046
11.28	173.426
1138.15	14.9184
469.53	511.577
1212.32	104.429
1340.35	42.8904
5.64	264.802
10.152	16.7832
21.432	19.2696
14.1	24.2424
11.562	90.7536
12.126	375.446
216.858	58.4304
200.22	645.221
346.296	377.933
12.126	714.218
11.28	388.5
9.306	548.251
17.484	822.377
60.63	16.1616
14.1	144.211
23.124	32.9448
961.62	8.7024
25.38	14.9184
946.11	27.972
679.056	9.9456
21.432	43.512
139.026	4.9728
25.662	4.3512
686.106	7.4592
790.728	8.7024
19.176	61.5384
326.838	54.0792
1410.56	3.7296
1086.26	13.6752
964.44	6.8376
304.56	11.8104
865.176	10.5672
338.4	44.1336
852.486	358.042
463.608	144.211
844.872	9.9456
711.768	752.136
1355.29	810.566
	105.672
	8.0808
	203.885
	59.6736
	65.268
	32.9448
	44.1336
	8.7024
	14.9184
	86.4024
	67.7544
	18.0264
	161.616
	307.07
	261.072
	738.461
	230.614
	279.72
	14.2968
	735.974
	41.6472
	9.324
	865.889
	26.226
	84.882
	146.64
	233.214
	38.916
	87.138
	239.7
	12.126
	771.552
	192.888
	190.068
	816.108
	303.15
	289.05
	492.09
	868.278
	362.652
	496.884
	322.608
	401.85
	6.768
	6.204
	852.486
	12.408
	15.51
	7.332
	256.62
	906.348
	820.62
	471.222
	284.256
	1108.82
	478.554
	384.084
	250.416
	11.28
	163.56
	522.828
	562.026
	507.318
	47.658
	16.92
	10.434
	717.126
	1036.07
	90.804
	26.226
	267.618
	287.358
	532.134
	482.22
