# Supplementary material for: Structure and function of Plasmodium actin II in the parasite mosquito stages
Source: PLoS Pathog. 2023 Mar 6;19(3):e1011174. doi: 10.1371/journal.ppat.1011174 (PMC10019781; doi:10.1371/journal.ppat.1011174)
Supplement: S4 Data — (XLS) [file ppat.1011174.s027.xls]

## Sheet: Sheet2
Sizes[1] (d.nm)	30um F-act2 sample100k 1			30um F-act2-SN sample100k 3			30um F-act2-P sample100k 3
0.01	0	0	0	0	0	0	0	0	0
0.01047	0	0	0	0	0	0	0	0	0
0.01097	0	0	0	0	0	0	0	0	0
0.01149	0	0	0	0	0	0	0	0	0
0.01203	0	0	0	0	0	0	0	0	0
0.0126	0	0	0	0	0	0	0	0	0
0.01319	0	0	0	0	0	0	0	0	0
0.01382	0	0	0	0	0	0	0	0	0
0.01447	0	0	0	0	0	0	0	0	0
0.01516	0	0	0	0	0	0	0	0	0
0.01587	0	0	0	0	0	0	0	0	0
0.01662	0	0	0	0	0	0	0	0	0
0.01741	0	0	0	0	0	0	0	0	0
0.01823	0	0	0	0	0	0	0	0	0
0.0191	0	0	0	0	0	0	0	0	0
0.02	0	0	0	0	0	0	0	0	0
0.02094	0	0	0	0	0	0	0	0	0
0.02193	0	0	0	0	0	0	0	0	0
0.02297	0	0	0	0	0	0	0	0	0
0.02406	0	0	0	0	0	0	0	0	0
0.0252	0	0	0	0	0	0	0	0	0
0.02639	0	0	0	0	0	0	0	0	0
0.02764	0	0	0	0	0	0	0	0	0
0.02894	0	0	0	0	0	0	0	0	0
0.03031	0	0	0	0	0	0	0	0	0
0.03174	0	0	0	0	0	0	0	0	0
0.03325	0	0	0	0	0	0	0	0	0
0.03482	0	0	0	0	0	0	0	0	0
0.03646	0	0	0	0	0	0	0	0	0
0.03819	0	0	0	0	0	0	0	0	0
0.04	0	0	0	0	0	0	0	0	0
0.04189	0	0	0	0	0	0	0	0	0
0.04387	0	0	0	0	0	0	0	0	0
0.04594	0	0	0	0	0	0	0	0	0
0.04811	0	0	0	0	0	0	0	0	0
0.05039	0	0	0	0	0	0	0	0	0
0.05277	0	0	0	0	0	0	0	0	0
0.05527	0	0	0	0	0	0	0	0	0
0.05788	0	0	0	0	0	0	0	0	0
0.06062	0	0	0	0	0	0	0	0	0
0.06349	0	0	0	0	0	0	0	0	0
0.06649	0	0	0	0	0	0	0	0	0
0.06963	0	0	0	0	0	0	0	0	0
0.07292	0	0	0	0	0	0	0	0	0
0.07637	0	0	0	0	0	0	0	0	0
0.07999	0	0	0	0	0	0	0	0	0
0.08377	0	0	0	0	0	0	0	0	0
0.08773	0	0	0	0	0	0	0	0	0
0.09188	0	0	0	0	0	0	0	0	0
0.09622	0	0	0	0	0	0	0	0	0
0.1008	0	0	0	0	0	0	0	0	0
0.1055	0	0	0	0	0	0	0	0	0
0.1105	0	0	0	0	0	0	0	0	0
0.1158	0	0	0	0	0	0	0	0	0
0.1212	0	0	0	0	0	0	0	0	0
0.127	0	0	0	0	0	0	0	0	0
0.133	0	0	0	0	0	0	0	0	0
0.1393	0	0	0	0	0	0	0	0	0
0.1458	0	0	0	0	0	0	0	0	0
0.1527	0	0	0	0	0	0	0	0	0
0.16	0	0	0	0	0	0	0	0	0
0.1675	0	0	0	0	0	0	0	0	0
0.1754	0	0	0	0	0	0	0	0	0
0.1837	0	0	0	0	0	0	0	0	0
0.1924	0	0	0	0	0	0	0	0	0
0.2015	0	0	0	0	0	0	0	0	0
0.2111	0	0	0	0	0	0	0	0	0
0.221	0	0	0	0	0	0	0	0	0
0.2315	0	0	0	0	0	0	0	0	0
0.2424	0	0	0	0	0	0	0	0	0
0.2539	0	0	0	0	0	0	0	0	0
0.2659	0	0	0	0	0	0	0	0	0
0.2785	0	0	0	0	0	0	0	0	0
0.2917	0	0	0	0	0	0	0	0	0
0.3055	0	0	0	0	0	0	0	0	0
0.3199	0	0	0	0	0	0	0	0	0
0.335	0	0	0	0	0	0	0	0	0
0.3509	0	0	0	0	0	0	0	0	0
0.3675	0	0	0	0	0	0	0	0	0
0.3848	0	0	0	0	0	0	0	0	0
0.403	0	0	0	0	0	0	0	0	0
0.4221	0	0	0	0	0	0	0	0	0
0.4421	0	0	0	0	0	0	0	0	0
0.463	0	0	0	0	0	0	0	0	0
0.4849	0	0	0	0	0	0	0	0	0
0.5078	0	0	0	0	0	0	0	0	0
0.5318	0	0	0	0	0	0	0	0	0
0.557	0	0	0	0	0	0	0	0	0
0.5833	0	0	0	0	0	0	0	0	0
0.6109	0	0	0	0	0	0	0	0	0
0.6398	0	0	0	0	0	0	0	0	0
0.67	0	0	0	0	0	0	0	0	0
0.7017	0	0	0	0	0	0	0	0	0
0.7349	0	0	0	0	0	0	0	0	0
0.7696	0	0	0	0	0	0	0	0	0
0.806	0	0	0	0	0	0	0	0	0
0.8442	0	0	0	0	0	0	0	0	0
0.8841	0	0	0	0	0	0	0	0	0
0.9259	0	0	0	0	0	0	0	0	0
0.9697	0	0	0	0	0	0	0	0	0
1.016	0	0	0	0	0	0	0	0	0
1.064	0	0	0	0	0	0	0	0	0
1.114	0	0	0	0	0	0	0	0	0
1.167	0	0	0	0	0	0	0	0	0
1.222	0	0	0	0	0	0	0	0	0
1.279	0	0	0	0	0	0	0	0	0
1.34	0	0	0	0	0	0	0	0	0
1.403	0	0	0	0	0	0	0	0	0
1.47	0	0	0	0	0	0	0	0	0
1.539	0	0	0	0	0	0	0	0	0
1.612	0	0	0	0	0	0	0	0	0
1.688	0	0	0	0	0	0	0	0	0
1.768	0	0	0	0	0	0	0	0	0
1.852	0	0	0	0	0	0	0	0	0
1.939	0	0	0	0	0	0	0	0	0
2.031	0	0	0	0	0	0	0	0	0
2.127	0	0	0	0	0	0	0	0	0
2.228	0	0	0	0	0	0	0	0	0
2.333	0	0	0	0	0	0	0	0	0
2.443	0	0	0	0	0	0	0	0	0
2.559	0	0	0	0	0	0	0	0	0
2.68	0	0	0	0	0	0	0	0	0
2.806	0	0	0	0	0	0	0	0	0
2.939	0	0	0	0	0	0	0	0	0
3.078	0	0	0	0	0	0	0	0	0
3.224	0	0	0	0	0	0	0	0	0
3.376	0	0	0	0	0	0	0	0	0
3.536	0	0	0	0	0	0	0.1	0	0
3.703	0	0.3	0	0	0	0	0.9	0	0
3.878	0	3.2	0	0.5	0.2	0	3.2	0	0
4.062	0.4	9.7	0	2.4	1.4	0	6.5	0	0
4.254	2.5	16.1	0	5.3	3.9	0	9.6	0	0
4.455	7	18.8	1.5	8.2	7	0.7	11.9	0	0
4.665	11.9	17.7	7	10.4	9.6	2.8	13	0	0
4.886	15.2	13.9	14.9	11.5	11.2	5.9	13	0	0
5.117	16.1	9.1	20.3	11.7	11.7	8.8	12	0	0
5.359	15	4.7	20.7	11.1	11.4	10.8	10.1	0	2.4
5.613	12.4	1.7	16.7	9.9	10.4	11.8	7.9	0	9.5
5.878	9.1	0.3	10.5	8.3	8.9	11.8	5.6	0	17.6
6.156	5.8	0	4.6	6.6	7.2	11.1	3.4	0.1	21.6
6.447	3	0	1	5	5.5	9.7	1.7	1	20.3
6.752	1.1	0	0	3.5	3.9	8.1	0.6	3.3	15.1
7.071	0.2	0	0	2.2	2.6	6.4	0.1	6.4	8.6
7.406	0	0	0	1.2	1.5	4.7	0	9.3	3.2
7.756	0	0	0	0.6	0.7	3.2	0	11.3	0.6
8.123	0	0	0	0.2	0.3	1.9	0	12.2	0
8.507	0	0	0	0	0	1	0	12.1	0
8.909	0	0	0	0	0	0.4	0	11	0
9.33	0	0	0	0	0	0.1	0	9.3	0
9.772	0	0	0	0	0	0	0	7.2	0
10.23	0	0.1	0	0	0	0	0	5.1	0
10.72	0	0.2	0	0	0	0	0	3.2	0
11.22	0	0.4	0	0	0	0	0	1.7	0
11.76	0	0.5	0	0	0	0	0	0.6	0
12.31	0	0.5	0	0	0	0	0	0.1	0
12.89	0	0.5	0	0	0	0	0	0	0
13.5	0	0.5	0	0	0.1	0	0	0	0
14.14	0	0.4	0.2	0	0.1	0	0	0	0
14.81	0	0.4	0.3	0	0.2	0	0	0	0
15.51	0	0.3	0.5	0	0.2	0	0	0	0
16.24	0	0.2	0.5	0.1	0.3	0	0	0	0
17.01	0	0.1	0.4	0.1	0.3	0	0	0	0
17.82	0	0	0.3	0.1	0.3	0	0	0	0
18.66	0	0	0.2	0.1	0.3	0	0	0	0
19.54	0	0	0	0.1	0.2	0	0	0	0
20.47	0	0	0	0.1	0.2	0	0	0	0
21.43	0	0	0	0.1	0.2	0	0	0	0
22.45	0	0	0	0.1	0.1	0	0	0.1	0
23.51	0	0	0	0.1	0.1	0.1	0	0.2	0
24.62	0	0	0	0.1	0.1	0.1	0	0.3	0
25.79	0	0	0	0	0	0.1	0	0.4	0
27	0	0	0	0	0	0.1	0.1	0.5	0
28.28	0	0	0	0	0	0.1	0.1	0.6	0.1
29.62	0	0	0	0	0	0.1	0.1	0.6	0.1
31.02	0	0	0	0	0	0.1	0.1	0.5	0.1
32.49	0	0	0	0	0	0.1	0.1	0.5	0.1
34.02	0	0	0	0	0	0	0	0.4	0.1
35.63	0	0	0	0	0	0	0	0.3	0.1
37.32	0	0	0	0	0	0	0	0.2	0.1
39.08	0	0	0	0	0	0	0	0.1	0
40.93	0	0	0	0	0	0	0	0.1	0
42.87	0	0	0	0	0	0	0	0	0
44.89	0	0	0	0	0	0	0	0	0
47.02	0	0	0	0	0	0	0	0	0
49.24	0	0	0	0	0	0	0	0	0
51.57	0	0	0	0	0	0	0	0	0
54.01	0	0	0	0	0	0	0	0	0
56.56	0	0	0	0	0	0	0	0	0
59.23	0	0	0	0	0	0	0	0	0
62.04	0	0	0	0	0	0	0	0	0
64.97	0	0	0	0	0	0	0	0	0
68.04	0	0	0	0	0	0	0	0	0
71.26	0	0	0	0	0	0	0	0	0
74.63	0	0	0	0	0	0	0	0	0
78.16	0	0	0	0	0	0	0	0	0
81.85	0	0	0	0	0	0	0	0	0
85.73	0	0	0	0	0	0	0	0	0
89.78	0	0	0	0	0	0	0	0	0
94.03	0	0	0	0	0	0	0	0	0
98.47	0	0	0	0	0	0	0	0	0
103.1	0	0	0	0	0	0	0	0	0
108	0	0	0	0	0	0	0	0	0
113.1	0	0	0	0	0	0	0	0	0
118.5	0	0	0	0	0	0	0	0	0
124.1	0	0	0	0	0	0	0	0	0
129.9	0	0	0	0	0	0	0	0	0
136.1	0	0	0	0	0	0	0	0	0
142.5	0	0	0	0	0	0	0	0	0
149.2	0	0	0	0	0	0	0	0	0
156.3	0	0	0	0	0	0	0	0	0
163.7	0	0	0	0	0	0	0	0	0
171.4	0	0	0	0	0	0	0	0	0
179.5	0	0	0	0	0	0	0	0	0
188	0	0	0	0	0	0	0	0	0
196.9	0	0	0	0	0	0	0	0	0
206.2	0	0	0	0	0	0	0	0	0
216	0	0	0	0	0	0	0	0	0
226.2	0	0	0	0	0	0	0	0	0
236.9	0	0	0	0	0	0	0	0	0
248.1	0	0	0	0	0	0	0	0	0
259.8	0	0	0	0	0	0	0	0	0
272.1	0	0	0	0	0	0	0	0	0
285	0	0	0	0	0	0	0	0	0
298.5	0	0	0	0	0	0	0	0	0
312.6	0	0	0	0	0	0	0	0	0
327.4	0	0	0	0	0	0	0	0	0
342.9	0	0	0	0	0	0	0	0	0
359.1	0	0	0	0	0	0	0	0	0
376.1	0	0	0	0	0	0	0	0	0
393.8	0	0	0	0	0	0	0	0	0
412.5	0	0	0	0	0	0	0	0	0
432	0	0	0	0	0	0	0	0	0
452.4	0	0	0	0	0	0	0	0	0
473.8	0	0	0	0	0	0	0	0	0
496.2	0	0	0	0	0	0	0	0	0
519.7	0	0	0	0	0	0	0	0	0
544.2	0	0	0	0	0	0	0	0	0
570	0	0	0	0	0	0	0	0	0
596.9	0	0	0	0	0	0	0	0	0
625.2	0	0	0	0	0	0	0	0	0
654.7	0	0	0	0	0	0	0	0	0
685.7	0	0	0	0	0	0	0	0	0
718.1	0	0	0	0	0	0	0	0	0
752.1	0	0	0	0	0	0	0	0	0
787.6	0	0	0	0	0	0	0	0	0
824.9	0	0	0	0	0	0	0	0	0
863.9	0	0	0	0	0	0	0	0	0
904.7	0	0	0	0	0	0	0	0	0
947.5	0	0	0	0	0	0	0	0	0
992.3	0	0	0	0	0	0	0	0	0
1039	0	0	0	0	0	0	0	0	0
1088	0	0	0	0	0	0	0	0	0
1140	0	0	0	0	0	0	0	0	0
1194	0	0	0	0	0	0	0	0	0
1250	0	0	0	0	0	0	0	0	0
1309	0	0	0	0	0	0	0	0	0
1371	0	0	0	0	0	0	0	0	0
1436	0	0	0	0	0	0	0	0	0
1504	0	0	0	0	0	0	0	0	0
1575	0	0	0	0	0	0	0	0	0
1650	0	0	0	0	0	0	0	0	0
1728	0	0	0	0	0	0	0	0	0
1809	0	0	0	0	0	0	0	0	0
1895	0	0	0	0	0	0	0	0	0
1985	0	0	0	0	0	0	0	0	0
2078	0	0	0	0	0	0	0	0	0
2177	0	0	0	0	0	0	0	0	0
2280	0	0	0	0	0	0	0	0	0
2387	0	0	0	0	0	0	0	0	0
2500	0	0	0	0	0	0	0	0	0
2619	0	0	0	0	0	0	0	0	0
2742	0	0	0	0	0	0	0	0	0
2872	0	0	0	0	0	0	0	0	0
3008	0	0	0	0	0	0	0	0	0
3150	0	0	0	0	0	0	0	0	0
3299	0	0	0	0	0	0	0	0	0
3455	0	0	0	0	0	0	0	0	0
3618	0	0	0	0	0	0	0	0	0
3790	0	0	0	0	0	0	0	0	0
3969	0	0	0	0	0	0	0	0	0
4157	0	0	0	0	0	0	0	0	0
4353	0	0	0	0	0	0	0	0	0
4559	0	0	0	0	0	0	0	0	0
4775	0	0	0	0	0	0	0	0	0
5000	0	0	0	0	0	0	0	0	0
5237	0	0	0	0	0	0	0	0	0
5484	0	0	0	0	0	0	0	0	0
5744	0	0	0	0	0	0	0	0	0
6015	0	0	0	0	0	0	0	0	0
6300	0	0	0	0	0	0	0	0	0
6598	0	0	0	0	0	0	0	0	0
6910	0	0	0	0	0	0	0	0	0
7237	0	0	0	0	0	0	0	0	0
7579	0	0	0	0	0	0	0	0	0
7937	0	0	0	0	0	0	0	0	0
8313	0	0	0	0	0	0	0	0	0
8706	0	0	0	0	0	0	0	0	0
9117	0	0	0	0	0	0	0	0	0
9548	0	0	0	0	0	0	0	0	0
10000000	0	0	0	0	0	0	0	0	0

## Sheet: Sheet3
	30um F-act2 sample435k 1			30um F-act2-JAS-SN sample435k 3			30um F-act2-SN sample435k 3			30um F-act2-P sample435k 3
0.01	0	0	0	0	0	0	0	0	0	0	0	0
0.01047	0	0	0	0	0	0	0	0	0	0	0	0
0.01097	0	0	0	0	0	0	0	0	0	0	0	0
0.01149	0	0	0	0	0	0	0	0	0	0	0	0
0.01203	0	0	0	0	0	0	0	0	0	0	0	0
0.0126	0	0	0	0	0	0	0	0	0	0	0	0
0.01319	0	0	0	0	0	0	0	0	0	0	0	0
0.01382	0	0	0	0	0	0	0	0	0	0	0	0
0.01447	0	0	0	0	0	0	0	0	0	0	0	0
0.01516	0	0	0	0	0	0	0	0	0	0	0	0
0.01587	0	0	0	0	0	0	0	0	0	0	0	0
0.01662	0	0	0	0	0	0	0	0	0	0	0	0
0.01741	0	0	0	0	0	0	0	0	0	0	0	0
0.01823	0	0	0	0	0	0	0	0	0	0	0	0
0.0191	0	0	0	0	0	0	0	0	0	0	0	0
0.02	0	0	0	0	0	0	0	0	0	0	0	0
0.02094	0	0	0	0	0	0	0	0	0	0	0	0
0.02193	0	0	0	0	0	0	0	0	0	0	0	0
0.02297	0	0	0	0	0	0	0	0	0	0	0	0
0.02406	0	0	0	0	0	0	0	0	0	0	0	0
0.0252	0	0	0	0	0	0	0	0	0	0	0	0
0.02639	0	0	0	0	0	0	0	0	0	0	0	0
0.02764	0	0	0	0	0	0	0	0	0	0	0	0
0.02894	0	0	0	0	0	0	0	0	0	0	0	0
0.03031	0	0	0	0	0	0	0	0	0	0	0	0
0.03174	0	0	0	0	0	0	0	0	0	0	0	0
0.03325	0	0	0	0	0	0	0	0	0	0	0	0
0.03482	0	0	0	0	0	0	0	0	0	0	0	0
0.03646	0	0	0	0	0	0	0	0	0	0	0	0
0.03819	0	0	0	0	0	0	0	0	0	0	0	0
0.04	0	0	0	0	0	0	0	0	0	0	0	0
0.04189	0	0	0	0	0	0	0	0	0	0	0	0
0.04387	0	0	0	0	0	0	0	0	0	0	0	0
0.04594	0	0	0	0	0	0	0	0	0	0	0	0
0.04811	0	0	0	0	0	0	0	0	0	0	0	0
0.05039	0	0	0	0	0	0	0	0	0	0	0	0
0.05277	0	0	0	0	0	0	0	0	0	0	0	0
0.05527	0	0	0	0	0	0	0	0	0	0	0	0
0.05788	0	0	0	0	0	0	0	0	0	0	0	0
0.06062	0	0	0	0	0	0	0	0	0	0	0	0
0.06349	0	0	0	0	0	0	0	0	0	0	0	0
0.06649	0	0	0	0	0	0	0	0	0	0	0	0
0.06963	0	0	0	0	0	0	0	0	0	0	0	0
0.07292	0	0	0	0	0	0	0	0	0	0	0	0
0.07637	0	0	0	0	0	0	0	0	0	0	0	0
0.07999	0	0	0	0	0	0	0	0	0	0	0	0
0.08377	0	0	0	0	0	0	0	0	0	0	0	0
0.08773	0	0	0	0	0	0	0	0	0	0	0	0
0.09188	0	0	0	0	0	0	0	0	0	0	0	0
0.09622	0	0	0	0	0	0	0	0	0	0	0	0
0.1008	0	0	0	0	0	0	0	0	0	0	0	0
0.1055	0	0	0	0	0	0	0	0	0	0	0	0
0.1105	0	0	0	0	0	0	0	0	0	0	0	0
0.1158	0	0	0	0	0	0	0	0	0	0	0	0
0.1212	0	0	0	0	0	0	0	0	0	0	0	0
0.127	0	0	0	0	0	0	0	0	0	0	0	0
0.133	0	0	0	0	0	0	0	0	0	0	0	0
0.1393	0	0	0	0	0	0	0	0	0	0	0	0
0.1458	0	0	0	0	0	0	0	0	0	0	0	0
0.1527	0	0	0	0	0	0	0	0	0	0	0	0
0.16	0	0	0	0	0	0	0	0	0	0	0	0
0.1675	0	0	0	0	0	0	0	0	0	0	0	0
0.1754	0	0	0	0	0	0	0	0	0	0	0	0
0.1837	0	0	0	0	0	0	0	0	0	0	0	0
0.1924	0	0	0	0	0	0	0	0	0	0	0	0
0.2015	0	0	0	0	0	0	0	0	0	0	0	0
0.2111	0	0	0	0	0	0	0	0	0	0	0	0
0.221	0	0	0	0	0	0	0	0	0	0	0	0
0.2315	0	0	0	0	0	0	0	0	0	0	0	0
0.2424	0	0	0	0	0	0	0	0	0	0	0	0
0.2539	0	0	0	0	0	0	0	0	0	0	0	0
0.2659	0	0	0	0	0	0	0	0	0	0	0	0
0.2785	0	0	0	0	0	0	0	0	0	0	0	0
0.2917	0	0	0	0	0	0	0	0	0	0	0	0
0.3055	0	0	0	0	0	0	0	0	0	0	0	0
0.3199	0	0	0	0	0	0	0	0	0	0	0	0
0.335	0	0	0	0	0	0	0	0	0	0	0	0
0.3509	0	0	0	0	0	0	0	0	0	0	0	0
0.3675	0	0	0	0	0	0	0	0	0	0	0	0
0.3848	0	0	0	0	0	0	0	0	0	0	0	0
0.403	0	0	0	0	0	0	0	0	0	0	0	0
0.4221	0	0	0	0	0	0	0	0	0	0	0	0
0.4421	0	0	0	0	0	0	0	0	0	0	0	0
0.463	0	0	0	0	0	0	0	0	0	0	0	0
0.4849	0	0	0	0	0	0	0	0	0	0	0	0
0.5078	0	0	0	0	0	0	0	0	0	0	0	0
0.5318	0	0	0	0	0	0	0	0	0	0	0	0
0.557	0	0	0	0	0	0	0	0	0	0	0	0
0.5833	0	0	0	0	0	0	0	0	0	0	0	0
0.6109	0	0	0	0	0	0	0	0	0	0	0	0
0.6398	0	0	0	0	0	0	0	0	0	0	0	0
0.67	0	0	0	0	0	0	0	0	0	0	0	0
0.7017	0	0	0	0	0	0	0	0	0	0	0	0
0.7349	0	0	0	0	0	0	0	0	0	0	0	0
0.7696	0	0	0	0	0	0	0	0	0	0	0	0
0.806	0	0	0	0	0	0	0	0	0	0	0	0
0.8442	0	0	0	0	0	0	0	0	0	0	0	0
0.8841	0	0	0	0	0	0	0	0	0	0	0	0
0.9259	0	0	0	0	0	0	0	0	0	0	0	0
0.9697	0	0	0	0	0	0	0	0	0	0	0	0
1.016	0	0	0	0	0	0	0	0	0	0	0	0
1.064	0	0	0	0	0	0	0	0	0	0	0	0
1.114	0	0	0	0	0	0	0	0	0	0	0	0
1.167	0	0	0	0	0	0	0	0	0	0	0	0
1.222	0	0	0	0	0	0	0	0	0	0	0	0
1.279	0	0	0	0	0	0	0	0	0	0	0	0
1.34	0	0	0	0	0	0	0	0	0	0	0	0
1.403	0	0	0	0	0	0	0	0	0	0	0	0
1.47	0	0	0	0	0	0	0	0	0	0	0	0
1.539	0	0	0	0	0	0	0	0	0	0	0	0
1.612	0	0	0	0	0	0	0	0	0	0	0	0
1.688	0	0	0	0	0	0	0	0	0	0	0	0
1.768	0	0	0	0	0	0.4	0.2	0	0	0	0	0
1.852	0	0	0	0	0	2	0.9	0	0	0	0	0
1.939	0	0	0	0	0	4.6	2.1	0	0	0	0	0
2.031	0	0	0	0	0	7.1	3.5	0	0	0	0	0
2.127	0	0	0	0	0	9.1	4.7	0	0	0	0	0
2.228	0	0	0	0	0	10.2	5.6	0	0	0	0	0
2.333	0	0	0	0	0	10.5	6.2	0	0	0	0	0
2.443	0	0	0	0	0	10.1	6.6	0	0	0	0	0
2.559	0	0	0	0	0	9.2	6.6	0	0	0	0	0
2.68	0	0	0	0	0	8	6.5	0	0	0	0	0
2.806	0	0	0	0	0	6.6	6.2	0	0	0	0	0
2.939	0	0	0	0	0	5.3	5.8	0	0	0	0	0
3.078	0	0	0	0	0	4.1	5.4	0	0	0	0	0
3.224	0	0	0	0	0	3	4.9	0	0	0	0	0
3.376	0	0	0	0	0	2.1	4.4	0	0	0	0	0
3.536	0	0	0	0.2	0	1.3	3.9	0.1	0	0	0	0
3.703	0	0	0	1	0	0.8	3.5	0.6	0	0.8	0	0
3.878	0	0	0	2.3	0.1	0.4	3.1	1.9	0	3.3	0	0
4.062	0.7	0	0	3.9	0.6	0.2	2.7	3.8	0	7	0	0
4.254	3.8	0	0	5.3	1.4	0.1	2.4	5.7	0	10.6	0	0.9
4.455	9.7	0	0	6.5	2.6	0	2.1	7.2	0	13.1	1.2	4.2
4.665	15.2	0	0	7.4	3.7	0	1.8	8.2	0	14.1	6.1	9.5
4.886	17.9	0	0	8	4.8	0	1.6	8.8	0.4	13.7	13.8	14.1
5.117	17.5	0	0	8.1	5.6	0	1.4	8.9	1.7	12.2	19.7	16.4
5.359	14.6	0	0	8	6.2	0.1	1.2	8.6	3.9	9.8	21	16
5.613	10.4	0	0	7.7	6.5	0.1	1	8	6.3	7.1	17.8	13.8
5.878	6.2	2.2	0.6	7.1	6.7	0.2	0.9	7.3	8.3	4.6	11.9	10.4
6.156	2.8	8.6	3.1	6.5	6.7	0.2	0.8	6.4	9.6	2.4	5.7	6.9
6.447	0.8	16	7.7	5.7	6.5	0.3	0.7	5.5	10.2	0.9	1.6	3.8
6.752	0.1	20.1	12.5	4.9	6.2	0.3	0.6	4.6	10.2	0.2	0.2	1.5
7.071	0	19.7	15.7	4.2	5.8	0.3	0.5	3.8	9.7	0	0	0.3
7.406	0	15.9	16.5	3.4	5.3	0.3	0.4	3	8.8	0	0	0
7.756	0	10.3	15.2	2.7	4.8	0.3	0.4	2.3	7.6	0	0	0
8.123	0	4.9	12.3	2.1	4.3	0.3	0.3	1.8	6.4	0	0	0
8.507	0	1.4	8.5	1.6	3.8	0.3	0.3	1.3	5.2	0	0	0
8.909	0	0.1	4.8	1.2	3.3	0.3	0.2	0.9	4	0	0	0
9.33	0	0	2	0.8	2.8	0.3	0.2	0.6	3	0	0	0
9.772	0	0	0.4	0.5	2.4	0.2	0.1	0.4	2.1	0	0	0
10.23	0	0	0	0.3	2	0.2	0.1	0.2	1.4	0	0	0
10.72	0	0	0	0.1	1.7	0.2	0.1	0.1	0.8	0	0	0
11.22	0	0	0	0.1	1.4	0.2	0.1	0	0.4	0	0	0
11.76	0	0	0	0	1.1	0.2	0.1	0	0.2	0	0	0
12.31	0	0	0	0	0.9	0.1	0.1	0	0	0	0	0
12.89	0	0	0	0	0.7	0.1	0	0	0	0	0	0
13.5	0	0	0	0	0.6	0.1	0	0	0	0	0	0
14.14	0	0	0	0	0.4	0.1	0	0	0	0	0	0
14.81	0	0	0	0	0.3	0.1	0	0	0	0	0	0.1
15.51	0	0	0	0	0.2	0.1	0	0	0	0	0	0.2
16.24	0	0	0	0	0.2	0	0	0	0	0	0	0.2
17.01	0	0	0	0	0.1	0	0	0	0	0	0	0.2
17.82	0	0	0	0	0.1	0	0	0	0	0	0	0.2
18.66	0	0	0	0	0.1	0	0	0	0	0	0	0.2
19.54	0	0	0	0	0	0	0	0	0	0	0	0.2
20.47	0	0	0	0	0	0	0	0	0	0	0	0.2
21.43	0	0	0	0	0	0	0	0	0	0	0	0.1
22.45	0	0	0	0	0	0	0	0	0	0	0	0.1
23.51	0	0	0	0	0	0	0	0	0	0	0	0.1
24.62	0	0	0	0	0	0	0	0	0	0	0	0
25.79	0	0	0	0	0	0	0	0	0	0	0	0
27	0	0	0	0	0	0	0	0	0	0	0	0
28.28	0	0	0	0	0	0	0	0	0	0	0.1	0
29.62	0	0	0	0	0	0	0	0	0	0	0.1	0
31.02	0	0	0	0	0	0	0	0	0	0	0.1	0
32.49	0	0	0	0	0	0	0	0	0	0	0.1	0
34.02	0	0	0	0	0	0	0	0	0	0	0.1	0
35.63	0	0	0	0	0	0	0	0	0	0	0.1	0
37.32	0	0	0	0	0	0	0	0	0	0	0	0
39.08	0	0	0	0	0	0	0	0	0	0	0	0
40.93	0	0	0	0	0	0	0	0	0	0	0	0
42.87	0	0	0	0	0	0	0	0	0	0	0	0
44.89	0	0.1	0	0	0	0	0	0	0	0	0	0
47.02	0	0.1	0	0	0	0	0	0	0	0	0	0
49.24	0	0.1	0	0	0	0	0	0	0	0	0	0
51.57	0	0.1	0	0	0	0	0	0	0	0	0	0
54.01	0	0	0	0	0	0	0	0	0	0	0	0
56.56	0	0	0	0	0	0	0	0	0	0	0	0
59.23	0	0	0	0	0	0	0	0	0	0	0	0
62.04	0	0	0	0	0	0	0	0	0	0	0	0
64.97	0	0	0	0	0	0	0	0	0	0	0	0
68.04	0	0	0	0	0	0	0	0	0	0	0	0
71.26	0	0	0	0	0	0	0	0	0	0	0	0
74.63	0	0	0	0	0	0	0	0	0	0	0	0
78.16	0	0	0	0	0	0	0	0	0	0	0	0
81.85	0	0	0	0	0	0	0	0	0	0	0	0
85.73	0	0	0	0	0	0	0	0	0	0	0	0
89.78	0	0	0	0	0	0	0	0	0	0	0	0
94.03	0	0	0	0	0	0	0	0	0	0	0	0
98.47	0	0	0	0	0	0	0	0	0	0	0	0
103.1	0	0	0	0	0	0	0	0	0	0	0	0
108	0	0	0	0	0	0	0	0	0	0	0	0
113.1	0	0	0	0	0	0	0	0	0	0	0	0
118.5	0	0	0	0	0	0	0	0	0	0	0	0
124.1	0	0	0	0	0	0	0	0	0	0	0	0
129.9	0	0	0	0	0	0	0	0	0	0	0	0
136.1	0	0	0	0	0	0	0	0	0	0	0	0
142.5	0	0	0	0	0	0	0	0	0	0	0	0
149.2	0	0	0	0	0	0	0	0	0	0	0	0
156.3	0	0	0	0	0	0	0	0	0	0	0	0
163.7	0	0	0	0	0	0	0	0	0	0	0	0
171.4	0	0	0	0	0	0	0	0	0	0	0	0
179.5	0	0	0	0	0	0	0	0	0	0	0	0
188	0	0	0	0	0	0	0	0	0	0	0	0
196.9	0	0	0	0	0	0	0	0	0	0	0	0
206.2	0	0	0	0	0	0	0	0	0	0	0	0
216	0	0	0	0	0	0	0	0	0	0	0	0
226.2	0	0	0	0	0	0	0	0	0	0	0	0
236.9	0	0	0	0	0	0	0	0	0	0	0	0
248.1	0	0	0	0	0	0	0	0	0	0	0	0
259.8	0	0	0	0	0	0	0	0	0	0	0	0
272.1	0	0	0	0	0	0	0	0	0	0	0	0
285	0	0	0	0	0	0	0	0	0	0	0	0
298.5	0	0	0	0	0	0	0	0	0	0	0	0
312.6	0	0	0	0	0	0	0	0	0	0	0	0
327.4	0	0	0	0	0	0	0	0	0	0	0	0
342.9	0	0	0	0	0	0	0	0	0	0	0	0
359.1	0	0	0	0	0	0	0	0	0	0	0	0
376.1	0	0	0	0	0	0	0	0	0	0	0	0
393.8	0	0	0	0	0	0	0	0	0	0	0	0
412.5	0	0	0	0	0	0	0	0	0	0	0	0
432	0	0	0	0	0	0	0	0	0	0	0	0
452.4	0	0	0	0	0	0	0	0	0	0	0	0
473.8	0	0	0	0	0	0	0	0	0	0	0	0
496.2	0	0	0	0	0	0	0	0	0	0	0	0
519.7	0	0	0	0	0	0	0	0	0	0	0	0
544.2	0	0	0.1	0	0	0	0	0	0	0	0	0
570	0	0	0.1	0	0	0	0	0	0	0	0	0
596.9	0	0	0.1	0	0	0	0	0	0	0	0	0
625.2	0	0	0.1	0	0	0	0	0	0	0	0	0
654.7	0	0	0.1	0	0	0	0	0	0	0	0	0
685.7	0	0	0.1	0	0	0	0	0	0	0	0	0
718.1	0	0	0.1	0	0	0	0	0	0	0	0	0
752.1	0	0	0	0	0	0	0	0	0	0	0	0
787.6	0	0	0	0	0	0	0	0	0	0	0	0
824.9	0	0	0	0	0	0	0	0	0	0	0	0
863.9	0	0	0	0	0	0	0	0	0	0	0	0
904.7	0	0	0	0	0	0	0	0	0	0	0	0
947.5	0	0	0	0	0	0	0	0	0	0	0	0
992.3	0	0	0	0	0	0	0	0	0	0	0	0
1039	0	0	0	0	0	0	0	0	0	0	0	0
1088	0	0	0	0	0	0	0	0	0	0	0	0
1140	0	0	0	0	0	0	0	0	0	0	0	0
1194	0	0	0	0	0	0	0	0	0	0	0	0
1250	0	0	0	0	0	0	0	0	0	0	0	0
1309	0	0	0	0	0	0	0	0	0	0	0	0
1371	0	0	0	0	0	0	0	0	0	0	0	0
1436	0	0	0	0	0	0	0	0	0	0	0	0
1504	0	0	0	0	0	0	0	0	0	0	0	0
1575	0	0	0	0	0	0	0	0	0	0	0	0
1650	0	0	0	0	0	0	0	0	0	0	0	0
1728	0	0	0	0	0	0	0	0	0	0	0	0
1809	0	0	0	0	0	0	0	0	0	0	0	0
1895	0	0	0	0	0	0	0	0	0	0	0	0
1985	0	0	0	0	0	0	0	0	0	0	0	0
2078	0	0	0	0	0	0	0	0	0	0	0	0
2177	0	0	0	0	0	0	0	0	0	0	0	0
2280	0	0	0	0	0	0	0	0	0	0	0	0
2387	0	0	0	0	0	0	0	0	0	0	0	0
2500	0	0	0	0	0	0	0	0	0	0	0	0
2619	0	0	0	0	0	0	0	0	0	0	0	0
2742	0	0	0	0	0	0	0	0	0	0	0	0
2872	0	0	0	0	0	0	0	0	0	0	0	0
3008	0	0	0	0	0	0	0	0	0	0	0	0
3150	0	0	0	0	0	0	0	0	0	0	0	0
3299	0	0	0	0	0	0	0	0	0	0	0	0
3455	0	0	0	0	0	0	0	0	0	0	0	0
3618	0	0	0	0	0	0	0	0	0	0	0	0
3790	0	0	0	0	0	0	0	0	0	0	0	0
3969	0	0	0	0	0	0	0	0	0	0	0	0
4157	0	0	0	0	0	0	0	0	0	0	0	0
4353	0	0	0	0	0	0	0	0	0	0	0	0
4559	0	0	0	0	0	0	0	0	0	0	0	0
4775	0	0	0	0	0	0	0	0	0	0	0	0
5000	0	0	0	0	0	0	0	0	0	0	0	0
5237	0	0	0	0	0	0	0	0	0	0	0	0
5484	0	0	0	0	0	0	0	0	0	0	0	0
5744	0	0	0	0	0	0	0	0	0	0	0	0
6015	0	0	0	0	0	0	0	0	0	0	0	0
6300	0	0	0	0	0	0	0	0	0	0	0	0
6598	0	0	0	0	0	0	0	0	0	0	0	0
6910	0	0	0	0	0	0	0	0	0	0	0	0
7237	0	0	0	0	0	0	0	0	0	0	0	0
7579	0	0	0	0	0	0	0	0	0	0	0	0
7937	0	0	0	0	0	0	0	0	0	0	0	0
8313	0	0	0	0	0	0	0	0	0	0	0	0
8706	0	0	0	0	0	0	0	0	0	0	0	0
9117	0	0	0	0	0	0	0	0	0	0	0	0
9548	0	0	0	0	0	0	0	0	0	0	0	0
10000000	0	0	0	0	0	0	0	0	0	0	0	0

## Sheet: Sheet4
	30um F-act2-jas sample435k 3			30um F-act2-JAS-SN sample435k 3			30um F-act2-JAS-P sample435k 3
0.01	0	0	0	0	0	0	0	0	0
0.01047	0	0	0	0	0	0	0	0	0
0.01097	0	0	0	0	0	0	0	0	0
0.01149	0	0	0	0	0	0	0	0	0
0.01203	0	0	0	0	0	0	0	0	0
0.0126	0	0	0	0	0	0	0	0	0
0.01319	0	0	0	0	0	0	0	0	0
0.01382	0	0	0	0	0	0	0	0	0
0.01447	0	0	0	0	0	0	0	0	0
0.01516	0	0	0	0	0	0	0	0	0
0.01587	0	0	0	0	0	0	0	0	0
0.01662	0	0	0	0	0	0	0	0	0
0.01741	0	0	0	0	0	0	0	0	0
0.01823	0	0	0	0	0	0	0	0	0
0.0191	0	0	0	0	0	0	0	0	0
0.02	0	0	0	0	0	0	0	0	0
0.02094	0	0	0	0	0	0	0	0	0
0.02193	0	0	0	0	0	0	0	0	0
0.02297	0	0	0	0	0	0	0	0	0
0.02406	0	0	0	0	0	0	0	0	0
0.0252	0	0	0	0	0	0	0	0	0
0.02639	0	0	0	0	0	0	0	0	0
0.02764	0	0	0	0	0	0	0	0	0
0.02894	0	0	0	0	0	0	0	0	0
0.03031	0	0	0	0	0	0	0	0	0
0.03174	0	0	0	0	0	0	0	0	0
0.03325	0	0	0	0	0	0	0	0	0
0.03482	0	0	0	0	0	0	0	0	0
0.03646	0	0	0	0	0	0	0	0	0
0.03819	0	0	0	0	0	0	0	0	0
0.04	0	0	0	0	0	0	0	0	0
0.04189	0	0	0	0	0	0	0	0	0
0.04387	0	0	0	0	0	0	0	0	0
0.04594	0	0	0	0	0	0	0	0	0
0.04811	0	0	0	0	0	0	0	0	0
0.05039	0	0	0	0	0	0	0	0	0
0.05277	0	0	0	0	0	0	0	0	0
0.05527	0	0	0	0	0	0	0	0	0
0.05788	0	0	0	0	0	0	0	0	0
0.06062	0	0	0	0	0	0	0	0	0
0.06349	0	0	0	0	0	0	0	0	0
0.06649	0	0	0	0	0	0	0	0	0
0.06963	0	0	0	0	0	0	0	0	0
0.07292	0	0	0	0	0	0	0	0	0
0.07637	0	0	0	0	0	0	0	0	0
0.07999	0	0	0	0	0	0	0	0	0
0.08377	0	0	0	0	0	0	0	0	0
0.08773	0	0	0	0	0	0	0	0	0
0.09188	0	0	0	0	0	0	0	0	0
0.09622	0	0	0	0	0	0	0	0	0
0.1008	0	0	0	0	0	0	0	0	0
0.1055	0	0	0	0	0	0	0	0	0
0.1105	0	0	0	0	0	0	0	0	0
0.1158	0	0	0	0	0	0	0	0	0
0.1212	0	0	0	0	0	0	0	0	0
0.127	0	0	0	0	0	0	0	0	0
0.133	0	0	0	0	0	0	0	0	0
0.1393	0	0	0	0	0	0	0	0	0
0.1458	0	0	0	0	0	0	0	0	0
0.1527	0	0	0	0	0	0	0	0	0
0.16	0	0	0	0	0	0	0	0	0
0.1675	0	0	0	0	0	0	0	0	0
0.1754	0	0	0	0	0	0	0	0	0
0.1837	0	0	0	0	0	0	0	0	0
0.1924	0	0	0	0	0	0	0	0	0
0.2015	0	0	0	0	0	0	0	0	0
0.2111	0	0	0	0	0	0	0	0	0
0.221	0	0	0	0	0	0	0	0	0
0.2315	0	0	0	0	0	0	0	0	0
0.2424	0	0	0	0	0	0	0	0	0
0.2539	0	0	0	0	0	0	0	0	0
0.2659	0	0	0	0	0	0	0	0	0
0.2785	0	0	0	0	0	0	0	0	0
0.2917	0	0	0	0	0	0	0	0	0
0.3055	0	0	0	0	0	0	0	0	0
0.3199	0	0	0	0	0	0	0	0	0
0.335	0	0	0	0	0	0	0	0	0
0.3509	0	0	0	0	0	0	0	0	0
0.3675	0	0	0	0	0	0	0	0	0
0.3848	0	0	0	0	0	0	0	0	0
0.403	0	0	0	0	0	0	0	0	0
0.4221	0	0	0	0	0	0	0	0	0
0.4421	0	0	0	0	0	0	0	0	0
0.463	0	0	0	0	0	0	0	0	0
0.4849	0	0	0	0	0	0	0	0	0
0.5078	0	0	0	0	0	0	0	0	0
0.5318	0	0	0	0	0	0	0	0	0
0.557	0	0	0	0	0	0	0	0	0
0.5833	0	0	0	0	0	0	0	0	0
0.6109	0	0	0	0	0	0	0	0	0
0.6398	0	0	0	0	0	0	0	0	0
0.67	0	0	0	0	0	0	0	0	0
0.7017	0	0	0	0	0	0	0	0	0
0.7349	0	0	0	0	0	0	0	0	0
0.7696	0	0	0	0	0	0	0	0	0
0.806	0	0	0	0	0	0	0	0	0
0.8442	0	0	0	0	0	0	0	0	0
0.8841	0	0	0	0	0	0	0	0	0
0.9259	0	0	0	0	0	0	0	0	0
0.9697	0	0	0	0	0	0	0	0	0
1.016	0	0	0	0	0	0	0	0	0
1.064	0	0	0	0	0	0	0	0	0
1.114	0	0	0	0	0	0	0	0	0
1.167	0	0	0	0	0	0	0	0	0
1.222	0	0	0	0	0	0	0	0	0
1.279	0	0	0	0	0	0	0	0	0
1.34	0	0	0	0	0	0	0	0	0
1.403	0	0	0	0	0	0	0	0	0
1.47	0	0	0	0	0	0	0	0	0
1.539	0	0	0	0	0	0	0	0	0
1.612	0	0	0	0	0	0	0	0	0
1.688	0	0	0	0	0	0	0	0	0
1.768	0	0	0	0	0	0.4	0	0	0
1.852	0	0	0	0	0	2	0	0	0
1.939	0	0	0	0	0	4.6	0	0	0
2.031	0	0	0	0	0	7.1	0	0	0
2.127	0	0	0	0	0	9.1	0	0	0
2.228	0	0	0	0	0	10.2	0	0	0
2.333	0	0	0	0	0	10.5	0	0	0
2.443	0	0	0	0	0	10.1	0	0	0
2.559	0	0	0	0	0	9.2	0	0	0
2.68	0	0	0	0	0	8	0	0	0
2.806	0	0	0	0	0	6.6	0	0	0
2.939	0	0	0	0	0	5.3	0	0	0
3.078	0	0	0	0	0	4.1	0	0	0
3.224	0	0	0	0	0	3	0	0	0
3.376	0	0	0	0	0	2.1	0	0	0
3.536	0	0	0	0.2	0	1.3	0	0	0
3.703	0	0	0	1	0	0.8	0	0	0
3.878	0	0	0	2.3	0.1	0.4	0	0	0
4.062	0	0	0	3.9	0.6	0.2	0	0	0
4.254	0	0	0	5.3	1.4	0.1	0	0	0
4.455	0	0	0	6.5	2.6	0	0	0	0
4.665	0	0	0	7.4	3.7	0	0	0	0
4.886	0	0	0	8	4.8	0	0	0	0
5.117	0	0	0	8.1	5.6	0	0	0	0
5.359	0	0	0	8	6.2	0.1	0	0	0
5.613	0	0	0	7.7	6.5	0.1	0	0	0
5.878	0	0	0	7.1	6.7	0.2	0	0	0
6.156	0	0	0	6.5	6.7	0.2	0	0	0
6.447	0	0	0	5.7	6.5	0.3	0	0	0
6.752	0	0	0	4.9	6.2	0.3	0	0	0
7.071	0	0	0	4.2	5.8	0.3	0	0	0
7.406	0	0	0	3.4	5.3	0.3	0	0	0
7.756	0	0	0	2.7	4.8	0.3	0	0	0
8.123	0	0	0	2.1	4.3	0.3	0	0	0
8.507	0	0	0	1.6	3.8	0.3	0	0	0
8.909	0	0	0	1.2	3.3	0.3	0	0	0
9.33	0	0	0	0.8	2.8	0.3	0	0	0
9.772	0	0	0	0.5	2.4	0.2	0	0	0
10.23	0	0	0	0.3	2	0.2	0	0	0
10.72	0	0	0	0.1	1.7	0.2	0	0	0
11.22	0	0	0	0.1	1.4	0.2	0	0	0
11.76	0	0	0	0	1.1	0.2	0	0	0
12.31	0	0	0	0	0.9	0.1	0	0	0
12.89	0	0	0	0	0.7	0.1	0	0	0
13.5	0	0	2.1	0	0.6	0.1	0	0	0
14.14	0	0	8.9	0	0.4	0.1	0	0	0
14.81	0	0	17.5	0	0.3	0.1	0	0	0
15.51	0	0	21.9	0	0.2	0.1	0	0	0
16.24	0	0	19.9	0	0.2	0	0	0	0
17.01	0	0	13.3	0	0.1	0	0	0	0
17.82	0	0	5.8	0	0.1	0	0	0	0.7
18.66	0	0	1.2	0	0.1	0	0	0	3.1
19.54	0	0	0	0	0	0	0	0	6.4
20.47	0	0	0	0	0	0	0	0	9.3
21.43	0	0	0	0	0	0	0	0	11.2
22.45	0	0	0	0	0	0	0	0	11.9
23.51	0	0	0	0	0	0	0	0	11.5
24.62	0	0	0	0	0	0	0	0	10.1
25.79	0	0	0	0	0	0	0	0	8.3
27	0	0	0	0	0	0	0	0	6.2
28.28	0	0	0	0	0	0	0	0	4.1
29.62	0	0	0	0	0	0	0	0	2.4
31.02	0	0	0	0	0	0	0	0	1.1
32.49	0	0	0	0	0	0	0	0	0.3
34.02	0	0	0	0	0	0	0	0	0
35.63	0	0	0	0	0	0	0	0.3	0
37.32	0	0	0	0	0	0	0	1.3	0
39.08	0	0	0	0	0	0	0	2.8	0
40.93	0	0	0	0	0	0	0	4.4	0
42.87	0	0	0	0	0	0	0	5.6	0
44.89	0	0	0	0	0	0	0	6.2	0
47.02	0	0	0	0	0	0	0	6.3	0
49.24	0	0	0	0	0	0	0.4	5.9	0
51.57	0	0	0	0	0	0	1.2	5.1	0
54.01	1.3	0	0	0	0	0	2.4	4.2	0
56.56	5.2	0.5	0	0	0	0	3.5	3.3	0
59.23	9.5	2	0	0	0	0	4.4	2.3	0
62.04	11.6	4	0	0	0	0	5	1.5	0
64.97	10.5	5.4	0	0	0	0	5.2	0.9	0
68.04	7.3	5.8	0	0	0	0	5.1	0.4	0
71.26	3.4	5.3	0	0	0	0	4.8	0.1	0
74.63	0.8	4.2	0	0	0	0	4.3	0	0
78.16	0	2.8	0	0	0	0	3.7	0	0
81.85	0	1.5	0	0	0	0	3	0	0
85.73	0	0.5	0.2	0	0	0	2.4	0	0
89.78	0	0.1	0.3	0	0	0	1.7	0	0
94.03	0	0	0.4	0	0	0	1.2	0	0
98.47	0	0	0.5	0	0	0	0.7	0	0
103.1	0	0	0.4	0	0	0	0.4	0	0.1
108	0	0	0.3	0	0	0	0.2	0	0.1
113.1	0	0	0.2	0	0	0	0.1	0	0.2
118.5	0	0	0.1	0	0	0	0	0	0.2
124.1	0	0	0	0	0	0	0	0	0.2
129.9	0	0	0	0	0	0	0	0	0.3
136.1	0	0	0	0	0	0	0	0	0.3
142.5	0	0	0	0	0	0	0	0	0.3
149.2	0	0	0	0	0	0	0	0	0.3
156.3	0	0	0	0	0	0	0	0.1	0.3
163.7	0	0.1	0	0	0	0	0	0.2	0.3
171.4	0	0.4	0	0	0	0	0	0.2	0.3
179.5	0	0.7	0	0	0	0	0.1	0.3	0.3
188	0	1	0	0	0	0	0.2	0.4	0.3
196.9	0	1.2	0	0	0	0	0.4	0.5	0.2
206.2	0	1.4	0	0	0	0	0.7	0.6	0.2
216	0	1.4	0	0	0	0	1	0.7	0.2
226.2	0	1.3	0	0	0	0	1.3	0.8	0.2
236.9	0	1	0	0	0	0	1.6	0.9	0.2
248.1	0	0.7	0	0	0	0	1.9	0.9	0.2
259.8	0	0.3	0	0	0	0	2.1	0.9	0.2
272.1	0	0.1	0	0	0	0	2.4	1	0.2
285	0	0	0	0	0	0	2.6	1	0.2
298.5	0	0	0	0	0	0	2.8	1	0.2
312.6	0.2	0	0	0	0	0	3	1	0.1
327.4	0.6	0	0	0	0	0	3.1	1	0.2
342.9	1.4	0	0	0	0	0	3.2	1	0.2
359.1	2.2	0	0	0	0	0	3.3	0.9	0.2
376.1	2.9	0	0	0	0	0	3.3	0.9	0.2
393.8	3.6	0	0	0	0	0	3.2	0.9	0.2
412.5	4.1	0	0	0	0	0	3	0.8	0.2
432	4.3	0	0	0	0	0	2.8	0.8	0.3
452.4	4.3	0	0	0	0	0	2.4	0.7	0.3
473.8	4	0.1	0	0	0	0	2	0.6	0.3
496.2	3.6	0.5	0.1	0	0	0	1.5	0.5	0.3
519.7	3.1	1.4	0.3	0	0	0	1.1	0.4	0.4
544.2	2.5	2.7	0.5	0	0	0	0.7	0.3	0.4
570	2.1	4.3	0.7	0	0	0	0.3	0.3	0.4
596.9	1.7	5.9	0.9	0	0	0	0.1	0.2	0.4
625.2	1.4	7.2	1	0	0	0	0	0.1	0.4
654.7	1.2	8.1	1	0	0	0	0	0.1	0.4
685.7	1.1	8.3	0.9	0	0	0	0	0	0.4
718.1	1.2	7.7	0.7	0	0	0	0	0	0.5
752.1	1.2	6.2	0.5	0	0	0	0	0	0.4
787.6	1.2	3.9	0.2	0	0	0	0	0	0.4
824.9	1.1	1.7	0	0	0	0	0	0	0.4
863.9	0.8	0.3	0	0	0	0	0	0	0.4
904.7	0.5	0	0	0	0	0	0	0	0.3
947.5	0.2	0	0	0	0	0	0	0	0.3
992.3	0	0	0	0	0	0	0	0	0.2
1039	0	0	0	0	0	0	0	0	0.1
1088	0	0	0	0	0	0	0	0	0
1140	0	0	0	0	0	0	0	0	0
1194	0	0	0	0	0	0	0	0.1	0
1250	0	0	0	0	0	0	0	0.2	0
1309	0	0	0	0	0	0	0	0.2	0
1371	0	0	0	0	0	0	0	0.3	0
1436	0	0	0	0	0	0	0	0.4	0
1504	0	0	0	0	0	0	0	0.5	0
1575	0	0	0	0	0	0	0	0.5	0
1650	0	0	0	0	0	0	0	0.6	0
1728	0	0	0	0	0	0	0	0.7	0
1809	0	0	0	0	0	0	0	0.8	0
1895	0	0	0	0	0	0	0	1	0
1985	0	0	0	0	0	0	0	1.3	0
2078	0	0	0	0	0	0	0	1.5	0
2177	0	0	0	0	0	0	0	1.8	0
2280	0	0	0	0	0	0	0	2.1	0
2387	0	0	0	0	0	0	0	2.5	0
2500	0	0	0	0	0	0	0	2.7	0
2619	0	0	0	0	0	0	0	2.4	0
2742	0	0	0	0	0	0	0	1.9	0
2872	0	0	0	0	0	0	0	1.5	0
3008	0	0	0	0	0	0	0	1.2	0
3150	0	0	0	0	0	0	0	1	0
3299	0	0	0	0	0	0	0	0.8	0
3455	0	0	0	0	0	0	0	0.7	0
3618	0	0	0	0	0	0	0	0.5	0
3790	0	0	0	0	0	0	0	0.4	0
3969	0	0	0	0	0	0	0	0.4	0
4157	0	0	0	0	0	0	0	0.3	0
4353	0	0	0	0	0	0	0	0.2	0
4559	0	0	0	0	0	0	0	0.2	0
4775	0	0	0	0	0	0	0	0.2	0
5000	0	0	0	0	0	0	0	0.1	0
5237	0	0	0	0	0	0	0	0.1	0
5484	0	0	0	0	0	0	0	0	0
5744	0	0	0	0	0	0	0	0	0
6015	0	0	0	0	0	0	0	0	0
6300	0	0	0	0	0	0	0	0	0
6598	0	0	0	0	0	0	0	0	0
6910	0	0	0	0	0	0	0	0	0
7237	0	0	0	0	0	0	0	0	0
7579	0	0	0	0	0	0	0	0	0
7937	0	0	0	0	0	0	0	0	0
8313	0	0	0	0	0	0	0	0	0
8706	0	0	0	0	0	0	0	0	0
9117	0	0	0	0	0	0	0	0	0
9548	0	0	0	0	0	0	0	0	0
10000000	0	0	0	0	0	0	0	0	0
