# Supplementary material for: Structure and function of Plasmodium actin II in the parasite mosquito stages
Source: PLoS Pathog. 2023 Mar 6;19(3):e1011174. doi: 10.1371/journal.ppat.1011174 (PMC10019781; doi:10.1371/journal.ppat.1011174)
Supplement: S5 Data — (XLSX) [file ppat.1011174.s028.xlsx]

## Sheet: 9.02.2021 1h
Raw data
0s
<>	A	B	C	D	E	F	G	H		uM
1	739	279.11	121.33	127.33	111.22	152.33				8	739	888	76.667
2	888	305.11	217.78	141.89	106.56	102.56				6.5	566.89	610.67	611.67
3	76.667	103.56	169.11	123.67	111.11	104.56				5	427	457.78	421
4	566.89	224.22	143.33	171.78	107.44	1424.6				4	338.78	361.22	333.33
5	610.67	226.11	163.11	124	108.78	146.56				3	279.11	305.11
6	611.67	229.89	123.44	123.56	113.56	123.11				2	224.22	226.11	229.89
7	427	177	133.44	118.22	131.33	124.78				1	177	167.67
8	457.78	167.67	137.44	115	112.44	55.111				0.9	166.78	135.78	150.22
9	421	150.22	141.33	116.11	105.44	53.111				0.8	121.33	217.78	169.11
10	338.78	166.78	154.22	109.89	108	50.444				0.7	143.33	163.11	123.44
11	361.22	135.78	163.11	107.44	122.78					0.6	133.44	137.44	141.33
12	333.33	74.444	143	103.67	103.44					0.5	154.22	163.11	143
Date of measurement: 2021-02-09/Time of measurement: 18:40:37										0.4	127.33	141.89	123.67
SPARK 20M										0.3	171.78	124	123.56
Instrument serial number: 1702003967										0.2	118.22	115	116.11
										0.1	109.89	107.44	103.67
Name: GRE96fb_chimney										0.08	111.22	106.56	111.11
Plate layout:										0.06	107.44	108.78	113.56
Plate area: A1-E12;F1-F10										0.04	131.33	112.44	105.44
										0.03	108	122.78	103.44
Mode: Shaking										0	152.33	102.56	104.56
Shaking (Orbital) Duration: 5 s										blank	55.111	53.111	50.444
Shaking (Orbital) Position: Current
Shaking (Orbital) Amplitude: 2.5 mm
Shaking (Orbital) Frequency: 216 rpm
Mode: Temperature
Temperature control: On
Target temperature: 20 °C
Fluorescence Intensity
Name: Label 1
Mode: Fluorescence Top Reading
Excitation: Monochromator
Excitation wavelength: 365 nm
ExcitationBandwidth: 7.5 nm
Emission: Monochromator
Emission wavelength: 407 nm
EmissionBandwidth: 20 nm
Gain: 100 Manual
Mirror: AUTOMATIC
Number of flashes: 5
IntegrationTime: 40 µs
Lag time: 0 µs
Settle time: 150 ms
Z-Position: 20000 µm
Z-Position mode: Manual
Multiple Reads per Well (Square (filled)): 3 x 3
Multiple Reads per Well (Border): 500 µm
Meas. temperature: Raw data: 25.0 °C
Date: 2021-02-09, Time: 18:40:37

## Sheet: 13.02.2021 1h
Raw data
0s
<>	A	B	C	D	E	F	G	H		uM
1	672.11	252.11	143.89	655.33	150.67	107.78				7		596.22	659.56
2	596.22	274.67	165.78	354.67	101.89	135				6	508.56	483.44	452.78
3	659.56	253.44	159.44	127.78	105.56	106.22				5	375.22	417.56	415.11
4	508.56	221.56	146.67	121.56	101.22	141				4	327.44	341.78	312.33
5	483.44	211.11	148.89	123	127.33	140.89				3	252.11	274.67	253.44
6	452.78	215.33	149.56	122.11	104	140.56				2	221.56	211.11	215.33
7	375.22	182.44	141.56	119.89	102.89					1.5	182.44	199.33	193.44
8	417.56	199.33	147.22	120.33	103.22					1	149	151.22	172.56
9	415.11	193.44	146.22	119.11	101.44	101.44				0.9	143.89	165.78	159.44
10	327.44	149	158	119.22	107.33					0.8	146.67	148.89	149.56
11	341.78	151.22	132.11	115.56	105.44					0.7	141.56	147.22	146.22
12	312.33	172.56	120.89	108.67	106.78					0.6		132.11	120.89
Date of measurement: 2021-02-13/Time of measurement: 18:59:13										0.5			127.78
SPARK 20M										0.4	121.56	123	122.11
Instrument serial number: 1702003967										0.3	119.89	120.33	119.11
										0.2	119.22	115.56	108.67
Name: GRE96fb_chimney										0.1	150.67	101.89	105.56
Plate layout:										0.08	101.22	127.33	104
Plate area: A1-E12;F1-F9										0.06	102.89	103.22	101.44
										0.04	107.33	105.44	106.78
Mode: Shaking										0.03	107.78		106.22
Shaking (Orbital) Duration: 5 s										0
Shaking (Orbital) Position: Current										blank	101.44
Shaking (Orbital) Amplitude: 2.5 mm
Shaking (Orbital) Frequency: 216 rpm
Mode: Temperature
Temperature control: On
Target temperature: 20 °C
Fluorescence Intensity
Name: Label 1
Mode: Fluorescence Top Reading
Excitation: Monochromator
Excitation wavelength: 365 nm
ExcitationBandwidth: 7.5 nm
Emission: Monochromator
Emission wavelength: 407 nm
EmissionBandwidth: 20 nm
Gain: 100 Manual
Mirror: AUTOMATIC
Number of flashes: 5
IntegrationTime: 40 µs
Lag time: 0 µs
Settle time: 150 ms
Z-Position: 20000 µm
Z-Position mode: Manual
Multiple Reads per Well (Square (filled)): 3 x 3
Multiple Reads per Well (Border): 500 µm
Meas. temperature: Raw data: 26.9 °C
Date: 2021-02-13, Time: 18:59:13

## Sheet: 27.06.2019 20h
Raw data	1	2	3	4	5	6	7	8	9	10	11	12
A	2266.3	2030.8	1730.9	1740.8	1651.9	1308.1	1399.3	1324.7	917.67	976	910.22	428.33
B	1115.8	299.11	803.67	748.67	737.22	475.44	459.78	432.11	375.78	370.44	354.44	399.11
C	364.33	338	341	338.44	322	331.67	378	332.22	313.22	506.89	329.11	312.33
D	362.22	303.44	315.11	306.89	317	306.56	344.67	356.78	356.44	329.89	306
E		524.44	532.67	529.56			97.556	111.44		339.56	437.33	352.89
F	1905.9	1915.2	1943.1	734.33	562.22	623.67	644	515.44	523.33	507.56	409.22	893.44
G	418.56	364.56	399.89	557.56	384.44	396.89	382.11	333.67	313.89	326.67	284.67	326.56
H	336.56	285.11	288.33	311.56	313	271.56	291.89	347.44	278.22	280.56	275.89	286.11
	uM
	5	2266.3	2030.8
	4	1730.9	1740.8	1651.9
	3	1308.1	1399.3	1324.7
	2	917.67	976	910.22
	1	524.44	532.67	529.56
	0.8
	0.6	475.44	459.78
	0.4	432.11	375.78	370.44
	0.3	354.44	399.11	364.33
	0.2	338	341	338.44
	0.15	322	331.67	378
	0.12	332.22	313.22
	0.1	329.11	312.33	362.22
	0.08	303.44	315.11	306.89
	0.04	317	306.56	344.67
	0.02	356.78	356.44	329.89
	0
		306	306	306

## Sheet: 13.03.2020 20h
Raw data
0s
22.0 °C														CONCENTRATIONS
<>	1	2	3	4	5	6	7	8	9	10	11	12		uM
A														5		7950.1	7743.3
B														4	5559.6	5827.8
C														3	4059.3	4533	4332.7
D							662.67	1146	667.78	507				2	2541.2	2800.9	2602.4
E	537.56	593.89	564	937.78	542.11	507.33	500.56	509.78	528.22	606.44	575.11	592.67		1	1072.4	1122.2	1284.1
F	6526	7950.1	7743.3	5559.6	5827.8	5929.7	4059.3	4533	4332.7	2541.2	2800.9	2602.4		0.8	994.33	1118.4	1021.1
G	1072.4	1122.2	1284.1	994.33	1118.4	1021.1	867.33	955.56	1035.6	784.89	869.11	823		0.6	867.33	955.56	1035.6
H	614.33	641.67	646.56	564.33	605	579.67	609.89	541.78	560.33	521.78	537.44	505.78		0.4	784.89	869.11	823
Date of measurement: 2020-03-13/Time of measurement: 09:35:14														0.3	614.33	641.67	646.56
SPARK 20M														0.2		605	579.67
Instrument serial number: 1702003967														0.15	609.89	541.78	560.33
														0.12	521.78	537.44	505.78
Name: GRE96fb_chimney														0.1	537.56	593.89	564
Plate layout:														0.08		542.11	507.33
Plate area: D7-D12;E1-H12														0.04	500.56	509.78	528.22
														0.02	606.44	575.11	592.67
Mode: Shaking														0	507
Shaking (Orbital) Duration: 3 s
Shaking (Orbital) Position: Current
Shaking (Orbital) Amplitude: 2.5 mm
Shaking (Orbital) Frequency: 216 rpm
Mode: Temperature
Temperature control: On
Target temperature: 25 °C
Fluorescence Intensity
Name: Label 1
Mode: Fluorescence Top Reading
Excitation: Monochromator
Excitation wavelength: 365 nm
ExcitationBandwidth: 10 nm
Emission: Monochromator
Emission wavelength: 407 nm
EmissionBandwidth: 20 nm
Gain: 100 Manual
Mirror: AUTOMATIC
Number of flashes: 5
IntegrationTime: 40 µs
Lag time: 0 µs
Settle time: 150 ms
Z-Position: 20870 µm
Z-Position mode: Manual
Multiple Reads per Well (Square (filled)): 3 x 3
Multiple Reads per Well (Border): 500 µm
Meas. temperature: Raw data: 22.0 °C
Date: 2020-03-13, Time: 09:35:14

## Sheet: 27.08.2020 20h
Raw data
0s												measure 1
<>	A	B	C	D	E	F	G	H			uM
1					6035.7	1169.9	719.33	458.11			5	6035.7	6283.6	6222.6
2					6283.6	1181.9	567.44	565.67			4	4377.9	4617.6	4451.7
3					6222.6	1058	595	455.78			3	3021	3225.4	3154
4					4377.9	979.78	531.11	542.33			2	2148.8	1995	1999.8
5					4617.6	1028.6	519	548.11			1	1169.9	1181.9	1058
6					4451.7	1015.7	515.78	566.67			0.8	979.78	1028.6	1015.7
7					3021	1031.9	493.56				0.6	1031.9	1043.9	1070.1
8					3225.4	1043.9	504.67				0.15	677.78	645.11	682.11
9					3154	1070.1	502.67				0.12		567.44	595
10					2148.8	677.78	633.11				0.1	531.11	519	515.78
11					1995	645.11	443.44				0.08	493.56	504.67	502.67
12					1999.8	682.11	440.11				0.04		443.44	440.11
Date of measurement: 2020-08-27/Time of measurement: 12:26:33											0.02	458.11	451.11	455.78
SPARK 20M											0	542.33	548.11	547.56
Instrument serial number: 1702003967											BLANK	451
Name: GRE96fb_chimney
Plate layout:
Plate area: E1-G12;H1-H6
Mode: Shaking
Shaking (Orbital) Duration: 3 s
Shaking (Orbital) Position: Current
Shaking (Orbital) Amplitude: 2.5 mm
Shaking (Orbital) Frequency: 216 rpm
Mode: Temperature
Temperature control: On
Target temperature: 22 °C
Fluorescence Intensity
Name: Label 1
Mode: Fluorescence Top Reading
Excitation: Monochromator
Excitation wavelength: 365 nm
ExcitationBandwidth: 10 nm
Emission: Monochromator
Emission wavelength: 407 nm
EmissionBandwidth: 20 nm
Gain: 100 Manual
Mirror: AUTOMATIC
Number of flashes: 5
IntegrationTime: 40 µs
Lag time: 0 µs
Settle time: 1 ms
Z-Position: 20000 µm
Z-Position mode: Manual
Multiple Reads per Well (Square (filled)): 3 x 3
Multiple Reads per Well (Border): 500 µm
Meas. temperature: Raw data: 21.0 °C
Date: 2020-08-27, Time: 12:26:33

## Sheet: 9.02.2021 20h
Raw data
0s											uM
<>	A	B	C	D	E	F	G	H			7.7	1441	1739.2
1	1441	526.33	172	153.11	114.11	116.67					6.5	1153	1298.2	1305.6
2	1739.2	559.67	284.67	171.33	120.11	113.44					5	893.67	962	821.78
3	75.667	103.22	210	150.11	118.67	118.22					3.9	653.44	704.11	648.56
4	1153	380.78	180.11	208.56	119.44	616					3	526.33	559.67
5	1298.2	381.11	231.11	141.44	118.89	249					2	380.78	381.11	386.33
6	1305.6	386.33	161.89	144.33	118.67	154.56					1	241.22	245
7	893.67	241.22	172.67	135.22	118.56	149					0.9	234		210
8	962	245	182.11	131.33	120.33	60.556					0.8	172		210
9	821.78	210	200.11	129.22	114.22	56					0.7	180.11	231.11	161.89
10	653.44	234	190.78	119.11	109.22	54.556					0.6	172.67	182.11	200.11
11	704.11	191.89	185	114.67	148.78						0.5	190.78	185	169.67
12	648.56	75.444	169.67	106	101.78						0.4	153.11	171.33	150.11
Date of measurement: 2021-02-10/Time of measurement: 14:20:52											0.3	208.56	141.44	144.33
SPARK 20M											0.2	135.22	131.33	129.22
Instrument serial number: 1702003967											0.1	119.11	114.67
											0.08	114.11	120.11	118.67
Name: GRE96fb_chimney											0.06	119.44	118.89	118.67
Plate layout:											0.04	118.56		114.22
Plate area: A1-E12;F1-F10											0.03	109.22		101.78
											0	116.67	113.44	118.22
Mode: Shaking												60.556	56	54.556
Shaking (Orbital) Duration: 5 s												106
Shaking (Orbital) Position: Current
Shaking (Orbital) Amplitude: 2.5 mm
Shaking (Orbital) Frequency: 216 rpm
Mode: Temperature
Temperature control: On
Target temperature: 20 °C
Fluorescence Intensity
Name: Label 1
Mode: Fluorescence Top Reading
Excitation: Monochromator
Excitation wavelength: 365 nm
ExcitationBandwidth: 7.5 nm
Emission: Monochromator
Emission wavelength: 407 nm
EmissionBandwidth: 20 nm
Gain: 100 Manual
Mirror: AUTOMATIC
Number of flashes: 5
IntegrationTime: 40 µs
Lag time: 0 µs
Settle time: 150 ms
Z-Position: 20000 µm
Z-Position mode: Manual
Multiple Reads per Well (Square (filled)): 3 x 3
Multiple Reads per Well (Border): 500 µm
Meas. temperature: Raw data: 19.4 °C
Date: 2021-02-10, Time: 14:20:52

## Sheet: 14.02.2021 20h
Raw data
0s
<>	A	B	C	D	E	F	G	H			uM
1	957.56	331.11	162.67	132.67	196	119.89					7		887.11	901.11
2	887.11	370.78	195.56	194.67	111.89	131					6		782.67	745.89
3	901.11	359.11	169.11	136.22	108.56	117.33					5	596.89	648.56	624.33
4	778.22	283.11	163.89	128.56	108.44	145.22					4	464.11	507.67	460.11
5	782.67	263.44	194.22	131.44	111	145.33					3	331.11	370.78	359.11
6	745.89	276.67	174.11	133.56	111.22	141					2	283.11	263.44	276.67
7	596.89	227.56	155.11	124.89	111.33	108.44					1.5	227.56	241.78	244.44
8	648.56	241.78	164.11	130.44	108.89	111					1	180.67	185.22	174.11
9	624.33	244.44	163.11	132.44	110.89	102.33					0.9	162.67		169.11
10	464.11	180.67	322.67	115.56	115.89						0.8	163.89		174.11
11	507.67	185.22	150	116.67	102.33						0.7	155.11	164.11	163.11
12	460.11	174.11	136.44	114.67	110.78						0.6		150	136.44
Date of measurement: 2021-02-14/Time of measurement: 12:57:50											0.5	132.67	194.67	136.22
SPARK 20M											0.4	128.56	131.44	133.56
Instrument serial number: 1702003967											0.3	124.89	130.44	132.44
											0.2	115.56	116.67	114.67
Name: GRE96fb_chimney											0.1		111.89	108.56
Plate layout:											0.08	108.44	111	111.22
Plate area: A1-E12;F1-F9											0.06	111.33	108.89	110.89
											0.04	115.89	102.33	110.78
Mode: Shaking
Shaking (Orbital) Duration: 5 s
Shaking (Orbital) Position: Current											blank	108.44	111	102.33
Shaking (Orbital) Amplitude: 2.5 mm
Shaking (Orbital) Frequency: 216 rpm
Mode: Temperature
Temperature control: On
Target temperature: 20 °C
Fluorescence Intensity
Name: Label 1
Mode: Fluorescence Top Reading
Excitation: Monochromator
Excitation wavelength: 365 nm
ExcitationBandwidth: 7.5 nm
Emission: Monochromator
Emission wavelength: 407 nm
EmissionBandwidth: 20 nm
Gain: 100 Manual
Mirror: AUTOMATIC
Number of flashes: 5
IntegrationTime: 40 µs
Lag time: 0 µs
Settle time: 150 ms
Z-Position: 20000 µm
Z-Position mode: Manual
Multiple Reads per Well (Square (filled)): 3 x 3
Multiple Reads per Well (Border): 500 µm
Meas. temperature: Raw data: 27.2 °C
Date: 2021-02-14, Time: 12:57:50

## Sheet: 20.11.2020 act1 1h
Raw data
0s										uM
<>	A	B	C	D	E	F	G	H		10	647.67	610.22	673.11
1	647.67	316.67	151.44	134.22						8	548.67	623.11	576.11
2	610.22	332.22	158.56	120.11						6.5	466	512.89	487.56
3	673.11	310.22	152.44	123.56						5	397.22	414.89	439.56
4	548.67	256.33	152.67	205.44						4	316.67	332.22	310.22
5	623.11	318.11	154.22	116						3		318.11	279.89
6	576.11	279.89	148.33	119.22						2	203.22	223.56
7	466	203.22	131.78	145.11						1	191	164.11	175.67
8	512.89	223.56	140.67	175.22						0.8	151.44	158.56	152.44
9	487.56	199.44	145.11	146.11						0.7	152.67	154.22	148.33
10	397.22	191	149.22	85.111						0.5	131.78	140.67	145.11
11	414.89	164.11	133.11	59.111						0.4	149.22	133.11	131
12	439.56	175.67	131	59.556						0.3	134.22	120.11	123.56
Date of measurement: 2020-11-24/Time of measurement: 17:07:31										0.2		116	119.22
SPARK 20M										0
Instrument serial number: 1702003967										blank	116
Name: GRE96fb_chimney
Plate layout:
Plate area: A1-D12
Mode: Shaking
Shaking (Orbital) Duration: 5 s
Shaking (Orbital) Position: Current
Shaking (Orbital) Amplitude: 2.5 mm
Shaking (Orbital) Frequency: 216 rpm
Mode: Temperature
Temperature control: On
Target temperature: 22 °C
Fluorescence Intensity
Name: Label 1
Mode: Fluorescence Top Reading
Excitation: Monochromator
Excitation wavelength: 365 nm
ExcitationBandwidth: 7.5 nm
Emission: Monochromator
Emission wavelength: 407 nm
EmissionBandwidth: 20 nm
Gain: 100 Manual
Mirror: AUTOMATIC
Number of flashes: 5
IntegrationTime: 40 µs
Lag time: 0 µs
Settle time: 1 ms
Z-Position: 20000 µm
Z-Position mode: Manual
Multiple Reads per Well (Square (filled)): 3 x 3
Multiple Reads per Well (Border): 500 µm
Meas. temperature: Raw data: 22.9 °C
Date: 2020-11-24, Time: 17:07:31

## Sheet: 20.11.2020 act1 20h
Raw data
0s
<>	A	B	C	D	E	F	G	H	uM
1	2058.3	796.44	198.78	154.33					10	2058.3	2274.4	2375.1
2	2274.4	876.56	217.67	144					8	1786.8	1940.2	1921.9
3	2375.1	821.11	209.44	132.67					6.5	1441	1622.7	1560.1
4	1786.8	590.44	195.56	187.33					5	1141.4		1180.7
5	1940.2	642.67	199.89	130.22					4	796.44	876.56	821.11
6	1921.9	659.89	189.89	121.56					3	590.44	642.67	659.89
7	1441	414	158.67	139.89					2	414	435.56	377.22
8	1622.7	435.56	165.33	178.44					1	268.89	249.89	256.33
9	1560.1	377.22	174.56	145.11					0.8	198.78	217.67	209.44
10	1141.4	268.89	169.11	125.89					0.7	195.56	199.89	189.89
11	1197.9	249.89	165.44	57.111					0.5	158.67	165.33	174.56
12	1180.7	256.33	159.22	61					0.4	169.11	165.44	159.22
Date of measurement: 2020-11-25/Time of measurement: 11:39:55									0.3	154.33	144	132.67
SPARK 20M									0.2		130.22	121.56
Instrument serial number: 1702003967									0	139.89	178.44	145.11
									blank	112
Name: GRE96fb_chimney
Plate layout:
Plate area: A1-D12
Mode: Shaking
Shaking (Orbital) Duration: 5 s
Shaking (Orbital) Position: Current
Shaking (Orbital) Amplitude: 2.5 mm
Shaking (Orbital) Frequency: 216 rpm
Mode: Temperature
Temperature control: On
Target temperature: 22 °C
Fluorescence Intensity
Name: Label 1
Mode: Fluorescence Top Reading
Excitation: Monochromator
Excitation wavelength: 365 nm
ExcitationBandwidth: 7.5 nm
Emission: Monochromator
Emission wavelength: 407 nm
EmissionBandwidth: 20 nm
Gain: 100 Manual
Mirror: AUTOMATIC
Number of flashes: 5
IntegrationTime: 40 µs
Lag time: 0 µs
Settle time: 1 ms
Z-Position: 20000 µm
Z-Position mode: Manual
Multiple Reads per Well (Square (filled)): 3 x 3
Multiple Reads per Well (Border): 500 µm
Meas. temperature: Raw data: 22.1 °C
Date: 2020-11-25, Time: 11:39:55

## Sheet: 13.11.2020 act1 1h
Raw data
0s
<>	A	B	C	D	E	F	G	H	uM
1	1010.1	363.33	147.78	152.67					8	1010.1	1086.6	1074.8
2	1086.6	356	151.22	146.44					6.5	837.89	963.11	852.89
3	1074.8	356.11	154.67	153.78					5	666.22	716.78	677.78
4	837.89	196.33	137.44	142.89					4	551.89	631.44	586.22
5	963.11	200.89	144.22	146.11					2.5	363.33	356	356.11
6	852.89	213.78	149.11	147.78					1	196.33	200.89	213.78
7	666.22	179.22	138.11	53.889					0.8	179.22	195.22	181.11
8	716.78	195.22	136.22	55.222					0.7	171		177.11
9	677.78	181.11	131	58.667					0.5	147.78	151.22	154.67
10	551.89	171	118.78						0.4	137.44	144.22	149.11
11	631.44	282.78	120.89						0.3	138.11	136.22	131
12	586.22	177.11	116.67						0.2	118.78	120.89	116.67
Date of measurement: 2020-11-13/Time of measurement: 21:00:35									0	152.67	146.44	153.78
SPARK 20M										131	131	131
Instrument serial number: 1702003967
Name: GRE96fb_chimney
Plate layout:
Plate area: A1-C12;D1-D9
Mode: Shaking
Shaking (Orbital) Duration: 5 s
Shaking (Orbital) Position: Current
Shaking (Orbital) Amplitude: 2.5 mm
Shaking (Orbital) Frequency: 216 rpm
Mode: Temperature
Temperature control: On
Target temperature: 20 °C
Fluorescence Intensity
Name: Label 1
Mode: Fluorescence Top Reading
Excitation: Monochromator
Excitation wavelength: 365 nm
ExcitationBandwidth: 7.5 nm
Emission: Monochromator
Emission wavelength: 407 nm
EmissionBandwidth: 20 nm
Gain: 100 Manual
Mirror: AUTOMATIC
Number of flashes: 5
IntegrationTime: 40 µs
Lag time: 0 µs
Settle time: 1 ms
Z-Position: 20000 µm
Z-Position mode: Manual
Multiple Reads per Well (Square (filled)): 3 x 3
Multiple Reads per Well (Border): 500 µm
Meas. temperature: Raw data: 23.2 °C
Date: 2020-11-13, Time: 21:00:35

[truncated: 4 more sheets: 14.11.2020 act1 20h, 08.12.2020 act2-JAS, 13.02.2021 act2-JAS , statistics act1 and act2]
