# Supplementary material for: Structure and function of Plasmodium actin II in the parasite mosquito stages
Source: PLoS Pathog. 2023 Mar 6;19(3):e1011174. doi: 10.1371/journal.ppat.1011174 (PMC10019781; doi:10.1371/journal.ppat.1011174)
Supplement: S6 Data — (XLSX) [file ppat.1011174.s029.xlsx]

## Sheet: SparkControl magellan PfAct2
Raw data	8	8	8	5	5	5	4	4	4	3	3	3	2	2	2	1	1	1	0.8	0.8	0.8	0	0	0	BLANK	BLANK	BLANK
0	354.22	376.89	367.56	284.22	302.67	290.56	253.33	256.89	282.11	210.56	209.89	211.78	183.67	204.11	189.44	156.78	240.56	149.56	143	146.89	143.44	142.78	144.11	146	71.556	56.333	78.444
77	349.67	377.89	385.78	294.33	309.11	292.22	259.22	256.78	283.56	224.22	210.67	215.22	190.44	209.44	199.56	154.89	218.44	153.67	146.78	147.56	145.44	144.56	146.67	149.44	76.111	58.778	78.444
154	390.56	422.89	428.89	306.67	320.11	309.67	260.44	270.44	291.11	227.78	228.56	223.22	191.33	213.11	194.44	153.33	220	159	147.89	153.33	149.89	147.67	146.44	143.67	78	61.556	77.889
230	437	490.44	480.67	320.56	337	333.89	275.22	282	308.56	236.22	233.33	223.78	195.11	217.56	203.33	162.22	220.89	159.22	157.33	157.33	146.89	148.11	147.22	148.67	77.444	61.667	80.556
307	448.22	473.22	465.11	348.89	373.56	361.11	285.44	313.11	320.33	242.44	242.33	238.33	203.44	217	206.89	161.22	226.33	158.78	152.56	154.67	153.89	146.89	144.67	150.56	75.778	60.667	77.333
384	417.44	440.89	440.67	364.11	372.89	357.56	305	326	333.44	244.67	250.67	241.67	199.67	224.22	211.67	164.33	227.56	165.78	154.11	157.56	161	147.44	147.11	151.78	79.111	64	82.111
460	397.22	433.56	430.78	341.22	351.78	334.11	300.22	310.89	350.56	258.67	262.67	263.67	210.78	227.56	214.89	161.22	229.22	162.44	161.56	160.89	156.89	146.56	147.89	145	78.111	61.333	83.778
537	406.67	426.33	435.78	335.33	358.44	339.33	293.11	302.56	341.56	273.33	273	261.11	210	230.11	222.89	163	236.44	165.33	159.44	167.22	154.56	151.78	149.11	144.67	79.444	62.222	82.333
614	419.78	438.78	432.22	340.78	355.78	336.11	291.67	298.44	327.89	264.89	270.67	267	215.11	229	224.44	168	224.56	168.89	165.67	166.78	162.33	146.56	148.89	149.11	79.556	63.667	80.444
690	427.78	449.22	447.33	342.67	357.22	342.78	290.11	307.22	325.22	261.67	262.89	254.89	216.78	239.67	228.44	162.78	235.22	167.67	166.67	166.56	157.89	145.89	152.78	151.33	79.556	64.778	82.778
767	448.44	465.89	447.44	354.67	357.67	348.33	299.78	314.78	324	261.11	265.22	257.44	219.89	239.78	230	172.89	236.11	167.11	170.22	171.89	165	151.89	148.78	151	84.111	65	83.444
844	461.33	471.78	474.56	354.89	369.89	350.67	296.44	314.56	333.67	260.22	261.22	259	224.89	242.44	229.78	171	236.22	173.11	166	166.78	162.56	148.56	149	151.11	78.444	67.333	81.444
921	488.67	491.56	477.44	367.44	382.33	358.22	306.11	319.67	342.89	273.44	266	263.89	224	244.78	224.56	170	235.78	176.56	169.44	166.44	167.33	148.33	149.89	153.44	82.444	66.556	86.667
997	486.67	494.44	491.56	369.78	385.11	369.11	311.22	322.33	343.89	268.44	274.56	267.67	221.44	243	223	171	241.56	172.89	169.11	172.44	170	148.11	151.22	149.67	83.556	64.778	83.222
1074	503	504.44	509.33	385.78	389.11	378.89	317.56	321	347.22	276	278.11	266.44	227.22	243.67	230.44	174.33	242.44	175.11	166.67	172.89	167.56	150.67	150.33	147.44	82.444	67.111	82.111
1151	510.56	523.11	512.56	384.11	394.56	378.44	317.89	331.11	352.44	282.78	278.56	270	224.33	241.22	232.78	172.89	240.78	176.22	172	174.11	168.44	153.22	148.33	148.33	79.556	67.778	84.222
1228	512	521.89	514	390.78	404.67	382	322.11	343.78	361.22	277.56	284.11	274.22	232.11	249.11	233.11	177.89	244.89	173.44	170.89	177.33	168.56	147.78	151.89	147	85.333	67.111	86.667
1304	520.89	531.78	533.67	391.44	408.33	391.78	321.33	344	362.89	284.56	284.78	285	231.44	246.67	243.44	178.67	250.11	178.89	176.11	176.89	171.33	149.11	153.44	149.11	84.111	68.222	82
1381	524.44	541.22	531.56	398.44	419.11	403.56	325.44	349.78	372.22	289.33	284.22	278	232	251.78	239	172	239.89	183.56	177.22	179	170	152.89	153.89	149.89	82.556	65.111	85.333
1458	544.33	536	528	397.56	414.78	395.11	335.89	354.67	374.11	291.33	296	276	231.11	251.89	240.78	176.11	242.11	180.56	175.22	176.56	171.22	149.89	174.22	150.22	84.778	66.889	91.444
1534	555	559.11	544.33	398.33	424	400.78	335	362.89	379.33	290.78	288.11	284.89	234.89	251.89	245.56	181.56	245.78	177.56	174.22	178.56	169.89	153.44	171.67	148.56	82.444	70.111	84.111
1611	549.89	558.67	545.56	408.33	427	411.67	341.56	361.44	381.56	297.33	289.33	287.89	230.44	253	246.56	173.89	247.67	179	178.22	175.78	173.89	147.89	170.78	148.11	85	69.333	88.556
1688	565.33	568	567.89	411.22	425.33	415.44	338.11	368.44	379.67	299.78	293.22	294.56	235.11	263.78	240.56	180.67	243	179.56	173.89	183	174.22	155.22	169.33	152.44	86.444	67.778	87.778
1765	571.78	571.67	563.78	416.89	425.22	415.89	343.56	371	390.11	301.22	297.33	293.56	236.11	257.56	240.78	178	241.67	175.89	175.89	178.78	171.44	149	172	151.11	85.333	70.111	89.333
1841	571.11	584.44	582	416.89	434.33	411	349	366.33	386.56	298.44	306.44	290.78	239.44	257.33	247.67	178.44	244	185.22	177.11	183.56	175.78	152.89	173.56	153.33	85	70.111	87.444
1918	582.11	586.11	580.44	423.11	434.78	414.11	346.78	365.67	388.33	303	308.11	295.56	242.44	255.89	246.56	182.11	244.56	181.67	177.22	182.11	174.11	153.89	172.78	151.78	83.556	69.556	86.889
1995	595	591	591.11	421	442.22	421.78	344.11	372.56	391.67	305.33	309.89	295.33	236.22	263.44	247.33	180	243.44	182.22	176.78	181.33	172	154.89	171.89	154	86.111	69.556	89.667
2072	595.22	586.67	589.11	434	440.67	432.89	349.67	368.89	396.56	305.56	303.89	296.56	233.11	251.44	251.89	181.56	247.44	182.33	180.11	180.22	175.56	150	171.56	152	86.333	70.778	88.667
2148	599.33	604.56	586.44	432.44	455.44	427.22	356	376.67	392.11	308.56	312.89	293	239.11	259.33	247.44	183.22	247.78	179.33	175.22	184.56	181	152.89	173.33	152.67	87.556	71.889	88.222
2225	608.33	603.67	599	431.11	454.22	441.22	351.22	378.11	398.11	309.22	306.89	298.89	240.33	261.89	252.78	184	252.56	183.67	184.11	181.33	174	151.22	175.22	154.33	87.778	74.111	90.556
2302	616.89	611.67	608.22	439.78	451.56	430.89	355	383.67	389	311	312.89	303.44	243	270.67	252	186.89	240.22	184.56	175.22	182.67	177.67	157	176.44	150.44	88.778	68.889	87.444
2378	621.89	613.67	610.56	452.22	457.89	438.56	357.56	381.56	394.89	312.22	310.33	303.78	241.67	269.11	251.22	184.22	244.33	179.56	185.89	182.44	179	150.22	149.56	153	87.444	70.556	92.778
2455	623.22	612.67	622.33	444	462.67	447.22	358	386.22	399.33	310.67	311.56	301.11	243.89	261.67	250.56	185.22	243.44	187.22	180.78	185.22	178.33	154.89	150	151.22	87.111	70.444	89
2532	622.78	620.67	616.78	438.44	456	452.78	364	388.44	404.78	311.22	313.33	306.56	247.22	265.89	251.11	183.67	244.67	186.56	179.56	180.33	178.78	151.67	145	156.11	88.111	73.778	91.333
2609	624.67	626.89	630.56	443.56	464.89	444.89	368	392.44	409.11	316.33	314.22	306.44	250.89	265.44	258.44	182.56	250.89	178.22	178.78	181.33	175.33	155.78	152.44	150.67	90.667	71.222	88.111
2685	623.56	632.56	626.78	455.11	462.11	442.56	371.44	385.22	409.67	316.56	316	308.11	242	271.78	254.56	185.22	249.89	180.78	184.56	187.56	173.22	153.11	153.56	151.56	90.778	74.333	87.556
2762	635.11	644.33	629.11	452	465.22	454.89	363.22	394.67	411.11	320.56	316.56	307.11	246.56	267.22	253.78	185	251	189.89	180.11	188.11	179.22	149.11	152.78	155.89	85.556	70.444	91.889
2839	645	633	636.33	452.11	470.44	450.78	360.78	390.78	411.22	319	310.22	306.56	250.11	267.22	257.22	188.11	250.22	185.11	185.44	182.11	178.44	148.78	150.44	148	89.222	73.556	91.889
2915	638.11	645.11	647.56	451.56	467.78	471.33	371.56	393.33	404.89	316.78	314.11	307.44	244.67	274.67	253.89	188	252	184.56	181.78	187.11	182.44	146.89	149.56	151.89	87	70.444	90
2992	650.89	655.78	646.67	460.11	477.56	452	376.11	398.89	412.56	318	320.22	310.78	246.44	268.11	254.11	186.89	249	184.56	184.67	181.22	182.22	144.67	146	149.56	87.333	71.889	90.667
3069	653.56	652.33	649.89	459	473.33	465.78	371.33	396.78	410.44	327.67	321.33	309.89	249.22	275.11	255.11	186.89	247.22	183.89	180.33	182.89	177.78	150.44	145.89	150.33	87.778	71.111	87.778
3146	657.89	665.11	647.89	458.33	484.78	464.44	366.89	399.67	407.22	327.67	323	314.89	246.11	269.67	253.67	187.78	249.22	188.78	178.33	186.11	177.44	151.89	151.33	151.44	89.111	74.444	89.111
3222	661.44	657.11	652.11	467.67	471	467.89	384	394.78	410.33	328	327.78	312.67	251.33	270.33	261.78	183.11	245.78	191	177.89	184.44	182.67	147.44	150	153.44	86.667	73.333	92.778
3299	663.33	678.33	665.89	466.78	489.67	472.33	373.78	394.33	417.56	323.22	328.44	314.22	250.78	269.89	258.78	185.78	247.22	183	184.67	187.89	175.11	152.67	152.22	151.33	89.111	75	93.111
3376	654.44	665.33	672.22	461.67	484.33	471.56	375.11	407.78	424	329.78	326.22	314.22	242	273.67	258.67	184.89	249.22	185	178	184.56	177.22	151.89	149.11	150.44	84.889	73.889	91.556
3453	675.67	669.89	670	463.78	485.78	469.11	373.44	405.33	427	327.33	325.78	311	245.22	270.22	256.22	183.89	249.33	190.44	182.11	186.11	179.11	149.22	147.11	150.22	91.889	74.778	92.667
3529	673	675.89	664.33	467.67	487.67	473	375.89	403.89	425.44	328.78	323.22	316	249.33	274.22	258.22	184.78	253.44	185	189.89	186.56	175.67	152.44	148.56	151	91.222	74.556	94.222
3606	683.33	679.78	680.11	468.89	489.33	476.56	377.22	404.67	422.89	331.44	328.56	319.78	251.56	266.33	261.11	186.89	248.67	184.78	178	185.67	174.78	146.22	152.11	153.44	89.556	70.889	93.889
3683	678.67	686	679.67	475.22	490.89	479.22	379.33	404.67	424.33	324.78	327.22	310	245.67	274.44	261.11	186	250.33	186.67	185.89	185.22	179.22	151	152.78	148.11	90.556	76.778	92.444
3759	674.56	681.67	689.67	474.44	489.56	473.78	381.44	406.11	417.22	317	330	318.56	244.89	265.56	262.89	187.89	242.89	183	177.89	188.33	182.67	150.67	149.89	149.78	89.778	76.222	90.889
3836	683.56	690.56	687.22	477.22	490.78	484	384.67	403.78	427.44	323.56	319.11	317.11	244.33	276.33	259	188	250.22	191.11	185.33	186.56	181.56	150.89	147.89	153.22	89.333	74.333	93.889
3913	685.56	690.22	694	482.67	496.22	482.78	377.89	401.89	427.22	330.33	329.89	314.44	254.11	271.11	265	191.33	248.22	186.78	183.89	186.78	179.78	150.44	151.67	148.78	90.444	72.111	92.889
3990	689.11	696.11	689.89	475.78	501	494.78	384.56	416.78	428.56	329.33	323	321.33	248	273.89	261.22	187.11	246.11	186.67	184.89	186.67	180.89	147.33	150.44	148.44	88.889	78.556	94.333
4066	692.56	685.89	693.56	470.78	491.11	498.11	382	413.22	424	325.11	327.22	320.78	246.33	269	258	191	244.33	182.44	186	191	181.78	151.78	150.11	149.33	93.333	76.444	93.889
4143	694	690.33	694.56	484.22	500.78	489.11	386.44	415.89	429.78	329.89	331.67	314.89	249.89	272.56	253.11	185.67	244	183.11	182.89	184.11	178.89	152.78	149	147.78	93	76.556	94.556
4220	700.33	699.56	698.11	477.56	502.11	485.11	381.33	414.56	423	333.22	328.67	319.11	247.56	277	260.89	188.22	249	179.33	181.67	187.89	175.11	150.33	149	147.33	89.333	77.667	93.444
4297	702.22	693.67	702.22	481.22	500.89	485.67	385.44	414.22	425.44	325.11	333.56	315.89	249.11	274.11	260.89	188.89	250.78	184.11	179.33	188.44	178.56	147.44	149.56	147.78	88.444	73.889	92.556
4373	698.44	706.33	712.89	483	507.67	492.33	385.67	413	429.44	330.44	333.67	322.33	252.11	278.33	260	188.67	251.78	186.78	178.11	186.11	179.78	153.89	151.44	148.44	94	76.111	94.111
4450	706	708.56	708.78	475.56	501.78	488.11	388.44	416.11	430.89	334.89	336.44	316.22	254.78	271.11	267.11	189.56	246.44	183.78	185.44	188.56	180.56	149.44	152.89	153.44	89.556	76	92.444
4527	698	712.67	712.78	483	498.56	493	391.78	416.67	430.22	336	336.89	325.22	250.22	268.11	257.44	188.22	253	187.22	182.78	182.78	176.44	149.33	149	149.67	94.111	75	96.333
4603	716.78	704	709.22	476.33	503.22	498.78	387	427.78	424.67	341.33	334.78	321.78	252.78	273.33	264.67	188.56	246.44	183.78	181.67	189.22	185.78	153.78	149.44	150	93.222	76.333	92.889
4680	713.67	726.44	713.89	476.67	509.11	485.78	388.11	421.33	441.22	332.44	330.22	318	253.67	275	259.11	188.33	246.11	187.89	183.44	187.89	184.11	150.11	147.33	149.22	90.667	76.222	97.556
4757	702.33	731.78	711.78	492.67	515.22	493.89	395.11	421.44	430	327.44	332.67	322.11	253.44	272.67	258.44	184.11	250.67	193.33	184.56	185.22	181.78	154.56	146.56	150.56	94.111	71.333	96.778
4834	711.89	719.56	727.11	485	513	503	393.67	415	436.67	334	330.56	317.44	251.78	272.89	263.11	187.22	244.78	184.78	180.33	189.44	180.11	150.67	149.89	149.67	94.778	77.556	96.556
4910	725.56	723.44	726.44	484.11	504	495.78	393.11	425.78	436.11	332.44	333.78	319.56	250.44	273.89	262.11	184.78	246.89	184.11	183.56	188	184.89	146.89	145.33	151.44	91.333	77.889	93
4987	721.44	724.11	730.44	491.33	508.67	504.89	390.67	422.78	426.44	335.44	330.33	326	252.67	274.56	257.78	184.56	246	186.22	187.89	191.89	181.89	149.78	146.89	146.67	92.222	77.778	95
5064	718	718.22	732	492.56	513.22	493.22	397	415.78	432.67	335.22	332.89	321.33	251.67	275.44	260.78	188.89	247.33	183.22	183.33	186	179.22	147.67	147.67	148.56	92.556	77	95.667
5141	727.33	727.78	726.11	488.67	519	497.67	393.11	415.44	439.56	331.67	335.44	316.56	252.89	273.56	258.33	187.33	247.11	183.67	185.78	187.33	179.22	148	150.67	150.78	95.111	78.111	90.778
5217	735.89	722.67	732.44	498.56	509.89	500.56	388.44	420.11	434.33	337.44	334.67	330.22	252.56	271.11	264.22	189.33	245.44	191.89	184.33	189.67	182.56	149.44	146.89	149.89	91.889	79.333	95.778
5294	720	728.56	731.44	494.56	513.89	504.11	389.67	422.56	433	338.89	337.33	321.78	249	277.56	257.22	188.11	244.89	182.44	182.78	188.67	186.22	151	147.33	150.11	91.556	77.222	97.778
5371	725.67	729.22	735.44	489	513	505.89	395.89	417.78	433.67	323.22	335.89	324.22	251.67	269.67	260	183.67	252.33	188.11	187.78	183.56	177.89	144.89	151	150.33	91.111	78.111	91.222
5447	731	737.78	744.11	493.67	516.33	500.22	397	423.11	431.11	331.89	336.11	324.56	254.11	273.89	255.89	185.67	244.67	187.44	181.56	187.11	177.22	149.44	144	152.67	92.111	77.333	95.222
5524	728.11	730.56	735.89	490.44	519.89	501.11	391.56	430.67	438.22	332.56	331.44	319.67	250.67	273	260.89	187.11	251.33	184.89	189.11	189.11	184.78	148.56	148.33	151.78	92.778	78.111	97.889
5601	721.89	742.33	739.44	499.56	518.33	509	399.22	421.89	432.89	336.11	334.78	325	251	274	258.67	189.78	249.44	187.44	181.56	186.33	183.11	146.11	151.22	147	97.222	77.889	95
5678	740.33	735.44	747.44	495.89	522.56	504.33	397.22	432.44	438	330.78	334	326.22	257.11	271.78	259	187.11	249.89	189.56	186.11	182.78	182.33	149.33	146.67	149.33	91.333	75.778	94.333
5754	742.56	743.67	745.56	494.11	516.22	504.44	392.33	427.33	432.11	335.33	333.56	324	252.22	271.11	261.67	192	246.33	186.89	185.22	184	177.22	149.44	145.11	146.78	91.444	78.333	93.889
5831	739.56	745	737.11	498.56	507.78	510.22	392.44	427.11	440.33	337.22	335.44	322.67	250.11	269.56	260.78	186.33	246.89	184.89	178.22	191	184.33	147.67	147.67	151.22	94.444	79	97.778
5908	744.78	744.78	750	497.22	517.22	503.22	396.56	427.44	440.89	334.44	335.22	323.67	254.67	276.67	266.44	187.22	250.67	185.11	182.44	190	179.56	148.33	145.78	150.89	94.556	78	94.444
5985	735.22	750.67	744.67	494.89	517.11	505.44	392.89	419.89	439.22	330	336.22	320.56	252.33	272	254.22	187.67	253.44	188.11	180.67	191.11	184.33	146.56	147.56	145.44	94	78.556	95.778
6061	741.33	742.89	749	497	516.89	505.78	395.11	425.22	432.56	332.67	333.67	316.89	246.22	271.11	256.11	187.44	247.22	186.33	186.11	185.78	178	146.56	144	151.33	93.556	79.444	98.333
6138	740.67	745.67	750.11	498	519.78	498.33	390.78	419	443.22	336.22	331	317.89	245.89	272.67	265.56	187.11	246.78	185.78	181.67	184.67	178.56	146.89	148.33	149.89	93.111	78.333	96.667
6215	741.11	752.22	752.33	498.67	521.44	510.67	387.67	421.44	434.56	329.56	337.11	328.11	254.22	276.33	261.44	186.78	252.78	185.33	184.78	187.11	175.11	147.33	147.67	149	95.889	78.556	95.889
6292	735.22	748.11	752.89	498	515	508.33	397.33	431.44	436.67	330.56	339.44	324.44	249.11	278.33	260.22	185.78	253.44	186.22	189.11	187	174.78	146.56	148.33	145.78	95.556	78.444	96.333
6368	748.11	759	762.44	505	517.78	517.67	401.22	423.67	437	336.67	335.89	324.67	250.78	268	263	184.22	258.44	185	183	186.33	181.56	146.33	143.44	149.89	93.111	76.556	96.889
6445	746.33	753.11	758.11	500.33	522.67	509.67	401.33	429.44	444.22	332.22	333.33	325.78	249.22	272.44	258.33	181.67	258.11	189.33	180.67	188.78	181.56	144.44	150.44	148.89	95.444	75.444	94.667
6522	739.33	754.56	766.22	495.11	515.89	508.44	398.44	427.33	437.22	334	333.33	325.44	254.89	275.44	259.67	186.22	254.56	186.56	185.44	182.11	177.22	149.56	145.33	145.33	92.778	79.778	97.111
6598	728.67	749.11	754.56	497.22	522.78	509.78	394.89	434.22	439	330.11	333.44	327.11	251.89	271.67	257.33	185.89	259.67	185.44	182.33	190.56	178.67	148.11	150.44	145.33	93	77.111	97.889
6675	746.22	753.11	756.33	501.89	517.56	509.78	399.44	432.56	439.11	334.22	335.11	326.22	249.11	272.11	253.56	186.78	248.56	186.44	182.56	185.78	182.78	147.89	143.56	146.67	94.889	76.333	97
6752	748.78	760.78	757.67	503.67	521.56	517.11	396.67	428.33	433.33	340.11	340.89	319.56	253.22	267.89	264	179.67	248.11	192.44	185.56	187.33	180.22	144.56	145.78	147.11	94.667	80.333	95.556
6829	743.89	752.33	765.33	501.67	528.78	508.33	403.56	431.33	435	333.44	332.56	322	253.44	268.56	258.78	183.78	238.89	185.33	187.22	184.78	179.78	145.56	145.67	150.11	94.333	78.778	96.556
6905	745.22	752.78	759.78	498.22	516.44	505.44	401.44	427.67	432.56	334	331.89	323.44	247	269.67	260.67	186.22	244.22	188	185	189.22	181.22	147.56	147.78	150.67	95.333	78.556	97.778
6982	748.33	760.78	765.89	502.78	523.44	508.89	398.22	423.78	443.22	334.44	331.44	323	252.56	273.78	262.11	179.89	244.78	181.11	181.44	182.11	177.67	146	150.78	142.78	92.444	79.556	98.111
7059	758.22	759.78	762.22	507.22	525.89	511	399.11	426.89	440.44	327.78	334.89	324.89	250.56	269.22	264.22	189.33	246.89	181.67	179.78	183.78	179.78	146.89	145.44	147.78	96.667	77.444	96.333
7136	752.44	769.78	763.44	492.67	527.11	513.89	394.89	433.11	434.33	329.78	337.22	314.89	248.67	271	256.44	184.89	252.56	189.44	180.33	190.22	178.44	147.44	150.56	148.67	94.889	79.444	95.222
Date of measurement: 2020-12-07/Time of measurement: 14:41:00
SPARK 20M
Instrument serial number: 1702003967
Name: GRE96fb_chimney
Plate layout:
Plate area: A1-C12
Mode: Shaking
Shaking (Orbital) Duration: 5 s
Shaking (Orbital) Position: Current
Shaking (Orbital) Amplitude: 2.5 mm
Shaking (Orbital) Frequency: 216 rpm
Mode: Temperature
Temperature control: On
Target temperature: 22 °C
Kinetic Loop
Mode: Kinetic
ListOfActionName: Kinetic
Kinetic duration: 02:00:00 hh:mm:ss
Interval time: 00:00:05 hh:mm:ss
Fluorescence Intensity
Name: Label 1
Mode: Fluorescence Top Reading
Excitation: Monochromator
Excitation wavelength: 365 nm
ExcitationBandwidth: 7.5 nm
Emission: Monochromator
Emission wavelength: 407 nm
EmissionBandwidth: 20 nm
Gain: 100 Manual
Mirror: AUTOMATIC
Number of flashes: 5
IntegrationTime: 40 µs
Lag time: 0 µs
Settle time: 150 ms
Z-Position: 20000 µm
Z-Position mode: Manual
Multiple Reads per Well (Square (filled)): 3 x 3
Multiple Reads per Well (Border): 500 µm
Total kinetic run time: 1h 58min 56s

## Sheet: SparkControl magellan PfAct1
Raw data	8	8	8	6.5	6.5	6.5	5	5	5	4	4	4	3	3	3	3 G buffer	3	3	3 JAS	3	3	3 AA	3	3	2	2	2	1	1	1	0.8	0.8	0.8	0	0	0	BLANK	BLANK
0	501.78	542.78	540.44	453.11	479.33	496	392.56	392.11	436.89	326	368.33	309.11	263	278.44	272.22	269.33	298.78	270.11	246.33	245.78	251.22	125.33	119.78	147.89	197.56	210.44	209.22	231.89	176.44	187.67	186.89	162	171.11	163.89	158.11	160.67	57.333	57.667
81	478.67	523.89	519.78	443.11	479.33	476.22	386.78	392.44	427.78	323.11	364.56	315.11	256	275.11	281.67	270	293.22	265.11	248.44	238.78	246.56	120.89	123	148.44	199.33	214.22	208.11	237.67	184.33	185.56	182.56	163.67	171.78	160.33	162.67	159.11	59.111	59.667
162	481	536	524.78	446.11	485.33	487.56	387.44	398.89	434.11	318.44	367	313.89	262.11	276.56	282	263.33	296.44	277.11	244.44	243.11	246.67	121.78	123.44	148.67	201.44	212.33	214.22	238.22	183.44	186.44	185.11	162.78	172.22	157.44	156.11	159.44	58.111	58.889
243	499.44	537.44	542.67	444.56	482.56	487.11	394.89	398.44	435.56	318.22	363.89	319.11	265.89	275.56	284.11	268.56	300	278	248.89	250.89	245.33	121.33	119	145.56	203.44	213.33	219	241.44	181.44	191.33	187.33	161	175.78	160.78	165.22	156.89	56.778	58.222
324	502.67	547	535.89	457.22	492.78	500.33	399	406.33	438.67	321.44	362.67	320.22	266.89	272.78	282.78	271.56	303.78	274.44	245.89	246.78	251.56	122.11	122.44	144.67	205.78	215.44	211	238.33	178.89	188.33	180.67	163.44	169.33	165.89	165.22	161.33	57.111	59.444
405	509	556.44	547.78	462.78	496.78	500.33	399.44	412.78	438.22	330.33	376.89	325.67	271.33	285.89	285.67	271	309.56	273.11	254.78	254.44	257.44	121.11	116.89	146.78	208.56	219.56	216.56	244.11	177.89	192.11	187.78	167	169.44	159	158.22	161.89	61.889	58.556
486	519.33	565.67	556	468.89	503.22	508	404.89	414.89	449.22	323	375.22	323.22	284.89	283.11	293.89	278.89	307.22	285.89	256.56	262.67	256.67	122.44	126.44	147.44	209.89	222	222.56	237.33	185.89	194.22	191.22	163.78	175.67	163.89	159.11	157	61.556	60.667
567	523.78	570.67	566.56	473.56	506.78	511.78	407.22	424.44	445.67	339.89	396	334.78	281.78	287.22	288.67	276.11	309.11	287	262.33	257.56	260.78	118.78	121.89	144.11	216.44	223.89	225.78	239.33	182.56	198.56	189	167.11	171.78	166.44	159.22	156	57.444	58.667
648	529.11	584.11	572.67	482.67	512.67	534	416	423.89	457.33	343.56	386.78	329.11	283.89	298.89	299.56	282.33	309.33	291	263.89	265.22	263.89	124.11	122.33	143	212.89	224	227.56	237.89	186.22	194.22	189	168.44	176.78	158	160.67	159.89	60	58.333
729	548	585.33	586.56	493.44	528	531.78	419.33	424.67	470.56	341.44	390.67	344.89	289.22	300.89	301.22	280.44	317.22	282.56	268	270.78	271.89	123.89	122.44	148.11	215.11	225.67	231.33	239	187.89	196.89	195	167.67	174	161.44	162.33	158.44	60.111	59.333
810	553.44	609.56	601.44	506.56	534	542.11	430.89	441.78	456.78	345.89	394.56	349.78	294.44	296.11	305.56	288.78	322.44	290	275.33	282.56	276.44	117.56	117.89	145.44	222.22	227.78	233.22	237.67	185.89	197.11	191.67	170	180.78	156	160.67	155.33	58.333	59.333
891	569.11	619.22	611.67	513.89	549	560.67	440.11	441.33	476.56	349.56	399.89	353.11	298.22	305.33	307.44	286.11	325.78	291	274.56	284.33	278.11	120.78	121.11	140.33	215.78	232.33	238.11	241.11	184.33	197.44	190.56	164.78	181.33	157.22	159.44	159.33	60.556	59.556
972	585.78	641.44	633.33	521.22	555.67	561.67	445.33	446.11	480.22	362.67	401.22	363	290.78	308.89	318.56	291	330.89	301.78	283.44	287.33	282.89	120.56	115.78	142.89	221.33	234.78	234.89	240.22	189.56	207.22	189.33	171.22	182.11	160.56	158.78	155.33	60.556	59.222
1053	594	652.11	647.78	530.89	573.78	575.33	445.56	463.22	496.67	365.67	420.33	371.33	299.44	311.56	321.56	299.67	328.89	299.11	286.89	292.78	287.89	122.67	115.78	178.56	223.11	239.56	233.78	238.56	190	205.22	192.11	172.11	182.11	164.22	157.33	158	59.556	58.444
1134	608.33	672.67	656.33	541.56	583.56	591.22	456.56	468.89	498.89	370.11	423.33	371.78	303.67	317.44	326.33	301.67	337.56	303.44	294.56	295.56	288.78	119.56	122.22	177.44	229.44	245.33	240.22	244.78	191.11	203.56	199.33	173.67	178.22	163.56	160.78	163.56	62.667	58.778
1215	630.67	673.56	669.89	549.22	594	605.44	472.44	485	513.33	379.22	429.67	376.56	311.22	321.44	325.22	296.22	338.67	300.33	296.44	302	297	118.44	119.11	176	229.67	247.78	246.11	241.78	191.22	210.11	201	172.22	182.56	160.33	156.22	161	62	60.222
1296	637.33	697	690.78	555.89	593.44	611.22	483.56	486.67	519.67	385.67	425.56	382	317.56	324.22	325.11	314.78	348.22	303.56	307.11	310.33	302.89	114.56	118.78	174.56	235.22	253.89	251.44	235.22	191.89	203	195.33	169.67	187.11	160.22	157.67	154.78	62.333	60.778
1377	657	710.22	696.67	572.56	624.67	628	491.33	492.22	522.33	386.33	428.44	389.44	317.22	331.67	342	308.89	345	316.44	306.44	309.67	302.67	122.56	117.89	174.89	237.78	248.67	250.11	239.78	189.33	201.89	197.44	174.89	180.11	156.11	159.44	155.89	59.889	62.889
1458	672.33	730.89	713.33	590.33	630.22	642.11	490.56	508.33	525.44	390.89	452.22	394.11	320.56	331.33	342.56	317.33	348.56	323.44	313	316.33	314.11	120.67	119.89	177.67	239.44	251.22	251.11	237.67	189.67	210.67	196.11	176.44	183.11	160.44	160.89	158.89	62	60
1539	690.78	754.11	736.56	602.11	639	658.33	504	513.56	542.44	397.11	442.78	411.44	321.56	345.44	340.56	316.67	355.67	329	316.44	319.89	317.56	119	120.44	179.44	241.89	254.44	259.56	237.67	200.78	215.44	194.33	173.33	186.22	157.22	158.78	159	62.111	63.444
1620	701	776.22	752.78	623.56	659.11	672.22	506.56	524.33	549.67	405.78	454.89	408.33	324	344.67	348.56	325.33	357.67	323.22	320.67	324.67	317.67	120.11	116.33	177	237.22	260.56	260.22	242.56	196.11	211.89	202.22	176.56	185.33	155.56	165.11	155.78	62.556	60.333
1701	716.89	788.22	774.67	622	672.44	682.11	512.89	528.11	550.33	409.67	453.44	414	336.67	344.67	351.67	336	362	326	328.44	324.78	325.44	122.78	120.78	185.44	247.33	259.33	259.33	245.33	197.78	208	199.33	177.78	184.33	162.33	155.89	157.67	61	61.444
1782	746.89	802.56	799.22	630.56	673.89	690.44	532.67	536	572.89	417	471.11	417.44	338.44	346.44	359.56	330.89	370.67	333.11	336.67	335.33	328.89	123.56	119.56	185.78	247.22	264.56	263.44	245.56	198.67	217.89	201.56	178.89	186	161.11	157.67	154.56	63.333	59.778
1863	764.78	833.33	814.67	644.44	698.67	720.67	546	543.89	587.67	424.11	485.11	427.89	346.22	355	357.22	332.11	366.56	338.33	340.56	346.44	332.22	117.89	118.11	191.44	257.22	266.22	264.33	243.78	195.44	218.44	201.44	182.33	190	162	154.33	155.44	61.889	60.667
1944	786.78	849.67	845.11	651.67	703.56	727.89	539.56	552.78	588.56	433.67	484.78	426	348	363.11	361.67	343.78	381.56	339.22	337.78	343.22	346.11	122.89	117.44	194.22	253.22	269.89	262.33	245.89	200.44	215.67	204	183	188	156.78	156.56	158.56	63.111	64
2025	814.33	879.11	855.22	664.56	721.33	742.44	557	585.11	598.44	434.11	492	445.67	349.89	370	365.11	346	389.33	353.44	346.11	344	345.11	123.78	113.56	200.22	253.78	276	273.22	249	197.33	225.44	203.67	184.67	191.33	157.44	157.78	153	61.667	61.333
2106	816.44	888.67	884.22	692.78	733.33	756	560.78	571.78	607	438.67	502	450.89	351.78	371	369.44	352.89	387.44	344	351	354.89	346.22	120.89	117.89	202	258.78	279.89	275.78	247.67	197.67	219.89	200.22	181.44	189.33	164	155.33	155.89	61.667	60.889
2187	818.78	901.11	902	693.22	745.89	768	573.11	582.33	605.67	444.22	509.44	448.33	361.78	374.67	376.78	352.78	393.11	361.11	358.56	360	355.89	119.67	119	210.78	259.22	280.44	277.22	250.22	200	219.11	206.67	183.33	194.44	157.67	160.11	155.44	63.222	60.778
2268	839.56	929.89	916.67	710.78	755.11	782.78	578.11	604.78	615.11	448.11	504.67	460.56	356.78	379.33	380.22	362.44	394.22	362.89	362.44	363.78	361.67	117.67	120.11	206.11	261	277	280.44	251.44	202	216	200	181.78	191.67	160.56	163.33	157.44	64	64.444
2349	855.22	959.56	942.78	711.44	772.44	796.89	591.11	595.11	621.78	461.33	520.78	455.78	365.56	380.67	376.44	360.89	394.67	356.89	371.44	368.89	362.67	123.56	119.78	203.89	267.67	284	280.44	251.11	200.56	212.89	208.89	185.11	195.67	160.22	159.67	153.67	64.889	61.778
2430	878.89	959.44	969.11	740.11	792.78	811.56	583.11	612.11	633.56	458.67	513.11	466.67	373.89	384.33	387.78	368.33	399.11	374.78	366.89	383.22	366.44	120.78	119.33	213	263.44	278.78	278.33	251.67	202.78	223.11	203.11	186	189.22	159.67	151.33	155.56	65.333	60.333
2512	880.44	979	974.22	744.33	795.67	836.56	602.67	610.67	650.22	466.56	523.44	471.11	364.78	386.78	389.56	373.67	409.67	368.78	365.89	375.22	367.78	116.78	118.44	216.56	269.11	286.44	288.78	254	201.67	223.78	205.11	182.33	196.33	161.78	155.11	153.67	61.333	68.444
2593	891.33	981.44	989.78	753.89	806	839.67	618.78	629.33	659.78	473.44	524.67	483.67	378.22	386.56	390.56	369.67	412	377	371.56	388.56	375	121.44	117.22	214.11	264.44	292.44	286.56	255.89	198.22	220	206.11	188.78	197	161.33	155.89	152	62.333	63.111
2674	910.56	1000.2	1010	766.44	827.78	839.78	615	645.22	648.22	472.67	534.11	472.78	374.67	398.33	395	374	416.22	378.56	384.67	378.67	376.33	122.78	119.67	212.11	270.78	289.67	292.67	254.22	203.56	221	214.33	186.33	199	157.78	154.78	153.67	63.333	61.667
2755	918.22	1011.6	1013.9	781.11	837.22	874.22	624.56	649.78	669.22	493.78	546.44	484.56	378.89	398.89	404.67	374.89	422.67	379.89	385.56	388.11	383.33	118.44	120.78	218.89	271.56	292	288.22	250.67	208.11	224.44	201.89	184.67	201.22	157.78	159	154.11	64.889	60.667
2836	930	1019.6	1020	789.22	850.44	875.44	628.44	652.22	663.89	488.33	543	488.67	381.22	400.67	401	377.67	423.89	388.89	398.67	391.89	384.89	121.89	121.67	214.11	276.11	300.78	298.67	255.44	206.56	222.33	212.11	186.78	197.11	153.78	160.11	155.89	63.222	67
2917	928.33	1044.6	1047.4	800.56	871.67	879.56	648.44	658.67	673.78	499.44	561.67	2	391.44	403.67	408.56	394.33	431.78	387.44	396.44	402.56	391.89	117.89	120.11	220.89	278.67	298.33	293	248.89	211	222.44	204.33	183.78	195.44	156.78	159.78	156.11	62.667	62.778
2998	941.56	1047	1051.9	812.56	876.67	892.56	644.67	676.33	686.22	498	549.67	498.78	384.33	409.11	412	381.33	435.89	394.78	399	405.89	393.33	119.89	119.56	220.11	278	300.78	299	254.56	210	226.78	210.44	187.44	192.56	159	159.89	153.22	65.111	63.333
3079	950.22	1063.4	1057.9	811.67	883.44	918.22	659.67	669.67	695.22	502.89	577.33	505.78	395.89	411.56	413.33	396.44	443.67	391.78	397.22	414.78	392.56	120.78	119.89	222.56	284.33	300.89	307.89	259.67	205.11	226.22	205	192	198.33	157.11	157	152.33	60.222	61.889
3160	953.11	1063.2	1068.6	833.78	894	913.56	657.44	682	693.89	511.11	569.22	510.22	392.89	415.78	414.78	394.22	438.56	386	407.33	414.78	395.89	123.56	119.33	223.33	281	312.33	298.56	259.67	209.67	224.11	210.67	193.67	196.78	158.11	154.89	154.67	64	64.222
3241	968.89	1082.3	1077.7	831.44	900.22	926	671.33	685	707.11	506.33	577.44	527	398.33	426.22	423	399.56	441.78	402.67	406.78	422	408.89	115	117.67	219.22	283.56	303.33	304.56	258.22	205.11	237.33	201.67	189.56	200.11	159.56	153.56	151.67	62.889	65.333
3322	982.33	1092.3	1091.9	847.22	906.67	930.67	667.89	704.44	721.11	518.22	570.78	512.11	401.78	417.56	429.56	400.44	441.33	403.89	410.56	418.89	413.78	115.56	121.44	231	281.56	297.33	312.89	259.56	205	227.33	205.67	187.78	198.89	158.78	154.78	155.56	63.889	66.333
3403	980.56	1091.7	1096.2	851.44	922.44	946.44	673.11	703.89	726.89	525.78	582.11	529.67	401.22	424.22	426.33	407.22	456	398.44	419.56	421	407	119.11	121.44	220.78	285.78	311.78	300	263.67	209.44	228.11	209.11	192.44	203.11	153	158.56	154.11	65.444	64.667
3484	989.89	1112.4	1105.7	862.44	924.11	943.11	681.89	714.89	726.78	530.11	594	531	403	434.44	434.44	404.56	458.56	415.78	416.67	435.22	419.89	119.89	117.44	231.67	288.33	307.89	312.22	269	215.89	227.44	207.44	192.56	202	160.22	161.56	152.78	65.667	63.667
3565	995.89	1113.4	1119.4	867.89	924.33	955.67	693.56	704.56	743.56	532	591.78	535.89	406.89	428.89	429.11	417.44	460.56	403.67	434.78	427.56	417.33	116	119	225	292.33	309.67	312	264	208.56	230.11	217.67	195.67	200	158.22	158.22	147.89	66.111	63.889
3646	1003.1	1109.1	1131	870.56	953.89	958	703.44	724	742.67	542.33	593.89	538	409.67	430.67	443.33	412	462.78	416	426.67	431.22	428.89	119.22	117	236.78	284.44	318.67	306.67	271.89	210.89	235	211.89	194.33	196.22	162.11	153.44	153	65.556	63.556
3727	1013.3	1117.9	1148	891.67	969.78	959.56	700.89	743.56	748.33	529.67	601.67	533.78	421	433.56	432.44	420.22	461.89	418.44	433.11	443.56	423.89	122	118.33	227.44	294.56	316.22	310.11	269.11	206.33	228.11	209.56	191	199.67	160	156.11	157.33	64.333	61.333
3808	1025.9	1130	1149.3	885.33	954.22	980.22	705.11	729.67	758.33	539.33	609.33	536.78	416.78	441.33	434.44	421.44	471.78	421.22	430.22	441.89	429	118.11	116.67	233.33	296.44	314.89	315.44	270.22	207.44	227.33	211.56	189.56	205.33	153	151.89	154.22	61.222	65
3889	1022.2	1147.7	1151.6	892.78	967.67	988.11	721.44	740	756.78	547.44	609.78	555.67	420.11	436.33	442.33	417.89	460.78	426.22	437.22	435.89	436.78	117.44	116.22	234.33	294.67	315.78	316.78	272.56	215.22	229.33	212.44	191.89	203.22	159.78	155.44	152.22	63.667	67.333
3970	1034.3	1160.1	1154.2	899.33	978.78	992.78	722.78	762.22	755.67	547.33	616	555.56	421.78	446.22	444.89	425.11	478.22	422	444.56	448.22	435.44	122.22	113	233.56	294.33	314.33	320.89	273.33	211.56	231.44	212.22	185.22	202.11	155.22	154.33	156.78	66.667	66
4051	1026.3	1152.4	1170.3	890.44	977	994.22	722.78	755.78	761.11	559.33	617.78	549.33	426.11	448.67	437.89	427.33	479.56	426.33	454.33	454.67	431.89	117.67	114.56	229.56	296.89	316.89	321.78	275.44	213.89	232.67	210.67	193.33	199	158.11	157.44	149.44	65.222	63.778
4132	1038	1178.7	1178.1	920.11	986.33	1012	744.67	747.33	766.33	564.89	629.11	554.33	424.22	455	450.67	432.22	485.78	435.56	450.11	453	441.11	115.89	119.11	232.44	296.67	324.78	326.78	276.89	215.44	233.89	208.89	190.67	200.89	157	155.11	156.89	62.556	62.778
4213	1059.3	1190	1197.3	929.11	1006.4	1012.2	737.22	766.56	781.11	558.11	639.89	564.89	427.67	450.11	454.67	438.67	488.67	427.11	442.56	456.33	441.78	119.67	117.89	234.67	300	321.44	321.22	283.22	210.33	237.67	215.67	197	206.89	157.44	158.89	151.89	64.333	65.111
4294	1053.1	1190	1189.7	930.33	999.67	1012.4	735	776.11	795.11	569.11	623.78	563.56	424.44	451.67	451.89	439.44	481.33	435.11	448.78	448.56	448.67	115.78	117.78	233	300.56	326.11	317.89	272.67	212.33	230.89	216	194.22	202.11	153.33	152	148.78	66	63.556
4375	1072.3	1187.3	1201.3	936.33	1006	1019.3	748.33	777.33	786.11	564	640.56	567.22	434.44	459.11	449.22	435.89	487.44	436.89	450.22	459.56	454.22	118.11	117.44	234.67	302.33	327.67	324.22	282.44	209.22	229.33	207.11	197.89	198.78	149.89	156	156	63.222	64.556
4456	1067.3	1199.4	1210	928.22	1017.3	1034.7	752.78	781	802.33	573.33	645.22	568.78	427.67	451.44	452.11	443.67	482.78	441.78	462.78	461.67	447	116.78	117.44	231.67	299.67	331	319.22	275.11	209.78	233.11	207.44	195.22	198	152.89	158.22	151.44	64.778	66.667
4537	1081.3	1200.1	1218.1	941.67	1020.4	1023.3	749	771.89	799.67	578.11	639.67	573.11	431.56	465.44	471.89	444.33	490.44	438.78	459.44	473.33	445	113.78	115.67	235.67	300.56	330.89	326.89	278.33	208.11	233	213.89	195.22	202.22	155.67	156.89	153.67	63.111	63
4618	1080.3	1212.4	1212.1	944.11	1018.6	1034.7	748	789.89	802.22	568.78	649.56	566.78	432.67	471.78	463.78	445.67	497.44	440.11	471.33	464.67	459.11	123.89	116.89	235	303.78	336.89	326.56	276.78	214.44	237.56	217	194.67	205.44	155.67	152.11	149	64.667	64
4699	1095	1215.2	1232.2	962.78	1031.3	1040.6	762.44	794.22	798.67	571.22	655	578.78	442.22	465.33	472	435.44	493.33	448.22	466	464.33	457.89	115.11	114.33	237.56	302.22	330.56	326	284.67	210.67	230.78	214.89	193.78	199.56	155.11	152.33	149	66	65.444
4780	1077.1	1223.3	1231.4	961.11	1027.2	1046.1	758.89	802.11	812.11	587.89	649.11	581.33	435.33	467.56	470	451.78	497.44	456.22	476.11	474.56	463.11	117.33	112.22	236.44	307.67	337	331.78	276	210.44	229.33	208.44	190.67	198.11	155.67	152.78	151.33	63.667	66.556
4861	1097.7	1236.1	1228.4	960.78	1035.9	1060.9	767.56	802.22	815.44	584.78	642.67	570.22	434.22	479.78	466.22	451.67	508.44	441.56	471.22	479	466.22	115.89	113.33	217.22	308.44	331.11	332.89	282.33	212.78	233.33	215.89	195.33	203	154	154.44	150.89	63.111	64
4942	1114.7	1236.4	1252.8	970	1054.9	1052	762.89	805.89	826.67	599.44	648.89	584.33	444.44	471.22	466.11	451.67	508.67	450.44	470.22	467.67	464.78	117	116	238.33	311.78	337.33	331.78	283.44	209.78	237.89	212.44	195.78	202.78	157.22	149.22	149	66.333	66.333
5023	1107.8	1242.2	1253.4	972.78	1053	1072.1	762.56	820.44	817	599.78	664.56	586.33	443	465.22	471.89	457.67	511.11	456.89	477.33	476.11	466.11	114.89	114	238.44	302.11	338	340.56	288	213.67	234	207.56	197.22	209.67	154	154	147.33	67.111	64.444
5104	1116.4	1262.7	1240.4	976.67	1051	1070.2	782.33	808.67	833.78	593.22	663.22	595.67	444	469	475.22	465.78	507.11	457.33	472.11	477.89	466.89	119.44	114.44	242.22	316.33	336.56	332.89	283.78	212.44	237.11	215.89	191.78	206.89	151.22	154.44	151.11	64	66.444
5185	1100.3	1241.7	1262.7	974.56	1069.8	1072.8	775.44	823.11	836	598	659.78	591.22	446.11	476.11	478.44	458.33	505.56	460.89	475.78	484.33	478.44	116.67	113.44	231.44	315.33	341.67	342.22	286	207.44	234.33	213.56	192.78	205.78	154.11	154.67	145	68.778	61
5266	1119.2	1257.7	1285.9	981.89	1070.9	1085.2	778.78	822.44	831.33	586.22	662.22	585.33	442.44	471.11	486.44	464.67	513	461.89	487	489.22	477.67	117	117.22	238.11	305.22	346.89	339.11	285	210.11	236.89	218.78	199.33	207.67	153.11	157.22	151.78	66.111	67
5347	1125.6	1262.1	1279.6	990.22	1078.3	1085.1	784.11	830.33	832.33	610.22	661.89	600.44	447.11	474.67	488.89	457.56	519.33	471.67	477.67	486.22	469.11	117.89	116.67	240.22	309.22	340.56	345.67	286	211.89	240.22	216.11	199	202.44	153	154.11	147.89	64.444	66.778
5428	1121.9	1278.3	1279.8	983.89	1080.2	1088.7	788.56	824.56	840.11	599	676.78	593	445.78	481	481.44	468.44	517.44	468.67	477.78	486.11	473.67	115.89	113.44	217.56	310.56	337.78	337.56	286	210.78	240.11	211.56	197.89	202.78	154.67	154	145.89	65.889	64
5509	1139.3	1267.7	1289.9	995.67	1070	1082	798.33	833.78	838.78	609.11	667.89	603.44	457.22	479.78	481.67	463.33	517.11	461.11	487.67	491.89	472.67	117.33	112.56	214.33	318.11	345.22	343.44	289.67	213.67	237.33	218.67	199.78	205.22	155.78	151.78	150.22	69.111	69.556
5590	1157.1	1274.7	1289.3	1000	1079.3	1091.6	790.89	834.89	851.89	606.44	671.89	596.33	452.11	480.89	483.33	458.56	522.67	466.11	490.78	492.11	481.67	114.78	115.11	217	314.22	341.22	342.56	285.89	211.22	238	212.44	201.22	204.33	150.78	151.11	145.44	67.778	67.222
5671	1144.4	1285.3	1302.1	1005.8	1090.8	1098.6	800	840.56	846.67	602.11	673.11	595.67	452.89	485.67	490.44	474.44	521.78	477.67	488	487.89	478	114.56	116.67	217.89	313.56	346.67	344.67	290.67	210.67	240.22	217.22	201.33	209.22	155.33	157.56	146.56	64.333	66.333
5752	1140.7	1292.1	1304.8	1008.7	1089.7	1089.6	798.67	840.78	846.67	596.89	681.22	599.56	459.56	489.33	483.33	466	525.11	469.44	498.67	494.44	486.78	118	114.89	220.89	318.67	342.44	343.44	295.44	211.11	239.89	216.22	193.11	207.44	153.33	154.56	148.78	67.222	63.111
5833	1132.7	1282.3	1311.4	1004.8	1097.3	1109.1	798.67	839.44	843.11	612.44	680.78	618.67	456.22	482.67	486.11	468.78	521.44	464.67	495.67	496.89	480.22	118.56	113.89	219.33	310.11	360	344.56	290.33	215.22	234.56	218.33	196.78	202.67	155.11	156.56	152.78	66.222	66.444
5914	1151.4	1302.1	1313	1016.3	1101.1	1105.2	809.78	840.78	852.11	614.67	683.56	605.33	465.67	489.11	480.67	481.33	529.89	472.44	500.11	496.56	481.44	113.78	118	221.67	320.22	346.22	341.33	293.78	208	236.22	213.22	191.44	208.22	152.78	150.11	152.56	66.889	64.778
5996	1155.4	1303.8	1315.9	1022.4	1101.4	1118.9	806.67	844.67	860	608.67	677.11	610.44	451.11	498.11	497.11	480	527.11	467.33	499.22	502.67	486.67	118.78	113	219.56	318.78	342.22	353.11	292.67	209.33	241.56	217.11	194	198.89	151.33	153.44	147.78	64	66.333
6077	1163.9	1304.2	1333.2	1015.9	1088.8	1113.3	807.44	852.33	867.78	605.22	677.22	617.56	451.56	490.22	490.67	475.67	529.22	475.78	493.89	504.56	482.56	116.44	116.44	223.67	320.44	350.22	344	291.11	208.11	237.33	214.56	196.78	203.33	153.67	150.56	150.33	68.222	66.556
6158	1164.9	1296.7	1320	1009.3	1100.6	1111.3	810.33	850.22	864	617.33	685	614.44	460.78	493.89	503.56	480.56	532.44	473.44	505.11	503.33	488.56	116.67	115.44	222.44	317.89	352.56	337.78	290	210.33	241.67	214.33	198.78	205	148.89	155.22	149	67	66.222
6239	1167.3	1290.8	1321.1	1020.6	1115.2	1120.8	815.11	849.33	854	619.67	690	618.44	460.44	490.89	499.33	482.11	539.56	458.22	509.33	510.78	491.89	117.67	113.11	222.22	323.33	349.11	354	294.11	212.44	235.56	210.56	195.89	202.33	149	150.33	150.56	66.222	66.556
6320	1163.4	1322	1331.9	1035	1116.2	1122.3	821.67	842.22	872.78	636.67	689.22	620.22	457.11	498.33	498.44	483	532.78	475.67	500.22	505.11	492.44	116	115.33	216.22	320.89	359.33	355.11	296.78	212.56	242.67	215.44	195.11	206.11	153.78	147.33	148.78	67.667	70.889
6401	1162.3	1318.3	1334.7	1028	1127.2	1140.4	813.33	849.33	861.56	618	679.56	617.78	469.11	492.89	500.22	480.56	525.67	471.22	499.44	509	496.67	120.22	114.44	215.22	322.67	351.22	348.22	292.78	206.67	233.44	210	195.78	209.78	150.78	154.33	151.78	68.556	66.333
6482	1175	1324.3	1342.7	1044	1118.2	1128.7	826.22	851.67	873.67	618.33	697.11	619.67	459	501.22	503.11	480.89	532.33	479.33	510.56	507	490.67	114.67	116.22	221.44	320.33	354.44	348.22	295.89	213	238.89	218.67	197.67	200.78	154	152	147.11	67.778	68.333
6563	1176.6	1329.6	1342.4	1017.9	1123.9	1141.9	816.22	857.22	879.78	629.78	692.44	618.33	461.56	487.78	493.89	480.78	529.44	478.67	512.78	506.78	499.56	110.89	115.78	225.44	321.78	354.11	341.33	296.44	209.89	241.56	214.22	193.22	204.44	153.22	151.22	143.67	66.222	65.333
6644	1174.1	1325.8	1336.3	1034.4	1119.9	1139.8	829.22	855	867.78	626.67	703.67	631.78	463.89	497.89	501.67	471.22	534.89	481	503.67	514.11	502.56	112.89	112.22	226.78	322.22	353.56	356	296.78	208.22	244.11	214.11	192.89	205.22	150.11	148.67	152.22	66.889	69.778
6725	1184.4	1329	1342	1033.6	1129.9	1146.8	831.33	848.33	873.44	623.33	700.22	621.89	471	499.78	501.78	488.11	539.44	479.78	499.56	514	501.56	113.56	119.33	225.89	324.44	355.44	351.67	297.22	206.44	236.11	212.33	194	207.11	156.67	148.22	145	64.222	69.222
6806	1182.4	1307.8	1356.3	1042.1	1128.4	1146	826.44	861.33	872.33	626.67	695	614.44	463.22	506	503.44	494.56	540.22	491	507.89	513.56	497.78	110.22	110.89	226.11	326.67	352.78	350.89	296.33	209.67	246.56	213.33	194.67	206.89	151.44	149.56	144	64.667	66.778
6887	1184.4	1346.8	1360.4	1040.1	1130	1143.8	825.67	870.44	875	630.33	689.33	616.56	465	499	506.44	497	545.22	485.33	509.67	515.56	502.11	115.56	111.67	225	318.22	355	345.22	297.33	211.67	237.22	213.67	198	205.89	157.44	149.89	149.22	65.667	66.222
6968	1182.8	1350.6	1361.4	1036.2	1135.9	1153.6	848.44	865.67	890.22	627.33	697.44	622.22	472.33	499.22	509.33	494.22	540.89	481.22	511.11	515.67	498.22	113.67	112.67	227.22	320	354.89	346.44	300.67	206.22	239	216.44	193.67	202.11	148.33	149.67	144.11	65.111	69.778
7049	1192.2	1351.2	1362.3	1052.2	1126.1	1145.1	836.89	861.78	889.78	632.78	702.67	624.89	473.33	496.22	510.33	494.11	547.89	482.11	513.78	519.56	497.78	121.33	116.11	225.89	321.56	354.33	352.89	297.56	202.11	238	217.67	200.33	206.67	156.22	146.67	142.89	67.778	66.889
7130	1181.1	1349.1	1371.4	1050.1	1144.7	1158.6	834.11	871.67	889.44	641	700.67	623.78	467	506.56	505.22	492.78	548.22	490.33	511.67	521.78	502.56	119.33	109	224.89	323.11	363.56	354.33	300.44	210.44	240.22	216.11	199.22	205.44	151.22	152.33	148.78	68.333	67.556
Date of measurement: 2020-11-24/Time of measurement: 17:17:10
SPARK 20M
Instrument serial number: 1702003967
Name: GRE96fb_chimney
Plate layout:
Plate area: A1-C12;D1-D2
Mode: Shaking
Shaking (Orbital) Duration: 5 s
Shaking (Orbital) Position: Current
Shaking (Orbital) Amplitude: 2.5 mm
Shaking (Orbital) Frequency: 216 rpm
Mode: Temperature
Temperature control: On
Target temperature: 22 °C
Kinetic Loop
Mode: Kinetic
ListOfActionName: Kinetic
Kinetic duration: 02:00:00 hh:mm:ss
Interval time: 00:00:05 hh:mm:ss
Fluorescence Intensity
Name: Label 1
Mode: Fluorescence Top Reading
Excitation: Monochromator
Excitation wavelength: 365 nm
ExcitationBandwidth: 7.5 nm
Emission: Monochromator
Emission wavelength: 407 nm
EmissionBandwidth: 20 nm
Gain: 100 Manual
Mirror: AUTOMATIC
Number of flashes: 5
IntegrationTime: 40 µs
Lag time: 0 µs
Settle time: 150 ms
Z-Position: 20000 µm
Z-Position mode: Manual
Multiple Reads per Well (Square (filled)): 3 x 3
Multiple Reads per Well (Border): 500 µm
Total kinetic run time: 1h 58min 50s
