# Supplementary material for: Structure and function of Plasmodium actin II in the parasite mosquito stages
Source: PLoS Pathog. 2023 Mar 6;19(3):e1011174. doi: 10.1371/journal.ppat.1011174 (PMC10019781; doi:10.1371/journal.ppat.1011174)
Supplement: S7 Data — (XLSX) [file ppat.1011174.s030.xlsx]

## Sheet: 2019-04-16
Raw data	5 uM			4 uM			3 uM			2 uM			1 uM			0.8 uM			0.4 uM			0 uM			BLANK
0	744.44	747.56	751.33	574.33	680.44	614	490.22	537.11	473.89	402	388	347.33	301.22	1219.6	2952.8	289.44	290.78	278.78	269.78	274.33	290.67	254.67	240.78	245.33	94
29	672.78	710.56	733.89	558.89	653.78	594.78	482.89	587.22	462	391.78	384	353.33	302.89	451.67	1772.2	289.22	295.78	285.89	271	278.67	290.11	212.78	207.33	194.11	94.333
59	697.67	723.89	737.67	581.56	631.78	615.22	490.89	601.56	485.22	412.89	382.33	364	318.56	2949.9	730.67	317.44	301	294.78	283.11	291.78	301.56	215	206.56	201.22	91.778
88	737.33	756.22	770	596	665.89	633.78	519	628.89	501	423.11	401.78	390.33	328.78	1075.4	1882.9	317.89	324.33	304.78	291.33	293.44	312.44	209.33	200	198.56	92.333
117	766.22	793.89	823.33	614.11	689	650.22	522.11	595.89	518	436.56	416.11	400.11	335.33	1056.8	920.22	376.89	326	312.67	292.78	304	314.44	207.44	199.44	196.22	92.556
146	799.44	828.78	832.22	636.44	775.56	675.33	542.56	622.44	540	454.11	423.44	414.22	344.78	2625.7	795.33	385.56	322.11	319.33	303.33	312	322.56	205.89	201.44	198.33	95
176	817.67	838.22	871.44	659.78	715.22	692.78	551.89	618.78	550.56	450.11	438.78	427.44	354.44	1063.9	940.56	330.11	345.67	318.11	316.56	325.33	332	204.11	201.33	195.78	91.556
205	838.33	885.89	882.11	670.78	747	726.11	564.78	646	557.44	474.56	452.11	431.44	363.56	736.33	726.78	396.22	345.33	333.56	319.11	328.56	338	211.11	198	202.67	90
234	879.22	902.44	917.89	697.56	783.22	741.11	586.44	645.89	587.22	476.44	453.33	441.89	368.67	834.67	410.56	360.44	346.67	335	332.78	338	339	206.11	204.67	192.89	97
264	902.67	924	938.67	732.44	802.44	757.89	592.11	668.78	588.67	498.22	467.89	451.22	375.67	2911.1	524.56	392.67	353.89	346.67	338	339.11	349.11	205.89	198.22	198	90.889
293	893.56	942	952	743.67	813.22	790	603.22	665.11	604.11	520.22	476.22	454.11	373.44	796.22	605.44	451.89	355.56	349.11	349.78	346.22	352.56	206.11	199.22	196.22	93
322	911.22	951.67	982.89	743.56	838.44	794.67	611.44	685.67	611.89	516.78	497	457.56	378.33	2601.2	967.44	366.89	373.11	353	343.78	357.22	361.22	199.56	194.89	188.89	91.556
351	915.44	958.56	973.78	759.67	836.44	805	633.78	674.33	629.56	532.44	501.44	472.67	384.67	2770.8	2497.9	353.78	368.33	358.44	359.11	361.67	361.44	209.67	200	194.33	90.111
381	918.67	972.67	983.11	775.67	841.89	809.11	639.56	688.67	643.67	532.11	512.11	484.67	394	478.44	784	372.89	376.22	363	356.89	363.22	363.67	201.44	203.33	186.33	93.556
410	932.22	975.33	971.22	781.44	898.11	825.22	653	690.11	648.44	545.56	529.22	482.89	395.22	514.44	953.78	464.33	377	364	362.44	369.44	373.78	201.56	200.67	194.67	91.444
439	933.67	969	999.89	769.67	877.78	828.44	653.67	703.11	657.11	541.67	520	499.78	398.11	1824.3	611.11	384	374.33	369.78	376.89	374.89	377.11	207.44	196.89	188.78	92.111
469	948.22	979.44	1006.2	783	861.44	818	649.89	697.11	663.11	555.89	521	510.33	403.78	1614.1	2111.7	392	388.89	374.11	368.67	371.78	375.67	208.67	202.89	187.56	92.222
498	960.44	997.33	1009	790.78	951	838.56	653.22	695.44	662.22	570.33	541.44	511.89	412.33	863.89	1802.9	388.22	383.78	373.56	376.22	381.78	384.56	202.11	201.33	193	90.333
527	949.67	993	1021.8	782.56	873.67	831.22	665.67	714.89	679.89	576.78	542	516.33	409.89	1132.1	972	385.33	391.67	379.89	380.22	376.78	387	204.89	193.78	191.11	91
556	963.56	1015.6	1030.6	796.56	872.33	850.11	662.44	700	679.33	573.22	538.89	518.89	412.67	3091.7	1216.1	386.78	393.33	385	375.78	378.56	389.44	197.67	196.56	193.11	92.667
586	982.56	1024.4	1024.3	799.11	985.78	841	668.78	714.11	677.78	586.11	555.67	521.33	417.89	1468.7	718.67	417	400.11	375.78	389	386.78	390	208.11	196.22	195.78	91.556
615	983.78	1015	1040.4	814.89	878.11	852.89	672.11	714.22	695.89	590.44	549.78	524.33	412.56	767.33	890.67	414.11	399	384.78	386.22	386.11	395	206.89	191	189	94.444
644	987.89	1031.3	1054.2	826.89	905.67	869	681.33	715.56	694.67	595.56	556.44	518.33	418.67	1879.1	728.22	454.44	406.56	393.44	395.22	398.22	396.56	205.67	194.44	192.56	97.778
674	1008.3	1039.9	1065	835.78	909.11	869.56	686.22	719.33	686	588.67	565.56	524.11	425.89	771	788	401.89	406.56	393.44	392.56	399	401.67	201.44	198.89	191.33	90
703	1010.8	1053.6	1075.6	816.11	916.78	881.11	686.67	722.67	688.67	605.22	575.22	526.33	423.56	1142.7	2346.6	406.56	407.44	395.78	398	397	411.78	197.67	197.22	192.67	92.778
732	1028.7	1065.4	1090.6	840.89	929.89	896	676.56	736.67	712.22	600.22	572.22	539.11	427.67	522	1694.4	440.89	405.22	397.67	402.78	400.44	391.11	197.11	196.44	191.33	91.667
761	1037.1	1085	1093.9	825.11	1040.2	897.33	698.78	742.44	695.56	607.67	568.78	525	429.11	450.67	746.56	435.22	410.33	399.22	395.44	409.89	406	201.56	197.56	195.22	96
791	1032.9	1082	1113.1	837	963.44	900	698.22	746.33	703.33	600.89	569	547.11	433.78	2272.1	724.56	415.89	412	400.89	394.89	407	404.56	200.22	199.11	189.67	91.222
820	1049.3	1083.9	1126.2	857.89	949	892.67	708.67	733.22	717.67	621.67	577.78	535.89	434	1855.7	590.33	400.33	422.44	398.22	406.89	408.22	413	196.33	188.89	189.67	94.667
849	1046.7	1091	1112.3	848.22	1055.7	906.11	706	747.11	709.33	612.56	581.56	543.11	438.67	883.33	1120	478.78	418.44	405.89	413.11	413.56	411.44	197.22	199.22	182.56	90.778
879	1054.7	1110.4	1132.7	877.78	965.11	918.56	706.44	750.33	724.67	622	584	534.89	439.78	652	1041.7	436.56	413.22	407	408.44	414.89	419.56	201.22	197.11	189.33	92.222
908	1059.3	1101.1	1131.7	880.11	978.56	924.44	720.56	754	727	624.78	582.78	551.22	432.22	1516.3	737.22	413.11	419.56	404.22	419.33	411.78	408.56	200.44	190.22	188.89	92.111
937	1074.1	1118	1149.6	873.67	988.67	938.22	719.56	765.22	723.56	630.22	590.67	553.67	439.78	759.56	993.33	523	425.56	407.22	410.67	410.56	422.22	197.89	196.78	188.67	93.111
967	1075.8	1129	1153.2	864.11	970.89	926.11	735.11	766.22	740.22	636.56	580.89	551.11	442.89	2433.4	2735.4	415.89	422	406.11	417.44	410.11	418.44	200.22	193	188.67	92.778
996	1070.9	1128.2	1175.2	873.11	1006.7	938	715.67	751.56	735	629.22	593.33	554.78	449.78	2524.2	2602.7	419.44	420.11	412.67	421.22	420.33	422.11	203.44	196.78	188.44	92.667
1025	1091.1	1125.2	1186.2	883.22	987.44	958.78	732.44	765.44	743.78	639	596.33	559.67	447.22	691.89	863.89	438.44	424.78	408.89	428.33	418.44	430.11	200.11	190.89	190.67	93.444
1055	1109	1134.9	1186.1	876.44	987	947.78	727.67	782.56	747.11	628.44	591.67	559.67	447.89	575.89	524.89	437.44	435.78	414.67	433.33	423.89	423.11	201.56	194.89	189.22	94.889
1084	1100.1	1152.1	1182.8	891.56	1002.6	948.89	732.56	764	747.44	635.89	591	564.44	451.89	1063	1197.8	436.67	428.11	417.89	429	423.33	421.89	199.44	187.78	188.11	94.778
1113	1113.6	1158.3	1195.3	908.89	1006.1	969.11	731.56	777.56	746.67	639	608.22	563.89	456.33	545	1548.3	461.11	430.78	410.67	420.22	423.78	428.89	205.44	193.67	190.78	90.222
1142	1123.4	1159.3	1194.9	896.78	1039.1	968.89	742.33	776.11	751.56	642.33	609.11	581.44	445.89	1694.1	1054.3	423.44	429	412.89	429	424.56	424.33	199.44	193.22	189.56	92.444
1172	1128.2	1161.6	1214	908.89	1002.4	955.22	743.78	793.33	760.33	659	603.33	568.33	438.56	475	1511.3	462.33	434.56	415.78	427.89	427.67	418.56	198.22	191.89	189.33	92.778
1201	1128.4	1177.1	1189.7	907.11	1032.3	965.22	746.89	785.67	755.44	643.44	611.67	571.89	449.78	477.78	521.33	445.67	424.33	416.56	419.56	428.89	434.78	198	189.22	189	92.556
1230	1123.9	1178.2	1212.2	919.44	1033.8	961.67	766.89	790.89	759.44	654.22	600	566.44	450.56	677.33	975.33	420.67	434.89	418.33	421.44	435.44	440.78	193.11	190.67	187.22	92.667
1259	1135.3	1180	1227.1	914.89	1047.1	972.33	747.67	789.33	761.44	667.89	608	566.56	445.56	1339.8	1612.2	418.33	435.11	417.33	420.89	438.67	431.78	197	195.11	188	92.667
1289	1136.2	1179.6	1200.7	909.11	1020.6	984.33	751	792.67	764.56	670.44	611.22	574.56	449.44	1200.1	955.44	463.11	438.78	419.44	431.67	427.67	435.33	200.56	186	184.11	92.889
1318	1160.1	1180.3	1223.6	932.67	1056.1	991.67	772.11	792.22	775.44	656.67	612.44	573.89	453	980.89	935.44	475.78	438	411	428.44	422.78	438.78	202.11	192.11	183.56	99
1347	1140.1	1187.3	1237.9	922	1062.6	994.33	758.33	791	778.22	666.78	616.78	571	460.11	919.67	1014.2	460.22	436.33	417.78	435.22	433.89	435	189.89	193.56	187	94.778
1377	1147.7	1182.1	1233.1	924.78	1026.4	989.11	763.56	803.89	786.44	670.78	617.67	575.22	455.11	2155.6	1313.7	425.89	434.11	420.78	439.33	436.22	444	197.67	195.44	185.89	94.111
1406	1154.6	1199.4	1245	935.33	1069.4	1000.4	773.89	820.33	774.22	654.11	637.89	576.11	457.89	1278.3	494.89	432.44	445.33	422.78	432.56	435	436.44	201.33	191.22	183.11	90.778
1435	1157.2	1211.9	1254.6	944	1050.8	1006.1	777.11	804.67	776.22	673.67	624.33	584.11	467.11	737.33	1611.4	451.78	443.78	421.89	433.67	434.22	446.33	195.22	195.89	185.78	97
1464	1163.9	1209.7	1251.9	946.89	1036.2	1004.4	756.67	805.89	801.44	670.89	623.78	584.11	462.56	2226.3	1760.2	425.67	435.56	425.33	430.56	440.56	439.67	193.11	191.78	190.67	95
1494	1166.8	1202.1	1254	945	1067.9	1016.7	775.67	828.78	797.78	669	633.22	592.67	462.22	1816.3	1169.3	423.56	439.89	425.33	432.11	447.44	437.33	195	187.44	187	91.444
1523	1167.6	1215.1	1265	940.11	1122.6	1025.2	790.11	813.56	791.56	668.33	635.22	588.33	466.78	946.11	1532.8	462.56	448.56	437.44	431.89	438.44	448	197.44	190	178.11	95.667
1552	1148	1211.3	1258.6	954.11	1059.4	1022.6	783.56	811.56	796.56	668.67	617.89	593.89	464.89	486.67	594.67	452.22	448	423.78	450.22	434.44	439.67	199.78	185.33	186.44	92.889
1582	1182.3	1226.2	1257.1	950.44	1063	1014	784.22	810	797.22	680.22	636.67	597.33	469.56	1095	730.78	472.11	443.22	429.22	446.78	446	440.33	196.89	196.89	187.56	95.556
1611	1175.7	1224.9	1267.2	938.67	1055.7	1026.8	779.89	836.33	799.22	673.56	619.67	591.11	472.44	509.33	921.89	442.11	438.11	427.56	441	449.11	453.78	191.67	192.89	188.67	92.778
1640	1164.1	1230.6	1285.6	950.22	1070.6	1011.4	780.44	816.78	798.56	678.67	634.11	589.89	471.11	1592	1583.4	453.56	444	433	445.22	443	436.78	190.78	188.56	184.78	91.111
1670	1176.6	1237	1266.2	959.67	1101.7	1024.3	779.56	823.78	806.44	677.56	644.33	598.11	469.78	537.89	905.67	667.67	445.89	430.44	440.11	448	445.78	198	185.56	185.22	91
1699	1175	1230	1271	942.33	1063.4	1023.7	776.89	821.56	792.78	675.67	634.22	594.78	460.44	813.44	496.78	498.56	447.11	423.56	443.78	437.22	443	201.33	188.22	180.67	95.444
1728	1175.4	1238.6	1271.1	942.56	1084.2	1041.1	787	825.33	804.22	674.78	636.22	588.33	467.56	1807.8	1207.8	421.11	443.44	427.89	445.56	444.89	444.44	195.11	187.33	183	93.889
1757	1193.7	1233.2	1285.7	965.56	1085.8	1032.6	784.56	826.67	809.11	679.56	653.78	597	468	687	609.56	461.44	440.33	425.89	442.11	437.22	446.22	201.78	184.78	181.56	96.667
1787	1190.6	1246.1	1279.1	957.89	1100.7	1038.4	787.56	830.33	807.22	691.56	641.33	606.44	465.89	2867.1	2617.4	468.44	448.22	426.44	443.67	442.44	441.22	201	190.33	183.22	94.889
1816	1195	1241.7	1287.8	958.44	1080	1047.1	786.89	831.44	811.22	689.89	646.11	593.56	469.22	2009.8	1227.3	498.78	448.11	434.78	441.78	442.89	450.44	194.11	187.89	184.78	92
1845	1190.6	1248.9	1288.9	974	1073.1	1046.3	795.22	829.33	830.11	681.67	642.11	600.22	473	904.44	888	440.56	446	428.67	441.22	442	452.56	190.11	185.44	185.56	93.222
1875	1196.3	1255.7	1330.6	975.33	1095.1	1027.9	792.11	834.56	824	684.78	640.22	606.78	459.89	701.67	1183.8	452.44	439.11	427.33	444.11	449.11	446.56	194.67	190.89	181	96.778
1904	1193.2	1257	1288	970	1110.9	1034.1	779.44	828.22	805	694.56	652.78	607.22	474.89	1332.3	745.22	455.56	450.67	437.78	451.89	451.22	451	193.56	191.11	187.33	95.333
1933	1194.4	1263.2	1306.9	959.22	1091.8	1050.9	784.33	835.67	825.11	693.89	645.89	607.67	468.33	1498.7	990.89	457.11	448.11	427.89	442.67	445	445.56	193.67	185.33	186.56	94
1963	1195.4	1245	1306.4	968.11	1082.1	1050.7	790.67	824.56	812.89	687.33	641.33	611	471.89	2712.9	900.11	430.89	439.56	438.56	447.78	450.11	453.89	195.44	182.22	184	94.333
1992	1201	1265.1	1307.9	972.89	1112.7	1064	800	839.44	816.89	690.56	649.33	601.33	478.78	752.78	627.67	549.11	446.44	428.78	445.56	449.56	455.67	193.67	190.56	180.44	94.778
2021	1207.3	1264.2	1306.1	974.67	1089.9	1048.4	786.44	828.78	811.22	695.33	659.56	607	473.78	2440.2	723.33	449.11	452.78	436	451	450.33	452.33	193.22	183.89	181.22	97.111
2050	1209.2	1261.2	1327.8	980.67	1106.4	1053.4	798.11	846.67	825.22	697.67	647.89	598.78	471.89	526.44	959.67	465.33	450.89	430.67	440.89	443.11	458.56	195.56	185.67	182.33	94.556
2080	1206.2	1254.2	1319.7	976.78	1087.3	1056.1	797.78	841.78	821.44	696.22	645	599.89	475.56	2193.7	1021.8	537.89	449.33	438.33	444.56	443.33	444	196.33	186.89	181.22	95.889
2109	1213.2	1261.7	1325.7	974.44	1104.7	1053	805.33	849	835.89	686.11	660.56	593.56	476.33	509.67	2768.8	481.44	455.11	434	451.22	449	453.22	197.44	187.67	181.56	92
2138	1215.6	1260.6	1319.8	985.11	1152.3	1051.2	797.22	843.22	830.11	701.89	649.33	600.67	467.67	505	505.67	600	452.11	437.33	449.78	450.56	450.11	195.56	186.67	180.56	93.333
2168	1214.2	1283.1	1315.1	977.89	1087.2	1070.8	799.22	844.11	820	707.89	661.44	608.22	467.67	512	657.78	457.89	450.22	434.56	454.67	450.56	453.22	198.56	185.33	179.67	95.889
2197	1223.8	1267.6	1317.9	977.89	1105.8	1073.7	800.56	843.56	836.89	708	658.67	615.78	480.22	523.78	1014.1	460	458.33	441	454.11	446.56	453.89	190.67	188	182.89	95
2226	1204.2	1269.9	1312.3	974.33	1093.4	1070.2	784.44	841.11	826.22	705.89	652.22	603.67	475.11	500	1680.1	424.44	449.22	431.78	450.33	449.78	446.56	190.78	185.11	182.22	94.444
2255	1199.4	1284.6	1328.4	1005	1092.9	1050.9	796.78	850.44	821.56	702.33	647.44	608.78	468.56	499.89	1148.4	490.11	438.56	430.67	450.56	453.22	460.33	195.56	184.89	185.78	93.778
2285	1211.1	1271.4	1318.9	994.67	1118.6	1068.6	812.67	854.33	825.67	710.78	646	605.56	475.89	503.33	728	478	455.67	438.33	447.22	460.22	449	192.56	182.44	182.44	93.889
2314	1218.1	1279.4	1322.6	992.67	1102.6	1060.3	801.56	850.56	822.33	697.22	656.22	611.78	472.22	1033.4	3942.9	439.67	453.33	438.67	459	446.44	455.22	195.22	186.67	178.56	96
2343	1217	1259.9	1316	979.44	1105.4	1065.4	812.78	852	837.44	702	658.22	602.22	467.11	518.67	851.44	433.56	449.89	434.44	451.56	448.11	456.22	191.89	186.78	178.67	89
2373	1225.7	1274.9	1332.2	995.56	1099.9	1052.8	805.56	850.56	823.56	706.78	662	617.44	473.89	1025.7	1262.4	439.22	452.78	439.67	456.22	456.22	449.56	193.56	178.33	179.33	92.556
2402	1233.3	1278	1339	997.67	1110.1	1070.8	805.22	837.78	834.33	696.44	645.11	615.11	471.33	622.67	813.44	450.22	454.78	435.22	447.22	463	449.56	191.89	186.11	180.33	89.333
2431	1211.4	1282	1320.9	993.11	1147.7	1070.8	809.22	842.78	837.22	712.33	650.67	608.33	470.44	513.56	798.89	478.78	444.89	441.67	458.56	457	454.44	191.56	185.89	178.67	94.222
2460	1222.9	1291.3	1325.8	992.56	1122.4	1079.2	811.33	867.11	838.67	700.11	645.33	607.44	467.78	508	1257.2	442.78	456.33	431.67	445.78	455.11	460.11	194.11	183.78	179.44	95.444
2490	1233.7	1282.2	1337.7	990.33	1128.1	1068.9	821	852.22	830.44	702.89	661	616.56	476.78	508.22	1439.1	439.33	450.11	434.22	453.67	454	448.78	194	184.67	175.78	91.111
2519	1224.6	1272.4	1356.7	990.33	1126.7	1067.2	804.11	864	847.56	697.67	652.78	617.22	472.44	521.89	746.33	451.89	453.67	442	450.56	449.22	461.44	192.11	182	176.56	93.667
2548	1232.8	1281.8	1337.6	1000.3	1127.4	1089.9	813.11	855.78	822.67	712.44	655.67	613.33	474.11	503.56	949.11	569.89	455.56	433.22	454.11	455.44	457.11	188.67	185.22	178.67	93.333
2578	1238.4	1287	1360.1	980.33	1112.9	1076.6	824.44	856	826	704.56	663.11	612.11	476.89	841.44	887.22	450.89	456	447	453.78	456.11	458.67	191.44	184.11	176.89	94.444
2607	1231	1287.2	1352	999.67	1122.6	1063.9	824.67	849.22	831.67	715.78	650.33	610.44	477.67	1621.9	881.44	498.56	451.89	435.89	457.67	460.56	453.44	189.89	183	172.67	94.556
2636	1242.4	1289.7	1350.7	997.78	1160.2	1081.6	818.33	857.56	834.56	701.67	660.89	611.11	474.11	1744.6	900.11	454	458.11	439.89	466.11	453.78	454.67	192	186.56	183.89	94.222
2666	1226.9	1297.9	1354.8	1010.3	1144	1082.9	810.56	871.11	838.11	705.56	662.78	620	470.33	1715.8	884.44	459.67	456.67	432.67	460.44	465.89	452.33	189.78	183.11	182.11	92.556
2695	1234.6	1303.4	1341.7	997.67	1160.6	1075.9	813	858.67	830.56	710.67	664.22	617.22	481.22	1978	897	473	446.56	442.33	455.22	454.44	460.89	189.44	180.44	178.44	94.111
2724	1224.9	1302.8	1337.1	998	1137.8	1075.6	809.67	856.33	824.44	713.22	667.56	617.22	481.56	595.78	882.11	498.89	453.11	440.44	455.22	455	460.44	186.44	180	180.78	92.333
2753	1245.8	1296.3	1349	1007.7	1136.3	1079.3	812.33	848.67	843	711.67	662.11	619.78	477	1168.4	880.78	437.67	454.22	441.22	456.89	465.67	461.44	190.22	184.67	178.22	93.667
2783	1213.7	1282.9	1338.8	1000	1230.9	1098.4	823.33	861.78	851	708.33	652.22	610.33	465.44	514.56	893.33	520.44	459.33	434.78	456	459.22	455.56	190.67	184.78	181.11	94.667
2812	1233.8	1299.9	1349.8	995.11	1156.1	1082.7	822.56	862.89	835.22	703.67	655	614.67	479.22	515.78	882.78	751.44	454	439.33	459.89	458.33	445.89	190.89	180.11	181.22	95.556
2841	1247.6	1310.7	1365.2	997.78	1122.9	1085.8	816.56	852.33	838.33	720.56	664.33	617	471.11	2110.6	880.44	500.11	446.56	438.56	460.11	463.33	458.44	186	172.44	178	93.667
2871	1237.9	1302.1	1348.2	994.89	1144.8	1094	816.22	860.33	852.78	718.11	657.44	605.56	477.89	877	886.89	452.89	459.22	438	461.89	459.67	456.89	186.22	180.44	179.22	96.889
2900	1247.4	1313.4	1348.8	990.78	1136.4	1098.6	810.56	863.78	841.11	714.33	659.56	613.56	479.67	1293.8	887.56	487.78	449.56	435.67	457.89	453.89	448.89	185.78	187.44	175.89	93.111
2929	1247.2	1316.9	1355	1012.7	1168.9	1080.9	811.89	875.56	860.89	717.78	668.33	613.89	478.22	3043.7	877.22	473.44	449.22	435.33	451.78	455.56	457.44	189	186	179.44	92.111
2959	1260.9	1287.8	1360.9	1004.6	1169.7	1094.8	809.22	855.44	841.56	706.78	661.44	614.78	472.44	1588	895.33	720.33	449.33	428.44	459.56	457.56	457.33	186.33	180.22	175.78	91.667
2988	1235.9	1302	1385	996.56	1152.1	1102.3	815.22	867.44	855.67	697.78	669.89	612.56	476.56	1134.2	889.78	476.44	458.78	441.78	460.89	456.89	450.22	188.22	182.11	176.11	98.667
3017	1247.4	1304.7	1366.6	1005.4	1163.9	1084.4	813.33	864.67	833	707.44	663.33	615	478.67	1925.1	870.89	454.78	455.78	446	441	455.11	453.44	194	177.67	178.33	93
3046	1240.8	1308	1361.8	994.11	1141.2	1092.2	809.56	863.89	846.89	708.78	667.11	612.78	469.78	1376.3	892.11	469.78	447.33	442	456.67	460.22	457.44	195.22	178.67	177.78	91.333
3076	1258.7	1297.3	1364.6	1012.7	1138.8	1083.4	827.22	866.33	844.67	714.44	656.33	618.56	478.22	1488.4	897.89	445.78	455.33	437.33	466.89	462.78	462	185.33	180	173.56	94.889
3105	1264.4	1308	1354.7	1001.6	1158.1	1091.7	826.22	844.33	846	721.56	665.22	613.22	477.22	884.33	897.22	492.67	461.11	440.33	456.78	459.78	450.11	187.67	179.33	177.89	95.889
3134	1243.7	1298	1341.6	1007.2	1153	1089.3	824.22	859.89	839.33	695.78	647.44	615.44	484.33	2099.8	883.44	460.67	449.67	440.56	464.89	455.22	456.44	188.67	183.67	177.33	92.889
3164	1250	1309.9	1348.9	1000.8	1153.7	1083	814.22	849.33	848.89	715.44	660	619.11	479.33	1389.8	895.67	479.33	457.78	431.44	459.56	455.22	466.33	189.11	181	173.67	92.667
3193	1259.7	1317.9	1405.6	1014.2	1159.2	1108.9	815	865	845.22	718.89	677.22	614.33	478.89	605	898.44	434.44	454.67	435.11	455.78	457.78	460.89	190.89	177.78	178.78	95.556
3222	1268.4	1318.6	1361.1	998.22	1142.9	1100.8	817.67	877.89	851.67	713.33	654.56	624.44	476.22	1577.2	896	459.78	450.22	435.56	463.78	465.22	455.11	185.56	180.44	174.22	93.444
3251	1251	1306.9	1366.8	1008.7	1147.2	1091.7	818.78	855	829.89	711.78	664.78	627.67	482.44	3043.8	903.44	459.67	450	436.44	469	459.67	467	190.44	181	179.78	96.778
3281	1250	1312.1	1365.6	1009	1150.2	1096	820.89	859.11	837.67	706.67	666.11	626.67	478.89	1154.6	883.78	436.22	451.78	438.78	462	456.56	460.22	184	178	170.67	94.111
3310	1244.6	1303.7	1377.3	1015.2	1131.3	1082.9	809.89	873.78	847.22	694.89	660.56	617.22	480.89	1926.1	907.33	445.78	453.89	443.78	458.22	454.22	454.22	188.33	178.89	173	92.444
3339	1254	1311.4	1364.8	1015	1162.1	1104.6	833.67	865.44	846.44	707.44	658	624.11	480	1822.8	896.67	503	456.67	444.89	452.33	458.33	458.78	188.44	177.56	176.33	94.111
3369	1258.2	1325.2	1372.9	1004	1186.4	1100.9	822.78	864	840.33	712.33	663.78	600.89	469	2024.6	887.22	482.78	453.67	433.33	457.44	454.89	462.89	184.33	173.44	175	96.222
3398	1268.3	1326.4	1371.3	1013.6	1143.2	1108.1	814.89	855.44	843.44	715.89	658.22	618.33	481.78	2766.3	874.89	470.22	457.78	447.44	460	451	467	191.56	179.89	178.33	93.556
3427	1259.9	1304.1	1369.7	1009.9	1173.1	1095.8	826	876.44	851.78	704.67	655.56	612.33	473.22	1805.2	902.56	461.56	455.89	433.67	460.11	457.22	468.78	188	178.33	172.89	92.778
3456	1252.6	1333.6	1388.8	1007.6	1147	1106.1	819.67	868.56	853.89	720.56	663.33	612.22	478.67	799.89	883.67	488.89	454.44	446.67	462.22	464.44	460.33	192	181.33	169.67	90.889
3486	1256.6	1311.8	1366.7	1021.6	1140.3	1114.6	820.67	854.11	849.67	715.33	657.22	605.33	474.56	513.67	901.56	457.22	455.56	443.11	459.67	455.78	462.11	187.22	182.56	174.78	91.222
3515	1260.6	1319.6	1375.3	1006.7	1161.3	1100.1	824.89	875	843.44	706.89	656.78	623.89	481.22	509.89	776.11	467.22	455.56	434.22	454.44	452.22	459.22	190.67	179	173.78	94.778
3544	1247	1324.1	1370.3	1009.4	1166.9	1098.8	826	870	842.89	710	656	617.67	475.56	519.44	738.89	441.78	451.33	436.11	462.11	454.11	467.56	187.33	176.22	175.67	92.444
3574	1254.7	1323.7	1390.7	1008.3	1169.8	1097.4	827.67	868.56	850.44	705.33	670.78	617.44	477.56	510.56	948.56	460.56	464.33	434.56	457.78	465.33	461.56	187.33	177.22	176.89	93.444
3603	1266.4	1311.9	1374.2	1012.2	1150.6	1104.4	823.89	863.67	845.89	704.89	663.67	618.33	481.44	498.44	1027	437.33	459.67	439.44	455.22	457.67	457.11	187.33	171.22	172.22	97.667
3632	1262.6	1330.6	1387.4	1022.2	1155.3	1105.6	816	866.78	856.89	718.44	660.67	618.78	481.89	488.89	1039.3	441.11	453.78	434.56	460.78	463.33	463.11	185.11	173.78	175.22	92.444
3662	1252.8	1318.4	1361.3	1033.7	1130.3	1105.3	818	851.78	855.89	714.11	668.89	607.44	470.89	495.89	1041.1	489.22	457.78	441.56	457.78	460.44	459	188.78	174.22	169.22	93.778
3691	1249.4	1319.1	1384	1016.7	1128	1101.3	816.11	867.11	844.44	710.22	665.22	616.33	485.89	510.33	1047.3	597.11	463.44	448.33	460.78	452.67	454.67	183.78	177.22	176.22	97.111
3720	1274.2	1319.9	1377.2	1021	1142.6	1097.9	819	869.44	846.33	713.56	656	615.56	470	516.78	1038.6	443.44	459	431.44	460.67	466.56	461.67	191	177.67	176	92.222
3750	1276.3	1329.4	1389.1	1008.8	1143.4	1095	828.56	853.33	854.78	700.89	666.44	625.11	474	504.44	1045.7	446.89	461.33	437.89	470.89	452	458.22	189.44	176.22	174.67	96
3779	1263.8	1323.3	1376.7	1013.9	1145	1098.2	821.44	880.44	851.67	707.89	665.44	628.22	476.44	1331.4	1049.7	467.33	457.11	439.89	469.22	458.67	457.22	183.78	177	169.89	95.667
3808	1262.9	1322.2	1363.7	1008.3	1168.7	1100.4	826.44	861.44	854.89	711.44	656	609	477.11	534.89	1051	460.11	459.67	452.67	464.22	464.89	461.33	186	174.67	178.33	91.111
3837	1252.4	1332.6	1396.3	1026.6	1155.4	1101.4	832	863.22	861	708.67	664.22	614.44	480.78	1485.9	1048.1	481.44	458	442.56	459.67	453.78	456	184.22	175	172.11	92.778
3867	1253.1	1322.1	1372	1016	1248	1103.7	823	870.11	853.33	700.22	650.44	617.89	470.78	702.11	1052.7	703.22	455.44	443	462.44	463.44	463.89	185.22	173	168.89	95.444
3896	1257	1312.3	1377	1013.8	1159.6	1099.9	828.56	860.78	851.11	708.56	655.33	619.56	470	1283.6	1041.7	445.22	451.89	442.22	459.56	463.89	448.56	186.44	176.78	172	94.444
3925	1257.9	1318.3	1395.6	1025.4	1171	1102	820	872.56	851.22	715.11	662.78	613.56	482.78	1406.6	1052.4	471.44	449.11	435.67	450.33	462.44	456.56	182.33	174.11	172.44	95.778
3955	1262.8	1324.7	1402.2	1010	1162	1090.2	825.33	869.89	842.33	711.22	664	609.67	469.78	1150.8	1039.1	453.78	458.33	439.44	461.11	457	463.11	185.89	178.56	168.11	97.222
3984	1259.2	1335.4	1377	1031.1	1143.9	1114.7	824.44	881.22	853.67	717.33	655.33	618.89	477.11	590.22	1041.1	454.56	454.44	429.67	461.33	461.56	460.22	186.44	177.22	174.33	93.556
4013	1265.9	1335.1	1404.3	1018.2	1153.9	1104.8	820.11	861.33	844.56	717.67	660.44	614.89	482.33	874.44	1052.3	519.22	459.44	439.44	453.89	456.56	454.33	183.33	179.67	174	95.444
4042	1273.6	1322.4	1383	1013.7	1162.6	1108.2	822.78	862.11	845.56	710.33	651.78	620.56	481.56	1432.4	1045.2	451.78	453.89	439.44	454.78	459.22	463.11	183.78	175.78	167.67	96.222
4072	1261.4	1325.3	1383.7	1015.1	1147.1	1111.7	822.67	873	840.89	704.78	663.89	611.67	476	2303.1	1043	509.89	454.44	441.11	461.11	466.22	460.11	185.22	171	171	94.889
4101	1258.1	1333.2	1382.9	1009.7	1163.6	1107.8	825.11	867.78	856.22	715.44	662.67	609.11	470.89	1055.7	1035.7	436.44	458.11	435	459.44	464.78	455.89	186.89	178.33	169	93.444
4130	1261	1322.1	1379.7	1022.3	1157.8	1101.4	820	864.89	843.22	707.11	653.78	620	484	2124.7	1035.8	460	458.89	438.44	460.11	452.89	458.22	184.78	175.22	169.67	93.111
4160	1250.3	1324.8	1407.8	1014.3	1218	1089.7	813.44	872.56	841.78	701.78	655.44	611.11	479.11	1279.6	1028	443.89	458.11	442.33	454.67	453.67	452.89	181.33	177.11	172.67	98.778
4189	1263.6	1329.8	1381.2	1022.8	1162.6	1098.6	816.22	874.33	855.78	714.67	651	606.44	478	740	1046.4	475.89	460	442.89	454	456.56	457.56	183.22	171.67	161.78	93
4218	1258	1328.4	1369.4	1023.7	1166.7	1108.8	814.56	872.22	843.33	705.44	665.89	612.67	471.56	1644.4	1035.9	477.89	456.44	429	461.11	467.78	462.33	183.33	176	169.11	96
4247	1255.7	1307.6	1397.8	1025.7	1168	1099.4	831.44	888.78	851.56	706.11	655.78	614.44	478.67	1373.1	1037.1	484.44	464.22	435	460	459.89	459	184.22	176.56	168.33	94.556
4277	1276.8	1336.7	1390.8	1018.4	1153.8	1102.6	828	864.11	856.11	707.44	668.56	614.11	480.89	1033.1	1032.9	446.67	451.67	442.78	454.78	463.67	462.22	180.67	174.44	169.11	93.667
4306	1271.3	1328.6	1367.4	1023.1	1153.6	1107	820.33	870.44	845.56	703.11	663.11	622	480.33	1774.4	1027.9	514.44	457.78	433.67	461.56	453.89	457.67	183.56	175.33	173.89	92.333
4335	1264.8	1321.4	1376.2	1027.1	1207.3	1108.8	829.44	868.11	858.33	701.78	651.22	615.22	485.67	1993.9	1039.9	476.56	457.56	445.22	455.33	458.33	450.33	187	177.56	170.22	93.333
4365	1263.3	1321	1378.4	1035.1	1156.7	1101.7	818	857.56	862.33	707.78	658.56	609.89	479.44	1252.9	1054	446.11	456.78	438.89	454.56	460.33	458.33	182	168.33	166.11	92.333
4394	1261.2	1333.4	1378	1017.8	1150.6	1116.4	811.22	869.22	844.44	702.22	655.33	608.67	479.78	1063.8	1042.8	461.44	450.78	439.33	459.89	453.89	452.33	187.67	172.33	174.33	94.667
4423	1261.2	1318	1390.7	1014.3	1156.8	1106.1	821.11	859.22	849	699.22	660.89	608.56	479.33	1467.4	1050	482.56	463	430.22	457.56	465	452.56	183.78	171.44	168.33	95.222
4452	1250	1333.1	1377.1	1029.1	1157.4	1113.4	821.56	868.56	847.44	715.89	650.78	608.89	472	495.33	1030.8	487	460.56	441.78	454.11	458.44	462.56	182.44	173.67	168.22	95.778
4482	1251.8	1331.9	1399.8	1021.7	1135.8	1102.4	812.78	875.22	854.67	720.22	657.89	622.67	479	1344	1037.1	477.22	461.78	439.44	461.56	460.56	467.33	183.67	174.89	170.78	96.333
4511	1250.2	1329.7	1372.1	1019.7	1149.3	1118.8	828.44	859.11	854	706.44	661.22	610.44	479.56	2000.1	1041.3	471	454.22	434.56	455.56	453	466	179.11	175.56	166	95.778
4540	1273.8	1338.9	1387.3	1019.6	1150.7	1115.3	828.44	878.67	855.44	716.56	661.89	614	474.56	495.78	1044	439.44	456.44	436.56	459.89	453.89	457.56	183.56	170.11	166.89	92.333
4570	1247.4	1337	1391.9	1020.6	1138.1	1112	827.78	869.78	843.11	701	660.89	616.89	473.22	820.56	1039.7	470.78	453.89	434.11	458.78	460.67	458.22	179.11	170	170.11	96.111
4599	1272.4	1329.8	1393.8	1021.6	1169.4	1115.6	821.22	863.89	841	707.22	657.67	614.89	475.78	1037.6	1022.3	491	450.78	441.89	459.78	458.44	447	182.78	173.89	168.67	96.667
4628	1262.7	1338.7	1411.2	1024.4	1175.9	1109.6	819.67	871.78	857.89	713	659.67	611.78	475.44	2009.2	1047.2	475.44	457.33	439.44	463.22	462.56	453.89	182.78	179.44	166	94.222
4658	1272.2	1325.2	1407.2	1019.3	1146.8	1115.2	823.33	879.78	847.11	700	663.89	610.56	476.33	503.89	1044.7	448.11	453.11	439.78	464.89	458.33	456.22	182.56	171.44	167.44	94
4687	1264.3	1318.3	1384.7	1016.3	1136.2	1117.4	819.89	867.56	847.22	699.22	655.56	616	482.78	2065.8	1048.1	466.89	447.44	440.33	462.44	457.22	451.11	186.78	173.78	165.33	98.222
4716	1275.7	1319.9	1398.2	1018.2	1167.3	1106.9	819.44	877	857.44	714.56	657.67	606.67	482.33	1060.1	1035	447.11	456.11	436.56	461.67	465.33	472.89	180.56	174.78	168.89	94.444
4746	1274	1336.9	1386.2	1033.1	1160.8	1097.1	822.33	862.11	859.67	710.22	647.22	606.33	470.44	2318.7	1055.3	457.56	453.22	445.67	467.33	473.44	463.67	184.67	175.11	170.44	91
4775	1267.4	1329.7	1394.1	1016.7	1167.3	1115.4	821	858.33	846.89	710.22	660.78	603.56	475.89	845.22	1032.3	467	452.67	440.22	464.78	454.78	456.33	183.22	170.89	174.22	93.667
4804	1260.1	1319.8	1387.2	1021.3	1162.9	1107.7	828.67	852.89	852.56	708.78	666	606.44	474.22	1087.9	1036.4	447.11	454.56	435.33	457.56	455.67	449.11	176.56	173.78	168.89	97.111
4833	1267.8	1330	1383.7	1029.2	1168.2	1097.9	825.22	862.33	850.89	704.11	653.44	607.56	478.11	611.89	1033.2	453.89	451.89	439.89	464.78	458.33	461.33	183.89	175.22	168.33	92.556
4863	1246.3	1322.3	1390.6	1025.4	1148.7	1112.8	817.33	869.89	852.56	707.44	653.89	604.78	483.22	722.67	1045.4	459.44	453.78	439.22	460.56	450.78	456	182.44	172	168.22	97.333
4892	1259.3	1328.3	1398.3	1021.7	1201.8	1106.6	821	858.67	853.11	711.22	659.44	608.78	471.22	1383.9	1030.1	463	457.11	442.78	454.56	462.33	457.22	180.89	170.44	167.33	96.556
4921	1259.7	1322.7	1361.3	1028	1174.1	1114.7	814.56	866.33	838.44	700.11	651.33	600.44	470.11	2178.1	1038.7	434.22	459.44	440.44	460.89	460.44	462.89	186	175.22	169.89	94.111
4951	1266.9	1319.4	1392.2	1011.2	1138.8	1105.2	835.56	874.22	859.22	702.56	650.78	602.56	478.22	1740	1027.7	474.44	457.67	432.67	453.89	460.33	457.22	179.78	173.22	166.22	96.222
4980	1261.8	1328.4	1390.9	1022.8	1163.9	1107.1	816.33	866.11	857.44	704.67	664.89	596.22	471.11	532.11	1040.3	440.44	447.22	433.22	463.67	456.11	457.33	186.89	169.33	167.78	96.667
5009	1269.1	1323	1382.2	1021.2	1153	1107.4	816.67	867.22	854.78	705.67	655.67	604.78	473.56	1226.9	1036.4	457.56	460.11	448	458.67	456.11	453.67	179.89	171.56	169	96.111
5038	1270.6	1324.7	1375.8	1011.2	1161	1103.8	824.22	859.78	848.22	711.22	654.33	614	462.11	1311	1045.1	467.67	453.44	434.22	456.56	455.22	450.33	186.33	172.33	168	93.111
5068	1251.1	1322.4	1376.6	1025.1	1153.8	1099.2	830.56	875.11	844.67	710.67	661.33	591.22	473.22	1257.7	1037.8	519.56	462.78	438.44	455.11	451.11	455.78	178.56	167.78	167.67	94.222
5097	1261.6	1311.4	1415.7	1016	1155.9	1105.9	822.67	853.78	846.56	712.56	658.67	599.56	473.44	855.22	967.78	446.11	450.56	432.56	457.33	455.22	453.78	176.89	175.89	169.89	92.333
5126	1261.1	1315.4	1369.8	1027.7	1153.3	1117.3	830.78	850.56	846.22	702	652.78	609.44	475.78	960.67	1147.4	526.78	455.11	437.56	466.33	456.11	461.11	185.33	174.11	165.56	95.889
5156	1282.8	1334.4	1382.4	1010.8	1159.7	1099.4	820.56	871.78	847.44	709.67	655.33	602.89	471	1061.6	2411.6	501.56	456.78	444.78	466.89	459.33	447.22	180	169.33	169.56	94
5185	1266.1	1320.9	1393.2	1014.9	1159.4	1087.6	826.22	866.67	847.78	708	649.78	607.11	471.78	1130.1	875.56	478.78	458.44	429.89	456.67	458.89	454.33	179.44	170.11	163.78	97.778
5214	1261.7	1326.2	1386	1006.2	1165.9	1114.9	811.67	863.56	844.11	698.44	650.11	594.56	480.67	580.89	1000.1	455.56	444.44	441.22	463.56	458	459.89	176.33	172.44	169.44	98.778
5243	1279.4	1322.8	1403	1021.9	1158.2	1104.2	832.78	856.89	847.56	708.89	653.89	604.11	472.22	507.44	1219.7	429.89	457.67	435.56	455.56	460.33	454.33	182.11	170.22	167.44	95.333
5273	1255.9	1329.4	1384.7	1029.6	1163.8	1113.8	815.78	851.56	858.11	705.89	654.78	595.11	469.22	845.89	1151.1	468.67	448.56	439.56	454.67	464.67	464.67	175.44	174	164.89	94.556
5302	1266	1328.7	1397.9	1016.9	1149.7	1099	822.67	866.44	851.22	700.89	643.78	600.11	475	963.11	814.33	448.22	447.56	439	460.56	458.44	454.56	178.44	169.44	167.56	98.778
5331	1257.8	1310.6	1385.2	1018.2	1146.2	1092.6	822.11	852.78	841.89	702.44	647.89	607.11	480	1295.2	987.44	456	453.44	434.89	456.22	459.56	454.11	185.78	173	164	94.333
5361	1263.4	1324.7	1378.4	1011	1159.7	1106.7	821.44	847.67	854.22	699.11	651.44	600.78	467.89	904.33	698.89	458.67	450.44	435.56	457	450.22	462.33	183.44	171.11	167.67	99.222
5390	1255.7	1325.9	1392.8	1012.2	1177.1	1100	822.11	838.33	846.56	699.67	643.89	601	471.67	1288.4	549.89	446.11	462.56	431.11	453.89	456.78	464.78	179.11	172.22	164.78	93
5419	1260.8	1342.6	1369	1012.3	1154.2	1115.6	822.56	862.78	850.33	704.44	645	598.67	468	903.56	1097.8	471	454.78	435.56	467.56	450.78	465.67	183.78	173.33	169.11	94.333
5448	1243.1	1337.2	1398.7	1015.8	1176.9	1100.2	820.22	856.67	842.67	700.56	661.56	599.33	473.89	1177	1201.6	459.22	461.89	437.56	456.22	458.33	453.67	173	167.56	167.44	100.56
5478	1256.7	1321.3	1380.1	1012	1142.3	1101.8	824.56	863	859.33	694.67	647.89	602.56	473	1352.4	837.89	463.22	452.44	439.56	459.22	455.67	459.11	179	171.56	168.56	92.778
5507	1249.1	1324	1370.2	1015.4	1130.3	1097.7	811.89	854.44	856.22	698.11	650.22	607	469.56	858.56	1394.8	453.11	461.33	439.67	455.67	460.11	447.89	179	169	166.56	92.333
5536	1259	1334	1380.6	1027.1	1148.9	1104.2	815.56	857	859.11	696.33	647.56	602.33	468.67	1397.9	503.33	590.78	450.56	434.89	456.44	464.11	464.22	183.67	171	169.33	95.222
5566	1269.1	1323.1	1366	1009.4	1131.4	1091.1	820.11	854.56	851.56	702.33	649.33	599.22	465.22	548	861.56	453.11	449.78	431.78	458.22	460.89	461	179	167.56	168	96.556
5595	1263.6	1330.7	1383.7	1007.8	1188	1103.9	812.78	858	846.89	704.33	648.67	604	468.44	576.89	871.56	434.56	453.22	440.89	449.22	451.44	458.22	178.44	168.11	162.44	93.778
5624	1251.6	1311.6	1396.6	1020.3	1148	1105.3	820.78	847.89	852.56	694	647.44	597.56	467.89	793.22	1498	451.89	455.89	435.33	454.89	455.33	451	181.44	172.44	163.89	97.444
5654	1258.7	1301.4	1387.9	1025.4	1169.7	1097.2	825.44	857.22	838	703.89	650.56	606.56	483.89	485.11	1413.4	545.44	448.89	430.44	456.89	458.56	455.56	174.56	168	161.33	91.778
5683	1263.4	1322.7	1373.7	1003	1173.1	1102.7	819	849.22	851.67	694.44	653.56	593.11	471.78	1492.1	608.78	464.78	447.33	432.89	459.89	453.78	457.67	177.11	169.44	162.67	96.111
5712	1249.8	1317.8	1381.9	1020	1150	1101	827.89	857.89	853.33	688	646.67	594.44	468.44	2381.6	686.89	465.89	454.33	433	454.67	468.89	449.11	179.33	171.67	162.89	95.889
5741	1262.9	1332.4	1386.2	1005.4	1149.9	1106.1	806.89	866	851.56	696.33	648.11	607.11	470.67	1037.9	1214.2	480.11	454.78	431	457.44	461.67	450.22	172.89	170.11	164.89	95.889
5771	1267.4	1311.9	1374.6	1014.3	1129.3	1116.1	809.89	855.44	837	697	645.22	593.33	468	1153.8	945	430.56	450.44	432.89	455.56	455.44	454.33	179.11	169.11	165.78	96.444
5800	1269.3	1334.2	1373.3	991.78	1151.3	1099.9	818.22	866.11	855.67	700.11	647.67	591.22	469.78	1249.9	729	473.67	446.44	434.67	455.11	457.11	454.89	175.22	169.78	163.11	91.111
5829	1244.6	1312.8	1404.8	1010.9	1148.9	1098.6	820.56	853.33	852.22	696.11	643.33	594.22	461.33	916	742	460	448.78	438.33	456.44	458.22	450.67	168	164	163.33	95.556
5859	1256.4	1316.8	1374.1	1006.1	1149.8	1097.8	816	847.78	830.67	696	642.67	599.22	462.89	506.11	839.67	511.56	456.11	438.11	457.56	455.89	456	178.67	168.11	162.89	95.333
5888	1251.3	1321.1	1381.4	1012.8	1135.4	1101.4	803.44	863.89	861.11	691.44	646.89	598	462.78	488.11	1779.2	435.56	441.56	430.78	459.44	454.11	451.67	175.78	166.89	161.22	92.111
5917	1264.3	1319.7	1371.7	1006.7	1126	1102.8	810.33	849	844.56	687.33	641.78	586.44	466.44	618	531.56	487.89	444.89	429.44	453.56	459.11	454.11	175.33	163.67	166	97.889
5946	1243.2	1320.6	1379.6	1010.3	1145.2	1107.1	820.22	846.56	842	690.33	653.22	595.22	477.67	841.56	1740.2	449.89	453.33	435.33	446.11	453.44	450.67	178.56	168.78	165.67	96.778
5976	1252	1317.9	1376.3	1011.6	1160.3	1101.3	816.33	850.89	843.11	688.67	639.56	598.89	474.33	1506.4	1080.9	527.67	446.78	424.33	458	445.89	458.67	173.67	163.78	164.44	93.333
6005	1244.3	1317.9	1389	1002.3	1182.1	1085.1	813.44	852.11	839.78	692	640	587.33	464.67	1303.8	766.56	488.11	456.78	431.89	450	461.22	460.89	178	167.44	167.67	92.667
6034	1234.7	1327.1	1363	1001.2	1134.1	1095	805.22	851.22	840.22	680	649.89	595.11	463.22	1980.8	927	512.44	448.78	432.56	458.22	455.89	459.67	171.67	168.11	161.78	98.667
6063	1244.8	1307.2	1373.8	1017.2	1126.8	1095.3	809.89	849.89	830.89	689.78	644.78	587.22	459.11	956.33	976.56	495.22	450.78	432.22	451.33	456.89	457.89	175.89	168.56	160.33	95.444
6093	1248.7	1319	1384.2	1005	1140.3	1093.8	809.89	859.33	844.67	695.56	646.33	595.44	462.56	2212.2	2296.1	450.22	447.78	425.11	453.89	451.11	458.44	178	165.78	164.78	97.667
6122	1246.4	1311.9	1392.1	1007.6	1171.8	1105.6	825.89	855.78	857.89	681	651.44	594	457.56	2519.3	888.67	513.56	453.22	435.67	445.89	457.44	452.11	180.11	165.78	163.89	94.444
6151	1253.2	1314.8	1375.4	1012.1	1156.1	1098.3	826.67	858.56	842.44	691.11	635.56	584	459.78	1808.8	3827.4	459.11	449	431.22	454.56	462.33	452	175.89	164.89	162.56	96.667
6181	1249	1324.8	1394.7	1005.9	1151.6	1080.1	818.33	854.78	850	691.89	638.78	595.33	466.11	1140.4	753.44	481.56	441.11	431.33	452	447.56	452.33	173.67	169.67	161.78	97.444
6210	1245.8	1318.1	1367	1012.7	1163.8	1093.7	814.89	856.11	842.89	689.33	643.11	589.33	464.11	1666.3	1170.8	439.67	450.33	434.22	448.44	460.22	456.33	173.56	166.78	159.56	96.889
6239	1258.4	1330.8	1388.1	1017.3	1137.7	1113.3	804.44	862.78	851.33	692.67	650.22	585.67	466.67	1009.9	1430.9	462.78	445.67	437.67	453.44	452.11	459.44	171.89	168.89	165.33	98.222
6269	1242.8	1307.1	1399.1	1021.4	1158.4	1094.8	811.44	838.11	838.22	681.56	634.11	584	466.11	1782.9	551.33	461.44	441.89	442.56	453.67	453	450.78	172.11	161.89	156.44	93.778
6298	1241.7	1308.4	1366.9	1018.2	1162	1089.7	805.11	862.22	832.89	690	635.22	587.78	471.22	510	1045.4	429.67	455.22	436.22	439.78	462.11	454.56	180.67	162.89	163	96
6327	1230.6	1312.4	1370.4	1002.9	1154.7	1090.2	823.78	846.67	832.33	686.67	642	595.67	472.22	1233.8	826.89	465.89	445.22	430.11	458.89	448.11	451.44	179.56	164.33	156.67	93.222
6356	1243.4	1306	1380.8	1008.7	1143.3	1091.2	810.44	847.78	854.44	682.44	641.56	582	466.56	858.67	721.22	469	451.44	430.11	450.78	450.89	458.89	177	164.67	164.56	98.556
6386	1247.8	1310	1380.2	1008	1160.2	1089.4	812.78	842.67	850.67	694.33	636.56	598.67	468	1064.3	1043.6	448	448.67	430.44	454.22	452.56	451.11	178.67	167.67	161.89	93.556
6415	1235.9	1300.6	1367.2	1004	1177.3	1093.2	810.89	844.44	848.89	686.89	644.56	601.11	472.22	528.33	733.89	443.33	447.44	433	450.22	452.44	450.44	172.44	165	158.22	95.333
6444	1233.6	1291.1	1365.7	1008.8	1133.8	1087.7	811.67	852.11	837.56	678.22	625.33	573.11	468.11	494.11	769.11	440.33	440.89	438.89	449.11	452.33	452.56	174	172.89	160.89	94.889
6474	1246.7	1309.8	1358.1	995.67	1130.4	1092.2	804.56	830.89	843.78	677.67	634.22	577.78	468.56	487.67	588.44	474.78	453.56	429.89	449.56	448.33	454.89	175.22	166.44	158.44	91.333
6503	1258	1315.4	1380.2	1010.1	1202	1104.1	810.22	857.56	831.44	683.67	640.89	593.11	458.44	493	493.89	459.56	450.56	428.89	458.44	450.56	449	172.11	162.44	159.67	96.667
6532	1239.9	1314.2	1367.4	1001.4	1156.9	1094.9	805.67	855.22	849	688.11	637	587	471.11	493.78	1177.7	457.89	450.89	429.44	452.22	458	454.89	173.11	171.44	160.78	97.333
6561	1246.9	1283.8	1387.3	1003.9	1135.3	1088.2	803	855.11	833.44	684.89	639.11	588.78	459	498.67	1002.2	451.78	451.89	440.33	455.33	450.78	447	171.56	168.67	160.56	98.333
6591	1256.7	1308.7	1366.6	1021.2	1123.3	1094.9	809.89	852	845.67	687.22	633.22	582.56	466.22	498.89	893.33	578.89	448.11	432.56	451.78	451.67	463.22	173.56	164	159.89	99.222
6620	1234.2	1307.3	1368.3	1004.6	1156	1083	795.44	854.67	836.44	688.44	641.56	586.56	474.56	1110.7	915.44	459.11	445	432.89	452.56	455.67	455.56	176.78	165.56	162	94.778
6649	1245.8	1295.2	1370.4	986.33	1123.1	1079.9	806.67	843.56	849.22	681.67	631.33	587.44	459.11	637.11	493.33	539.22	444.67	429.22	453.44	445.56	455	172.22	160.44	163.44	95.556
6679	1246.6	1303.1	1359.3	994.89	1172.3	1085.9	801.11	844.78	831.56	674.67	639	578	460.56	2023.8	3519.2	455.22	448.22	433	443.89	456.56	462.78	170	166.89	160	97.111
6708	1244.7	1295.6	1381.7	1005.9	1139.2	1089.1	809.56	849.67	840.22	681	646.33	585.56	466.56	1028.7	1902.7	426.11	444.22	437.78	457.44	456.44	455.11	169.67	160.11	159	94.111
6737	1237.9	1302.1	1366.6	1000	1138.2	1086.6	795.78	846	833.33	677.89	644.89	580.11	465.44	1190.4	1494.7	457.89	450.22	428.67	451.67	452.78	451.22	172.33	163.78	162.78	97.444
6766	1244.7	1295.6	1366.8	1000.9	1154.2	1083	811.89	832.89	844.67	685.33	635.56	578.11	460	1579.6	990.11	431	445.22	428.22	447.11	453.78	454	173.56	160.11	163.44	97.222
6796	1238.9	1295.2	1363.4	1000.2	1142.6	1090.2	806.33	840	834.11	689.67	635.67	589	466.78	1787.4	1454.4	457.22	449.67	430.33	450.89	449.33	438.33	174.22	168	157	95.444
6825	1243	1289.3	1362.3	1010.8	1148.7	1078.2	805.56	832.89	833.44	680.11	626.44	585.67	462.22	493.56	3455.8	471.22	447.56	427.11	446.44	457.33	453.33	172.89	161.89	157	95.222
6854	1234.4	1309.9	1366.4	997.11	1124	1078.6	799.22	844	840.44	678.78	639.44	576.11	460.44	499.11	879.67	462.22	440.78	419.78	460.78	454.33	453.89	172	164.11	158	93.889
6884	1232.2	1287.7	1359.7	1002.6	1146.3	1081.2	809.11	844.11	838.11	671.22	629.56	575.89	464.67	482.44	777.89	468.33	439.33	425	442.33	461.22	448.22	175.89	162.78	159.44	96.333
6913	1251.6	1303.4	1369.9	1002.3	1134.4	1085.4	812.56	847.67	830	674.11	638.11	576.22	462.67	491.33	851.22	429.22	439	426	447.44	458.22	450.56	173.22	164.22	161.44	93.556
6942	1224.7	1293.2	1357.1	997.44	1132.4	1073	799.33	850	835.67	688.11	638.56	576	458.56	488.22	748.89	440.78	447.11	432.78	447.11	454.33	456	170.33	164.67	160.33	91.556
6971	1240	1297.6	1357.6	1005.1	1122.4	1078.2	795.22	842.11	837.22	682.67	632.89	580.33	464	1247	826.78	453.44	444.11	441	449.78	453.56	438	174.33	166.22	159.11	95.556
7001	1238.8	1313.3	1358.4	999.78	1130.4	1102	808.78	837.22	830.56	673.22	634.56	569.11	467.33	1520.4	930.67	457.89	450.11	429	452.22	451.67	452.33	169.56	164.56	158.56	96
7030	1237.1	1289.3	1377.6	992.78	1115.6	1097.1	799.56	843.33	823.56	680.44	633.22	577.89	454.78	527.89	991.67	454.44	444.67	427.56	450.22	447.11	447.33	172.56	165.44	158.89	97.222
7059	1234.2	1303.8	1356	1001.1	1145	1092.4	809	837.11	829.44	676.56	632.22	575.78	453.56	546.11	623.89	475.67	443.33	424.78	442.22	456.78	449	173.89	165.22	158.22	94.667
7089	1220.1	1303.1	1357	1005.3	1134.1	1081.4	799	849.67	839	671.89	632.67	579.33	460.33	1123.4	596.67	659.44	440.67	426.89	451.78	459	456.44	173.56	162.89	158	95.667
7118	1241	1298.1	1362.1	992.78	1111.7	1087.6	797	832.89	835.11	678.11	627.33	583	463.33	501.33	506.33	459.78	444	423.78	447	445.56	451.56	174	159	165	96.556
7147	1232.1	1320.9	1371.9	997.22	1122	1084.3	807.89	838.67	845.11	672.89	625.11	569.33	460.33	494.67	936.33	451.33	449.78	427.78	443.56	448.78	460.22	172.11	165.33	154.67	94.556
7177	1223.2	1286.4	1364.1	991.22	1116.2	1078.7	797	833.22	829.33	682.89	629.22	585.67	462.11	491.22	628.22	435.78	442.89	422.22	448.78	451.44	453.78	172.11	159.67	154.11	97.222
Date of measurement: 2019-04-16/Time of measurement: 18:05:21
SPARK 20M
Instrument serial number: 1702003967
Name: GRE96fb_chimney
Plate layout:
Plate area: D1-F12;G1
Mode: Shaking
Shaking (Orbital) Duration: 3 s
Shaking (Orbital) Position: Current
Shaking (Orbital) Amplitude: 2.5 mm
Shaking (Orbital) Frequency: 216 rpm
Mode: Temperature
Temperature control: On
Target temperature: 18 °C
Kinetic Loop
Mode: Kinetic
ListOfActionName: Kinetic
Kinetic duration: 02:00:00 hh:mm:ss
Interval time: Not defined
Fluorescence Intensity
Name: Label 1
Mode: Fluorescence Top Reading
Excitation: Monochromator
Excitation wavelength: 365 nm
ExcitationBandwidth: 7.5 nm
Emission: Monochromator
Emission wavelength: 407 nm
EmissionBandwidth: 20 nm
Gain: 100 Manual
Mirror: AUTOMATIC
Number of flashes: 5
IntegrationTime: 40 µs
Lag time: 0 µs
Settle time: 1 ms
Z-Position: 20000 µm
Z-Position mode: Manual
Multiple Reads per Well (Square (filled)): 3 x 3
Multiple Reads per Well (Border): 500 µm
Total kinetic run time: 1h 59min 37s

## Sheet: 2021-04-23
Raw data	5 uM			4 uM			3uM			2 uM			1 uM			0.8 uM			0 uM			BLANK
0	195.33	209.22	205.78	180.22	190.89	180.78	175.22	166.78	157	156	143.56	129	118.78	130.67	127.44	116.11	127.44	125.33	102.33	256	104.22	51.889	51.222	46.556
57	193.44	203	201.11	174	187.22	178.44	169	166.56	160.78	158.56	143	130.22	120.89	129	123.67	121.89	124	126.78	105.11	211.44	101.11	46.778	51.222	46.889
115	206.67	204.89	213.11	177.78	198.56	181.44	172.11	167.67	156.56	176.56	142.89	136.44	120.22	128.22	129.78	121.22	124.11	123.11	105.22	229.56	101.22	49.222	52	46.111
173	204	214.67	217	186.67	204.11	188.56	187.89	174.11	165.44	169.56	147.44	139	120.56	130.78	125.67	119.44	126.56	123.44	104.67	216.56	97.556	49	45.444	46.222
230	219	226.56	227.89	189.11	203.33	204.44	184.22	172	167.56	201.67	144.11	135.89	123.33	132.22	126.22	117.78	130.22	126.33	105.56	194.78	97.222	47.222	49.222	46.333
288	218.89	232.67	234.67	203.67	208.89	204.11	188.89	181.89	170.22	198	151.44	138.78	119.11	131.67	126.67	122.11	125.56	125.56	99.667	194.33	99.333	48.222	50.222	49.333
345	228.78	229.44	237.89	206.22	219.22	205.44	190.44	185.11	170.67	273.67	151.56	141.89	123.56	133.56	127.33	117.67	125.67	129.78	104.11	192.33	100.67	47.556	50.111	47
403	218.56	232.78	236.22	203.89	213.33	204.89	193.89	189.44	180.78	146.44	150.44	140.67	126.56	132.56	125.89	118.67	124.56	126.33	102.22	223.33	99.667	49.556	49.111	47.778
460	221.22	230.11	231	203.89	215.44	210.78	201.33	192	179	261.11	156.33	143	119.33	134.33	128.44	125.11	128.56	129.22	103.33	210.56	100.67	47.444	47.222	49.333
518	227.56	231	240.56	206.33	222.22	206.22	196.56	193	181.89	208.44	153	145.11	126.56	136.67	130.78	120.67	125.44	128.11	103.89	220.78	99	49.667	48	48.556
575	226.89	232.11	236.56	200.89	219.78	206.33	195.56	193.89	180	163.44	155.11	143.11	123.44	136.89	129	122.89	127.44	127.78	101.56	208.22	100.67	49.889	49.667	46.333
633	232.44	239.78	245.67	205.22	221.11	211.22	196.33	190.67	178.67	260	155.22	148.67	123.56	135.56	128.11	125	127.11	130.11	103	205.33	98.222	48.778	50.222	47.778
690	234.11	235.67	249.44	208.22	221.33	215	195.11	192.78	178.78	197.44	156.11	145.11	120.67	134.33	130.78	122.89	128.11	130.78	103.67	200.89	100.56	50	50.889	51.667
748	242.11	243.78	245.11	212.67	221.67	219.89	200.89	196	179.56	162.78	154.44	142.89	127.78	139.22	130.78	127.78	133.11	121	101.22	199.33	96	48.889	49.444	48
806	232.44	237.67	251	217	227.89	214.56	203	204.89	183.11	264.67	156.22	145	123.44	137.56	129.22	123.11	128	131.33	99.778	208.89	97.333	49.778	49.333	49.222
863	245.56	247.89	257	213.67	225.78	218.44	204.56	193.78	180.56	230.67	155.89	143.67	126.33	141.22	132.11	125.33	129.44	131	101.33	227.44	98.444	47.111	51.778	50.333
920	246.78	247.78	251.22	214.67	232.11	212.67	199.67	198.11	180.89	249.11	155.67	143.44	121	143.11	127.44	123.44	135	128.33	100.89	217.33	97.444	52.778	51.333	49.111
978	245.33	253.67	256.89	216.11	234	222.89	203.56	199.22	184.67	210.78	158.67	146.33	123.56	139.33	130.11	125.22	133.56	128.78	101.67	218.44	97.667	47.444	49.556	48.889
1036	240.44	254.67	256.33	218.67	231.89	224.89	207.11	203.67	187.89	202.56	152.67	145.78	126.33	134.67	133.56	125.33	133	134	104.22	216.56	97.778	48.444	53.222	50.889
1093	247.11	256.89	262.11	215.89	236.89	223.56	210.78	204.56	197.44	211.56	156.22	148.67	126.33	137.44	131.22	126.44	127.44	130.11	98.889	220.56	96.556	49.778	51.222	49.111
1151	233.56	257.56	254.33	226.44	239.78	223.89	209.56	200.56	188.56	206	159.22	145.78	125.22	138	133	125.78	133.11	131.33	99.444	216	99	50.444	51.111	48.778
1208	248.44	257.11	266.44	220.33	239.56	230.33	210.44	209.44	192.78	219.22	157.44	141.67	127.56	134.22	131.22	125.78	130.33	127.67	96.889	215.67	95.222	51.778	50.444	50.444
1266	250.11	261.67	258.11	225.22	240.78	225.67	212.11	203	195.22	206.67	160.44	144	126.44	132.44	130.67	124.89	131.56	130.67	96.222	227.11	99.889	49	51	50.556
1323	248.67	261.89	262.44	221.44	241.56	228.78	215.78	206.56	192.33	210.22	159.67	144.89	124.67	136.56	134.33	121.67	131.67	128	98.444	227.56	97.556	50.444	51.111	49
1381	256.44	265.67	266.78	230.44	237.56	225	210.67	210.89	191.56	213	160.33	145	129	135.11	128.56	128	136.89	131.22	102.78	224.33	95.667	50	53.111	51
1438	250.22	261.22	261.22	228.33	244.11	225.44	207.44	208.33	197.11	214.78	159.89	148.11	127	138.67	127.89	125.67	136.67	127.78	100.56	228.56	97.222	48.556	52.889	48.667
1496	247.33	262.11	267	224.78	236.11	232	215.22	214.44	197.33	239.78	159.22	148.56	124.78	140.89	132.78	123.11	132.56	134.67	101.44	235.89	98.111	51	52	49.333
1553	255	263.56	266	228.44	243.78	227.67	213.11	206.67	200.67	218.89	156.56	144.89	126.11	139.22	131	129.78	131.56	132	97.333	187	100.11	52.444	54.444	52.111
1611	244.33	267.56	263.89	231	239.11	228.67	218	208.89	198.22	208.89	161.67	145.78	124.33	135.78	134	128.67	133.44	130.11	101	249.67	97.556	52.222	53.111	52.111
1668	252.56	268.11	268.67	227.22	246	237.11	217.33	220.33	200.22	217.67	156.44	145.44	127.11	133.56	131.89	123.78	130.56	129.89	99.222	228.89	100	50.333	49.111	50.667
1726	252.89	265.78	271.67	230.44	246.22	228.78	219	216.33	197.78	210.56	156.56	145.11	122.22	139	133.67	125.33	131.89	131.67	100.33	241.89	97.111	49.667	51.444	49.222
1783	250.22	262.11	271.44	226.56	249.67	239.56	216.33	214.78	197.67	206.44	157.56	148.44	125	138.56	129.67	125.33	129.11	130.11	101.56	235.78	95.111	51.222	54.889	48.556
1841	251.33	265.44	268.11	229.67	245.56	236.22	220.11	214.67	191.78	209.44	153.11	145.33	125.56	138.78	132.22	125.89	132.67	133.11	98.667	243.78	100.56	50.556	53.889	51.889
1899	253.33	272.33	276.44	231.78	250.78	240.56	217	216.44	195	210.11	161	149.11	122.56	139.56	132.89	128.89	132.67	129.67	97.111	230.89	100.11	49.333	53.111	50.667
1956	256.89	273.22	273.89	227.89	246.67	233.33	218.89	214.11	195.22	212.44	161.33	146.56	125.89	129.56	134	124.56	136.22	134.67	100	241.56	99.333	55.444	51.333	52
2014	249.78	271.56	264.78	226.11	247.44	235.56	221.33	217	195.22	229.44	159.22	148.22	129.22	137.22	129.56	124.78	139.44	134.33	99.333	233.22	97.889	50.111	53	50.556
2071	261.67	266.44	278.11	234.11	246.33	233.78	218.89	216.11	198.56	227.67	160.44	146.44	122.33	139.56	132.11	126.67	129.78	131.67	101.33	239.89	98.222	57.333	53.667	49.667
2129	255.44	278.56	275.67	229.44	243.11	236.78	217.11	211.89	197.44	254.33	161	147	123.44	139.78	125.33	127	129.33	130.11	101.11	195.67	96.667	52	53.444	52.556
2186	257.11	266.11	273.11	232	247.11	231.78	221.22	218	197.78	233.33	156.89	140.33	124	134.67	134.56	123.89	135.78	128.22	99.111	176.56	100.33	51.111	53.444	51.333
2244	253.67	269.22	275.67	234.44	245.33	235.22	218.56	219.78	197.67	224.22	159.44	143.89	124.33	139	134.11	131.56	133.22	129.78	100.89	158.33	95	52.111	53.778	50.444
2301	258.11	264.33	270.89	227.67	251.33	238	217.56	222.67	198.56	222.67	158.56	145.56	119.33	136.44	132.22	128	137.67	133.22	98.111	150.33	97.222	51.667	52.889	52
2359	261.44	274.56	282.67	230.44	249.22	240.44	220.78	214.44	198.78	212.78	160.78	144.78	126.33	136.22	133.56	128.67	132.56	133.78	98.778	195.67	96.556	51.111	55.333	51.556
2416	258.44	273.33	276.89	232.22	250.56	233.89	217.22	215.56	197.56	245.67	157.67	144.33	121	135.56	123.78	126.11	136.44	129	96.556	160.56	96.222	51.667	51.889	51.444
2474	266	269.89	281	231.44	255.11	243.11	221.33	219.11	201.44	218.44	154.78	143.89	120.89	133.44	129.89	127.33	130.44	133.89	96.778	157.22	96.444	50	51.111	52.111
2531	257.56	276.33	278.67	233.33	251.33	241.78	210.22	217.78	200.44	234.22	159.33	140.22	126.33	133.22	129.89	127.78	136.89	131.89	98	161.22	101.33	55.778	54.333	52.556
2589	257.67	265.78	284.22	229.33	251	241.67	211.56	220.33	203.44	208.89	161.33	147.22	122	132.56	129	125.11	131.78	130.78	97.444	164.89	95.444	53.111	53.778	52.444
2647	260.11	271.33	278.78	227.22	250.11	234.78	213.44	219.44	198.22	241.11	157.67	146.56	126.33	134.56	130.22	128.78	131.11	131.22	99.222	173	93.333	54.111	56.444	52.889
2704	255.33	263.22	280.33	231.11	247.56	240.11	213.78	214.33	198.44	198	159.89	144.11	120	140.33	131.67	123.56	133.33	131.78	96.222	192	97.333	54.889	55.444	52.556
2761	263.11	261.44	283.78	236.22	249.11	242.33	207.78	221.56	202.44	238.78	156.89	142.22	121	135.33	130.22	129.11	131.67	132.56	97.333	161	92.556	53	55	54.778
2819	256.11	271.89	278.89	233.89	252.33	239.89	207.78	221.33	199.56	208.33	157	143	120.22	134.44	128.89	128	135.22	134.78	97.222	187.89	95.333	52.556	52.667	52.222
2877	256.89	268	281.11	233.56	245.89	242.56	210.89	221.78	195.67	167.89	159.56	142.67	121.22	132.11	127	125.11	130.89	136.22	98	187.22	95.778	52	52.667	51.444
2934	257	268.89	283.89	232.44	251.89	243.44	211.67	218.11	202	167	157.89	144.67	122.44	133.22	129.11	126.44	129.44	132.22	98.333	217.78	98.889	52.556	52.444	54.778
2992	253.89	271.56	273.78	231.44	245.67	232.56	212.67	224.33	203.11	175.78	150.89	141.78	122.33	139.22	129.89	125.78	129.67	132.44	97.222	218.11	97.111	54.444	53	53.111
3049	253.67	270.11	278.33	232	251.56	239	211.78	220.89	206.11	220.33	158.11	143	118.67	134.44	126	127.78	132.22	132.89	95.556	227.67	95.556	54.333	54.778	55.667
3107	257.11	266.67	275.56	236.22	254.78	240.33	208.78	215.56	201.33	241.67	161.56	140.11	122.33	134.78	127.44	126.89	133.78	130.11	99.111	221.44	97.889	54.667	54.333	54.778
3164	256	269.33	284.56	235.11	253.56	244	209.56	224.78	201.89	169.11	155.56	139	125.11	127.33	127.78	130.11	131.67	131.78	96.222	222.78	94.556	52.778	54.889	53.889
3222	257.44	264.67	277.89	234.67	251.56	237.33	213.33	222.78	201.33	220.78	155.22	144.44	117	129.22	126.44	134.11	130.89	128.67	94.111	227.56	94.889	54.333	54.444	50.444
3279	256.11	271.44	274.56	235.67	250.78	238.56	211.78	219	201.56	243.67	154.78	143.67	120.33	134.89	128.78	130.33	128.56	129.78	100.44	222.67	97	56.444	55.111	52.111
3337	256.44	271.33	276.78	228.56	244.78	234.78	198.78	216.56	202.67	180.89	156.56	136.89	118.56	134.33	129.78	128.67	129.22	127.89	94.778	219.56	98	55.667	54.556	53.556
3394	255.11	274.11	278.89	234.22	252.22	239	211.33	219.78	198	260.11	152.33	144.33	121.56	134.89	126.22	125	125.56	128.78	97.222	222.78	92.667	55.556	54.778	55.667
3452	253.11	269.44	280.67	234.11	249.44	240.89	214.78	221.56	204.11	181.22	155.33	140.33	122.11	135.22	127.56	125.44	131	132.22	98.889	218.11	91.889	56.333	54	55.778
3509	254.67	271.11	287.22	233.33	252.89	239.89	207.56	222.78	202.67	238.33	157.22	140.67	117.67	136.78	130.11	120.11	130.89	130	96	221.78	93.667	51.889	56.111	52.556
3567	255.56	271.89	279.56	229.56	249.78	237.67	209.44	224.56	200.67	238.44	151.78	141.11	124.44	131.33	127.67	128.33	125.33	128.67	94.667	218.44	94.667	53.778	53.556	54.444
Date of meaurement: 2021-04-23/Time of meaurement: 16:01:51
PARK 20M
Intrument erial number: 1702003967
Name: GRE96fb_chimney
Plate layout:
Plate area: A1-B12;C1-C3
Mode: haking
haking (Orbital) Duration: 5
haking (Orbital) Poition: Current
haking (Orbital) Amplitude: 2.5 mm
haking (Orbital) Frequency: 216 rpm
Mode: Temperature
Temperature control: On
Target temperature: 22 °C
Kinetic Loop
Mode: Kinetic
LitOfActionName: Kinetic
Kinetic duration: 01:00:00 hh:mm:
Interval time: 00:00:05 hh:mm:
Fluorecence Intenity
Name: Label 1
Mode: Fluorecence Top Reading
Excitation: Monochromator
Excitation wavelength: 365 nm
ExcitationBandwidth: 7.5 nm
Emiion: Monochromator
Emiion wavelength: 407 nm
EmiionBandwidth: 20 nm
Gain: 100 Manual
Mirror: AUTOMATIC
Number of flahe: 5
IntegrationTime: 40 µ
Lag time: 0 µ
ettle time: 150 m
Z-Poition: 20000 µm
Z-Poition mode: Manual
Multiple Read per Well (quare (filled)): 3 x 3
Multiple Read per Well (Border): 500 µm
Total kinetic run time: 59min 27

## Sheet: 2021-05-11
Raw data	6uM			5uM			4uM			3uM			2uM			1.5uM			1uM			0.8uM			0uM			BLANK
0	235.56	227.11	222.67	176.33	251.44	183.11	205	197.56	164.44	151.44	195.44	145.67	142	131.67	123.56	129.11	127.56	200.22	122	127	143.89	121.22	111.56	109.89	138.78	105.56	115.22	45.667
60	274	238.78	231.44	181.22	246.11	197.89	219.67	201.33	171.78	154.22	221.56	147.11	147.67	131	131.22	130.89	124.89	193	127.67	133.11	148.33	123.33	116	113.78	137.44	108	116.78	45.444
119	272.67	243.44	249.78	189.78	244.56	215.44	232.78	206.78	176.89	156.78	225.67	145.44	146.22	133.22	127.44	130.33	135.44	193.33	123.89	129.56	149.22	123.22	114.56	112.89	134.22	103.11	109.89	47.333
179	274.78	257.78	261.33	201	242.22	225	253.33	213.56	183.44	159.44	231.67	146.89	152.33	135.67	129.89	133.56	132.44	189.89	126	128.78	157.56	123.67	121	115.33	131.78	105.67	116.89	42.667
239	298.67	276.44	267.11	204.44	256.89	221.11	261.11	221.78	195.44	168.67	242	150.44	152.67	139	133.11	138.56	137.56	191.78	124.67	136.22	154.33	124.78	121.22	115.67	125.67	103.22	119.22	47.222
298	288.89	259.44	257.22	206.22	262	224.22	243.89	234.11	201.44	168.44	251.11	158.11	154.22	140.44	135.78	132.11	138.44	196.56	124.78	132.33	154.78	125.89	117.67	113.22	132	104.56	113.44	46.222
358	281.11	264.33	264.11	205.44	262.78	214.22	254.22	225.89	197	168.78	248.78	155.67	160.67	140	135.67	134	139.22	199.44	129.33	133.22	155.89	124.44	119	117	140.44	105.44	115	42.778
418	284.56	264.89	261.56	203.44	277	235.22	253.11	223.11	193.33	179.11	249.67	161.33	158.22	144.89	138.33	134.44	139.11	197.22	124.33	133.56	151.33	121.56	114.78	118.44	138	105.22	113.44	49.222
477	285	274.11	266	208.56	274	228.44	261.11	224.56	197.78	185.67	259.89	160.33	169	147.33	143.89	134.89	140.56	195	131.56	133.78	150.89	123.44	118.11	119.33	129.89	105	116	48.111
537	293.78	273.22	275	210.22	277.33	237.22	256.22	224.44	196.22	175	249.67	156.33	163.89	144.11	147.56	138.44	140.78	200.33	126.33	138.22	155.67	124.44	122.11	118.11	139.33	104.33	115	46.889
597	295.56	271.67	274.22	213.78	281.11	233.11	257	233.56	203.56	177.78	255	157.67	170.33	153.56	144.89	138.22	138.44	196.11	130.33	135.89	152.56	126.22	119.22	117.56	135.78	103.56	115.78	48.889
656	298.33	281.67	286	222.22	287.44	241.56	261.67	233.78	206.56	181.89	247.78	166.11	164.67	148.89	144.56	143	146.67	202.89	131.44	136.44	155.22	129.67	119.22	118.22	132.33	99.444	114	48.222
716	308.78	291.67	281.89	223.67	284.89	235	263.11	236.67	209.89	178.44	244.89	168.33	166.89	155.67	145.56	146.22	146.89	202.22	132.56	132.89	158.67	129.44	120.33	118.78	134.78	104.78	114.56	45.778
776	309	290.11	288.67	226.33	297.33	249.56	262.44	237.89	209.67	187.56	241.33	164	164	155.22	148.33	142.22	147.33	213.78	136.78	141.67	152.11	130.44	118.33	123.11	134.44	103.33	117.11	47.444
835	310.89	289.11	293.11	228.11	296.44	245.44	269.89	249.78	219.33	191	238.22	171.11	167.56	150.89	148.33	144.44	148.11	204.33	133.67	138.22	153.56	127.67	122	116	130.22	101.11	114.67	49.222
895	309.11	296.11	294.33	231.44	302.78	260.33	267.89	244.89	215.44	184.89	243.33	175.33	167.44	156.89	154.67	148.33	152.78	205.56	135	134.56	158.11	127.56	121.33	126.33	146.22	102.44	114.33	47.667
955	319.44	297.56	294.56	235.78	302.89	257.78	280.56	252.11	216.56	182.89	235.67	165.67	173	155.33	154.78	144.33	146.11	209	136.22	142.33	157.89	131.44	121.44	123	136.56	107.22	114.67	46.111
1014	312.11	301.89	295	236.78	314.44	266.22	279.56	254	223.89	193.67	243.11	173.33	173.22	152.11	151.33	150.33	150.78	210	130.78	138.67	159.22	127.33	119.67	122.78	133.89	105	114.56	47.778
1074	327.89	301.78	306.44	247.44	308.11	272.33	286.33	251.33	225.44	193	242.78	171.44	175.67	159.89	150.11	145	150.33	207.56	133.22	141.67	163.67	132.11	123.78	123.89	140.56	102.11	112	48.778
1134	328.78	309.44	311.33	251.67	316.33	270	283.89	251.89	228.89	198.67	240.11	173.89	172.44	153.22	155.11	146.56	149.44	212	140.11	143.89	161.78	132.78	119.22	126	138.67	99.556	113	47.778
1193	335.67	311.44	312.56	246.44	322.11	275.22	299	260.67	231.22	200.33	243.11	176	173.89	157.56	154	144.22	158	220.33	132.67	143.56	162.78	130.22	123.44	120.56	128.56	104.11	117.78	48.778
1253	337.33	314.33	318	255.56	321.44	280.89	290.11	260.22	234.67	198.78	241.33	181.22	180.44	159	152.78	148	152.67	208.78	133.33	145.11	163.44	132	122.89	125.33	133.67	102.56	111.56	48.667
1313	334.56	320.11	317.67	256.22	318.44	272.78	291.78	261.67	235.78	201.11	243.22	177	176.11	159.44	152.44	151	152.44	204.33	138.11	140.11	148	132	122.89	124	134.11	100.89	113	49.889
1372	338	320.56	319.11	261.22	329.78	290.78	297.89	267.67	239.89	197.56	244.11	178.56	182.89	157.44	154.22	150.11	158.56	207.22	139.11	144.89	146.11	129.33	123.22	126.22	137.11	105.11	108.33	48.778
1432	340.67	328.67	319.11	263.78	327.11	282.56	299	266	237.44	201.44	253.33	180.89	176.78	161.22	158.11	155.22	153.33	214.44	136.22	143.22	149.33	130.78	119.78	122.67	133.56	99.333	111	51.111
1492	340.44	324.44	324.56	259.89	329.89	277	299.11	267.22	244.56	197.78	251.22	185.44	183.67	163.11	155.89	153.11	158.56	210.89	136.67	149.67	149.11	131.44	126.44	127.22	134.56	102.89	111.89	52.556
1551	341	324.44	324	261.89	327.56	287.67	301.22	274.44	243.89	200.22	255.11	181.67	180.89	164.56	164.44	150.11	160.89	211.67	139.11	146.78	153.56	133.11	129	122.78	132.78	98.889	112.89	48.889
1611	351.56	326.56	331.22	264.89	333.22	295.22	301.44	273.78	234	200.78	250.22	183.22	185.33	162.22	164.44	153.78	160	209.44	136.89	145.11	153.11	131.56	122.89	123.89	130.89	101.11	113.89	49.111
1671	353.11	332.89	331.67	264.22	333.44	295.56	305.56	277.89	243.44	208.78	254.33	180.89	186.22	162.33	164.89	156.56	157.78	215.78	138.33	148	150.11	138	126.44	125.89	137	101.67	111.11	50.222
1730	348.89	342.78	331.78	276.33	339.89	301.67	310.67	272	242.22	205.67	264.44	186.11	181.56	162.78	167.67	153.44	159.44	218.89	141	145	150.22	136.22	125.89	127	133	102.56	112.89	52.333
1790	349.67	331.22	331	274.89	343	297.78	308.44	282.44	251.67	208.78	256.22	185.78	180.56	163.56	166.78	154.56	162.22	217.56	139.56	149.56	155.11	128.78	126.67	125.89	135.56	100.44	112.22	50.444
1850	354.22	341.11	342.89	274.33	345.89	294.44	303.89	277.78	249	213.11	265.33	187.33	185.78	161.22	165.67	156.44	160	218.67	139.89	144.56	150.33	132.11	127.44	126.89	132.56	100	110.11	50.222
1909	354.44	346.89	339.22	279	342.22	291.22	309.67	280.89	248.78	211.22	268.22	187.33	186.78	166.11	170.22	158.11	164.22	216.89	142.78	145.89	148.89	132.89	125.78	123.33	131.78	101.33	116.56	53.222
1969	354.44	343.33	347.78	285.33	353.67	307.67	318.56	276.44	250.11	210.33	265	188.56	187.67	170.78	166.11	158.89	163.33	217.56	143.33	148.11	159.44	131.44	124.89	123.89	134.44	100.56	110.56	52.556
2029	356.56	341.44	343.11	284.56	348.89	304	309.44	287.11	255	208.78	271.78	186.56	188.22	170.67	174	158.44	160.22	213.22	146.44	145.89	157.11	132.89	127.11	125.78	135.67	101	113.11	48.333
2088	367.22	350.11	345.33	283.89	355.67	308.44	318.22	293	252.56	210.11	271	185.44	185.89	169.44	170.33	158	160.67	220.67	140	151.56	157.78	133.11	125.56	123.67	135.11	104.89	107.11	50.667
2148	357.22	348.33	351.89	287.89	353.11	309.11	325.11	286.11	260	213.44	260.44	191.78	187.44	172.44	174.78	154.44	161.33	216.56	141.33	151	152.89	135.33	127	126.67	137.22	101.11	114.33	51
2208	362.11	351.89	352.11	288.56	356.78	310.11	318.33	291.89	256.67	216	263	186.44	188.22	173.44	168.78	158	166	207.89	144.44	146.11	151.56	135.78	120.78	126.78	136	100	109	53.111
2267	361	350.89	353.67	294.56	359.78	306.78	323.33	284.56	260.33	215.22	245.44	190.56	192.22	170.22	171.67	160.22	167.11	215.11	143.67	145.67	154.89	135.11	127.11	122.89	136.22	101.56	107.44	49.667
2327	368.67	354.44	359.22	289.56	351.33	318.22	329.44	296.89	260.78	220	238.33	193.44	197	169.11	172.67	155.67	163.22	216.89	141	146.11	156.89	135.44	123.11	124.11	139.67	99	110	52.556
2387	362.56	355.89	355.78	287.67	370.22	314.33	323.22	292.89	267	211.56	247	191.89	187.44	173.67	175.44	159.11	164	216.44	145.78	151.67	158.33	137.78	128.22	123.22	138	96.556	113	52.667
2446	356.56	361.78	357.11	292.44	361.67	315.78	326.33	300.33	267.22	219.22	247	196.22	190.11	169.89	180.11	161.56	167	218.67	140.56	146.33	158.56	132.56	127.89	123.56	141.56	102.44	114.11	53.111
2506	368.67	357.11	366.56	300.67	363.89	313.67	330	294.56	268.11	219.11	243.33	192.22	189.89	172.89	177.67	160.56	164.22	217.89	143.22	148.44	152.67	135.56	122.33	126.33	137.89	98.556	112.33	52.222
2566	372	362.89	364.22	292.33	359	329.56	330.78	289.44	265.11	220.56	253.22	200.33	190.56	173.89	176.33	170.11	168.33	221.67	146.44	149.56	158.11	134	124.56	125.67	130.11	100.78	109.67	53.556
2625	371	361.44	362.67	300.44	361.89	316.56	328.89	304.56	262.67	216.89	273.44	197	194.67	171.22	177.78	159.89	167.89	219.33	149.78	147.22	152.22	134.67	129	127	132.78	100.33	112.56	53.889
2685	370.56	361.44	362.44	305.22	371.56	318.44	333.89	299.78	270.89	217.11	232	195.78	194.89	174	178.89	157.44	170.56	217.67	151.22	151	153	133.22	124.89	125.44	139	100.11	106.78	50.667
2745	372.89	366	374.22	299.33	367.22	317.11	331.33	304.33	263	220.44	261.11	197.89	193.67	172	180.56	158.67	169.22	222.67	141.67	151.22	154.78	137.67	127.56	124.78	127.11	98.444	110.11	51
2805	374.56	366.89	363.89	309.11	372.89	336.11	334.11	307	276.67	221.56	252.56	196.33	193.78	173.44	180.22	160.78	168.78	217.22	144.89	150.33	156.11	133	129	124.22	134.44	101.11	110	51.778
2864	377.22	373.89	367.78	301.78	371.11	324.78	339.89	306.44	272.56	220.56	258.78	198.67	195	178.56	184.11	157	174.67	223.89	148.67	151.33	156.33	134.67	128.67	124.44	132.67	96.889	116.44	51.667
2924	377.11	374.33	375.22	304.11	372.78	330.33	334.89	305.89	269.67	222.11	259.11	201.89	194.22	177.44	182	162.56	167	222.67	144.11	153.33	153.44	128.56	130.33	123.11	136.44	101.33	111.44	50.444
2983	380.89	364.11	376.44	307.44	373.33	333.67	346	308.89	265.11	230	255.44	199.56	195.67	176.22	185.89	163.44	166.44	222.56	139.11	149.22	159.56	133.78	123.33	123.78	137.22	95.778	108.56	53.444
3043	376	371.11	364.89	303.67	375.89	337.56	343.11	307.78	279.56	219.67	253.89	195.33	197.78	172.11	186.67	166.78	167.33	218.67	145.44	153.11	162.78	136.89	124.56	127	130.22	96.667	109	51.333
3103	391	376.33	372.89	307.67	375.67	332.67	340.44	306	278.89	228.89	332.56	201.44	199.44	176.44	181.11	166.89	169.78	221.56	143.22	152.11	152.89	138.22	124.56	124.56	137.78	96.667	110.56	52.444
3162	381.67	372.67	380.67	316.22	381.67	332.67	336.78	314.44	282.56	225.56	264.67	198.22	199.56	176.89	184.44	166.33	169.11	215.89	149.56	152.56	157.33	136.44	128.44	123.78	134.89	93.889	109.22	51.222
3222	378.56	379.33	376.44	314.33	387.56	338.67	343.89	317.22	279.67	229.67	275.44	199.78	197.44	179.22	184	167.56	172.67	223.11	145.56	153.44	163.22	136.67	127	127.44	137.33	99.444	109.33	53.889
3282	385.56	378.33	372.78	313.78	387.78	333.33	351.56	320.44	278.33	228.22	257.33	199.44	200	177.44	181.89	163.22	171	218.56	143	153.11	159.89	136.89	127.33	123.33	138	100	106.56	50.778
3341	387.89	385.89	380.33	313.22	386.67	338.11	347.56	310.11	274.67	230.44	245.44	204.67	202.67	179.56	186.22	173	170	223.78	140.44	156.78	158.67	136.56	124.33	126	134	97.667	110.22	50.222
3401	390	378.11	380.33	314.56	389.11	339.56	349	311.89	285.11	233.56	238.11	202.67	198.22	172.33	185.33	166.78	169.67	223.22	145.56	156.33	153.67	134	125.67	125.89	135.89	98.222	110.89	53.333
3461	390.11	378.22	386.56	313.89	388.11	333.56	345.89	322.33	285.89	229	256.11	199.89	199	178.78	186.11	165.89	173.67	221	136.89	148.67	158.44	133.89	123.67	125	135.33	99	110	53.222
3520	395	390	385	314.44	391.78	333.89	347.67	319.11	282.44	226.22	264.89	197.44	195.22	179	187.44	163.44	170.11	226.11	142.89	151.67	158.78	135	125.33	121.56	136.33	98.111	107.67	52.556
3580	401.22	385.89	385.67	320.11	392.22	344.67	345.33	314.78	279.22	227.56	233.67	200.78	193.67	176.78	189.78	164.11	174.78	225.67	141.22	150.11	156.89	130.22	124.56	125.33	137	97.222	109	53.111
3640	390.89	383.56	386.67	323	395.11	346.33	348.78	318.11	282.67	231.11	252.44	204.11	198.67	181.56	191.33	166.22	168.89	226.67	148.67	153.33	157	133	126.44	127.22	133.44	97.111	105.56	52.889
3699	399.89	385.78	387.56	318.56	395.78	352.33	346.67	320.33	284.22	230.89	268.78	196.78	204.56	176.89	186.11	165.22	169.78	224.78	140.67	149.22	160.11	134	126.56	122.78	139.78	98.778	105.11	52.556
3759	405.67	381	386.56	319.22	388.89	343.22	347.56	328	279.22	225.33	241.33	203.22	201.44	179.44	190.11	167.89	168.89	224.22	147	154.44	158.67	137.44	120.33	123.44	136	100.44	110	54.556
3819	396.67	381.56	389.67	315.33	401.78	351.78	356.56	319.78	290.33	231	256.89	201.78	198.67	174.67	188.89	166.44	169.67	222.78	146.67	150.56	157	132.67	123	128.22	133.33	96.222	105.44	50.444
3879	403.22	395.44	390.44	323.89	400.44	341.22	354.11	322.11	281.89	230.44	235.11	199.44	198.33	175.89	188.11	169	169.22	224.89	139.67	154.11	155.78	132.44	127.56	126.56	133.78	94.889	110	50.556
3938	399.78	396.56	389.44	327	398.56	353	350.78	322.67	295	234.67	259.33	197.22	200.11	182.67	183.89	166.89	174.67	224.67	141.11	149.33	163.44	133.44	127.11	124	133.89	97	107.11	54.222
3998	402.44	386.67	393.44	324.44	395.89	347.67	350.33	322.89	292.56	227	237.67	205.78	201.89	175.78	184.78	165.56	173.44	223.89	146	155.78	151.89	136.56	130.22	121.56	134	98.444	107.78	51.556
4058	399.67	383.22	386.22	325.11	405.11	351.78	351.44	317	286.44	229	233.11	201.11	200.89	177.33	190.11	168.44	174.89	228.33	146.67	157.89	159.44	138.22	123.56	122.67	132.67	95.889	107.89	51.778
4117	406.78	388.22	389.11	321.67	390.78	350.67	356.11	324.11	286	232.56	235.56	200.22	203.67	178.44	190.11	171.89	181.67	218.89	148.11	152.67	153.67	135.89	128.22	122.89	135.67	93.889	106.89	52.889
4177	405.56	395.56	396	325.22	394.56	342.89	348.56	327.11	287.33	238.22	238.11	199.33	200.78	181.44	186.22	172.33	171.78	222.56	143.78	156.67	158.78	138.44	123.22	122.44	135.11	99	107.56	54.556
4237	411.22	399.78	390.78	324.78	398.67	355.11	352.11	323.78	284.56	230.67	234.11	202.44	202.67	184.11	185	166.22	179.33	223.33	145.56	147.56	156	139	126	125.22	131.11	94.333	101.11	53.111
4296	417.44	400.44	394.67	331	404.11	352.33	359	325.78	289	233	238.44	200.56	208.33	178.89	196.44	164.56	177.89	230.33	142.44	151.22	157	133.44	120.56	127	135.67	94.333	106.78	54.667
4356	411.78	392.78	394.44	324	403.78	349.33	346.56	321.67	290.22	228.89	241.44	202.11	206.44	182.22	192.44	168.44	175.22	222.33	148.33	150.56	165	132.44	120.89	127.33	136	96.111	108	54.333
4416	409.22	396.22	396.22	326.56	409.11	348	356.44	326	292.33	232.78	235.67	202	201.22	180	191.89	171.11	176.67	226	143.33	152.44	155.56	134.89	127	127.89	133.67	95.667	108.67	53.111
4475	377.78	397.22	395.78	327.78	405.89	353	357.67	322.56	289.33	229.44	243.56	199.22	204.56	178.22	188.22	169.22	176.11	226.44	142	153.22	159	134.11	125.89	121	138.44	93.222	106.11	53.778
4535	407.33	407.11	404.33	326.56	403.44	355.78	344.33	325.67	298.78	231.11	239.67	200.67	198.67	174.78	190	166	173	225.78	144.78	151	153.67	131.44	124.78	121.33	136.44	95.444	100.33	52.667
4595	397.11	394.78	391.33	325	408.11	350.33	358	326.11	303.11	240.89	236.44	207.67	207.33	180.56	190.78	171.78	177.78	226.78	143.56	149.44	161.67	130.44	125.56	125.33	132.11	96.556	104.78	52.111
4654	399.56	396.11	400.89	329.89	397.44	360	354.67	329.11	295.11	236.33	234.56	196.33	203.33	181.22	183.67	168.56	177.22	220.56	144.89	155.78	162.44	133.11	127.56	122.78	135.33	95.667	103.67	53
4714	407.78	390.22	399.33	336.78	410.44	364	355.56	325.89	293.89	233.44	230.89	204.78	201.11	173.67	192.33	174.33	177.56	220.89	144.78	149.67	160.33	132.78	125.56	119	135.44	94.667	105.56	57
4774	399.89	409.22	406.22	325.78	411.67	349.33	357.56	327.44	284.89	234.78	234.44	202	203.44	176.56	195.89	169.67	177.22	228.11	146.67	149.44	160.11	135.33	121.44	121.67	128.22	91.222	107.33	52.667
4833	395	399.11	403	332.89	400.22	356.44	349	327.44	293.89	240.89	241.89	204.11	204.11	177.67	191.44	164.67	177.89	221.33	145	152.33	160.56	133	122	122.56	134.56	92.222	103.33	52.667
4893	406.78	398.22	404.33	326.56	414.44	355.78	350.67	323.56	297.44	238.44	239.67	205.89	205.33	179.56	193.56	171.56	176	221.89	141.22	152.33	158.67	134.56	124.44	124	134.56	92.222	104.78	55.889
4953	365	398.33	402.22	329.22	418.89	359	354	324.44	292.78	234	234.33	201.33	197	177	188.44	174.56	183.67	226.33	144.56	155.67	160.11	132.78	122.11	123.67	134	95.444	105.22	56
5012	408.56	395.44	402.44	340.22	409.56	356.67	365.22	331.56	302.22	230.67	233.67	208.33	205.89	179.89	193.11	169.67	184.44	224.78	142.33	147.44	162.78	134.22	125.33	125.56	134.44	98.889	104.11	54
5072	402.78	396	394.11	331.78	406.89	375.33	362.78	326.67	296.67	229.67	228.78	201.89	208.11	180.44	186	166.22	182.33	222.33	147.44	155.33	160.33	134.89	120.89	122.33	135.33	94.333	108.44	52.778
5132	400.22	396.22	399.11	336.44	410.67	362	361.11	333.67	302	244.89	234.78	203.89	200.67	182.22	195	166.11	185.11	225.67	145.33	149.67	155.89	134.22	120.78	122	133.11	96.222	106.11	52.444
5191	380.22	396	403.89	330	412.89	363.11	359.56	328	294.33	235.44	238	202	202.44	176.56	199	171.89	188.33	229.22	143.11	153.89	161.22	135.44	119.33	119.44	129.89	93.333	100.78	54.444
5251	399.33	404.67	406.56	325.56	408.11	361.22	356.44	331.22	301.33	240.33	233	203.56	200.22	181.78	193	165.67	188.33	221.22	143.56	150.33	159.56	133.67	122.22	123.33	132.67	92.111	108	55.111
5311	405.44	393.67	404	338.11	411.44	362.56	357.56	331.22	303.11	235.22	234.33	202.78	203.89	182.22	195.22	167.67	181.11	219.11	143.33	153.67	157.67	137.44	123.44	122.11	133.67	94.556	105.22	54.333
5370	398.44	398.33	403.44	333.56	414.11	361	360.11	332.44	300.44	237	230.89	199.56	201.67	176.78	191	171.22	177.22	220.11	145.67	156.33	154	132	127.44	120.56	129.89	94	103.89	53.667
5430	414.67	408.67	410.89	338.11	407.78	358	365.33	324.22	301.22	234	235	203.56	205	179	194.89	170.78	184.11	215.22	141.56	148.89	157.44	133.22	120.11	123.33	127.33	89.667	105.78	53.778
5490	361	401.11	399.11	330.33	411.78	362.11	354.11	336.56	305.22	237.56	233.67	205.89	198.89	179.22	194.11	173.22	185.33	225.67	140.89	153.56	153.22	136.11	124.22	125.11	134.22	91.333	102	54.667
5549	413.89	397.44	405.44	336.78	409.33	359	356.33	327.33	297.89	237.89	234.89	204.89	203	183.44	189.33	172.33	186.33	217.22	143.11	151.22	160	133.56	122.44	122.44	132	92.556	106.33	53.222
5609	405.44	403.89	397.89	336.67	413.44	355.33	355.22	330.56	297.22	232.33	241.56	209.67	199.22	183	190.78	168.67	194.89	220.67	143.56	153.67	154	133.11	124.11	122.11	128.11	92.333	105.33	53.778
5669	388.44	401.11	401.11	335.78	417.33	362.78	355	333.22	295.22	235.44	242.56	204.11	202.56	178.89	193.22	170.56	194.78	221.78	143.11	151.89	160.44	132	123.33	121.44	123.89	92.556	107.22	56.222
5728	382.56	398.89	402.44	337	408.22	354	358.22	334.11	297.67	230.89	231.33	199	204.67	178.33	193	171.56	185.11	223.33	145	149.78	158.89	132.33	124.78	121.78	131.33	90.333	105	52.222
5788	413.22	398.44	398.11	332	417.44	357.11	358.78	330.67	296.56	235.67	233	201	202.89	185.89	190	166.89	184.44	219	143.33	149.78	157.44	131.56	123.33	121.67	124.78	93.667	107.33	53.556
5848	403.22	406.56	401.11	330.33	417.56	357.44	349.89	332	299.89	234.78	234.11	204	207.11	180.56	193.44	167	182.11	226.56	142.67	151.44	151	131	121	118.56	127.67	90.556	105.89	54.222
5907	393.78	403.22	394.78	341.33	411.67	360.78	358.67	334.78	296.11	238.11	235.56	196.11	207.44	175.11	193.11	169.33	180	220.22	139.33	148.33	156.89	137.67	123.78	123.44	126.33	90.556	100.56	54.444
5967	401.44	396.11	403.22	334.44	416.67	358.67	359.22	327.67	301.89	233.22	232.11	205	209.67	179	192.56	169.11	184.56	226.89	142.89	148.22	154.11	131.33	124.33	122.44	122.33	87.667	100.78	55.222
6027	415.33	411.44	406.44	334.89	418.67	359	358.22	335.22	293.44	238.44	236.78	199.56	202.67	175.89	189.78	170	185.44	219.22	137.56	149.22	156.33	134.22	119.44	116.89	128.89	92	104.44	59.111
6086	405	408.11	404.11	333.44	417.22	356.67	354.78	336.44	294.33	232.33	234.11	207	206.33	180.22	188.78	164.56	176.33	222.44	145.56	146.11	156.78	132	119.11	118.33	124.44	92.333	103.33	54
6146	380.67	408.67	398.11	328.89	411.11	362.22	354.89	328.11	299.44	236.33	229.11	201.11	200.89	179.89	196.56	163.67	192.22	217.44	141.44	148.78	158.56	128.33	119.89	116.44	125.67	90.222	101.56	53.222
6206	389.22	402.89	404.44	339.11	410.33	354.44	348.89	333.56	298.11	238.78	235.22	201.78	197.22	175.44	188	169.11	186.11	227	140.78	149.44	158.11	130	119.44	123.56	126.89	94.333	101.67	56.222
6265	504.11	397.89	404.78	339.78	411.11	355.11	358	330.67	296.89	240.78	233.89	200.78	207.11	179.89	194	168.22	191.33	222.33	143.11	155.56	154.44	131	120.11	120.11	126.78	91.667	102.89	53.333
6325	374.56	401.33	410.11	338.33	414.44	351.33	363.67	333.33	301.89	234.89	233.78	206	204.89	181.78	191.11	171.11	185.44	222.67	140.44	148.33	158.22	127.89	121.44	118.56	124.22	93.222	104	55.667
6385	397.44	398.89	404.67	336.33	415.11	350.67	371.22	328.89	304.11	232.89	233.33	196.22	201.44	176.11	190.56	167.11	187	226	144.89	147.33	160	133.33	121.11	117.67	125.44	93.444	102.22	57.556
6444	387.89	402.56	409.67	338.22	421.89	356.44	362.33	332.33	301.78	240.67	229.33	203.89	203.33	178.33	186.33	170.22	187.11	221.56	146.44	147.33	156.33	131.11	119.56	122.22	125.44	92.111	103.44	55.667
6504	365.78	390.56	411.11	331.11	408.11	352.44	366.22	331.11	302.56	232.11	231	206	197.78	177.89	189.33	169.89	189.56	216.44	143.67	150.56	159	133.56	120.22	116.44	124.56	90.222	101.89	56.222
6564	408.11	402.56	406.44	333.67	415.44	356.33	360.56	330.33	301.22	230.22	240.67	203.33	200.11	176.56	190.11	168.56	184.67	215.22	145.44	150.78	158	124.56	118	119.89	124.56	92.556	99.556	58.333
6623	365.11	405.22	402.78	335.67	413.44	350.89	360.56	333	294.56	239.67	224.44	200.78	207.11	178.67	192.33	169.44	189.44	216.22	144.67	151.89	162	126.22	120.33	112.89	122.78	91.556	98.667	55.556
6683	410.78	401.44	401.44	333.56	420	353.56	361.44	333.44	298	236.89	232.33	204.11	204.67	177.44	190	164	180.22	216.89	144.78	150.11	155.56	130.89	121.44	120.22	124.56	88.556	104.11	55.556
6743	365.89	405.56	412.33	337.33	415.33	354.11	369.78	329.33	299.67	238	231.78	199.44	201.33	182.67	196.44	169.89	183.56	216.44	142.89	152	148.78	127	117.89	118.78	122.44	90.222	104.56	53.778
6802	383.89	401.89	399.56	336.22	417.78	356	359.78	330.78	296.11	233.44	235.89	201.89	199.89	179.11	195.67	163.33	187	220.56	143.89	156	154.78	128	122.22	118.67	124.22	92.889	103.22	52.333
6862	382.56	398.67	399.78	339.56	414.11	360	365.33	327.44	299.78	231.78	231.56	198.11	200.78	181.33	191.89	168.67	187.11	218.56	146.33	148.67	154.11	131.33	118.78	119.56	124.56	92	97.333	53.111
6922	382.44	399.89	409.22	338	413.44	353.44	366.33	336.11	302.33	235	230.56	204.44	197.89	182.11	189.11	168.89	180	216.56	141.22	150.11	157.22	128.89	115.44	116.44	125.33	85.778	98.889	56.667
6981	508.11	406.11	403.78	336	410.78	351.33	366.56	329	301.67	233.56	229.78	199.89	207.44	177	190.44	165	184.56	216.33	140.89	148.78	159.33	129.67	117.78	115.67	125.22	90.444	99.333	54.889
7041	351.67	399.56	409.33	339.67	414.89	356.33	368	333.22	308.56	230.22	223.11	196.33	208.11	178.89	189.67	170.56	186.89	216.89	143.67	151.33	149.44	133	122	118.44	121.22	89.222	101.67	54.333
7101	417.11	398	404.56	343.56	422.11	361.78	363.33	337.22	305.89	235.89	237.78	194.78	207.67	178.67	191.67	164.22	182.89	220	144	150.22	156.44	132.22	119.44	117.33	123	89	99.111	55.333
7160	381.89	399	402.44	342.11	416.33	356.44	371.67	329.67	304.67	235.78	239.44	200.56	202	176.33	190.44	169.56	191.44	215.89	142.56	147.67	153.67	132.22	120.67	117.22	118.44	88.333	100.67	57.889
Date of meaurement: 2021-05-11/Time of meaurement: 14:25:18
PARK 20M
Intrument erial number: 1702003967
Name: GRE96fb_chimney
Plate layout:
Plate area: A1-B12;C1-C4
Mode: haking
haking (Orbital) Duration: 5
haking (Orbital) Poition: Current
haking (Orbital) Amplitude: 2.5 mm
haking (Orbital) Frequency: 216 rpm
Mode: Temperature
Temperature control: On
Target temperature: 22 °C
Kinetic Loop
Mode: Kinetic
LitOfActionName: Kinetic
Kinetic duration: 02:00:00 hh:mm:
Interval time: 00:00:05 hh:mm:
Fluorecence Intenity
Name: Label 1
Mode: Fluorecence Top Reading
Excitation: Monochromator
Excitation wavelength: 365 nm
ExcitationBandwidth: 7.5 nm
Emiion: Monochromator
Emiion wavelength: 407 nm
EmiionBandwidth: 20 nm
Gain: 100 Manual
Mirror: AUTOMATIC
Number of flahe: 5
IntegrationTime: 40 µ
Lag time: 0 µ
ettle time: 150 m
Z-Poition: 20000 µm
Z-Poition mode: Manual
Multiple Read per Well (quare (filled)): 3 x 3
Multiple Read per Well (Border): 500 µm
Total kinetic run time: 1h 59min 20

## Sheet: slopes & stadistics
		slope 1			slope 2
	6		0.2129	0.198		0.06284	0.05801
	5	0.1306	0.1381	0.1499	0.04127	0.06155	0.06
	4	0.1075	0.1038	0.1125	0.02872	0.04793	0.0476
	3	0.06134	0.05887	0.07315	0.02088	0.02669	0.03061
	2	0.04143	0.03586	0.03728	0.01787	0.01249	0.01492
	1.5			0.0157		0.01451	0.01319
	1				0.006162	0.005615	0.009031
	0.8					0.004115	0.007859
		slope 1			slope 2
		Mean	SD	N	Mean	SD	N
	cc	1.11757	0.291768	3	0.364033	0.189799	3
	k+	0.0377233	0.00529544	3	0.010766	0.00225205	3
	k-	-0.0431367	0.0164712	3	-0.004135	0.00279152	3
	k- steady state slope 1	-0.03552	0.000657267	5
	k- steady state slope 2				-0.00285	0.000173205	4
