# Supplementary material for: Structure and function of Plasmodium actin II in the parasite mosquito stages
Source: PLoS Pathog. 2023 Mar 6;19(3):e1011174. doi: 10.1371/journal.ppat.1011174 (PMC10019781; doi:10.1371/journal.ppat.1011174)
Supplement: S8 Data — (XLSX) [file ppat.1011174.s031.xlsx]

## Sheet: exflagellation
WT	flag::actII
2.77	7.75
2.5	7.63
4.52	6.5
	3.85

## Sheet: ook conversion
WT	flag::actII
55	33
48	50
48.2	43
46
64
59.5
76.2
50
55.4
54

## Sheet: oocyst numbers
WT	flag::actII
101	124
64	126
6	18
180	139
43	22
37	98
38	4
140	16
146	232
104	25
196	0
207	60
106	136
347	3
54	28
102	44
15	31
102	138
138	212
169	91
355	0
55	88
65	32
129	374
182	57
88	41
16	199
56	104
72	3
465	92
203	203
428	16
254	102
2	18
204	40
20	153
501	229
364	160
683	149
366	181
122	77
174	230
418	77
214	0
538	114
549	21
113	246
	28
	192
	122
	25
	4
	92
	82
	137
	200
	98
	23
	0
	7
	37
	78
	56
	127
	89
	558
	154
	360
	193
	340
	110
	150
	358
	75
	199
	257
	387
	208
	180
	207
	145
	171
	318
	517
	54
	94
	108
	182
	128
	457
	347
	250
	0
	489
	482
	227
	299
	190
	176
	202
	44
	126
	0
	33
	507
	57
	351
	512
	211
	157
	2
	200
	29
	82
	146
	139
	3
	95
	90
	101
	241
	112
	73
	263
	0
