# Supplementary material for: Structure and function of Plasmodium actin II in the parasite mosquito stages
Source: PLoS Pathog. 2023 Mar 6;19(3):e1011174. doi: 10.1371/journal.ppat.1011174 (PMC10019781; doi:10.1371/journal.ppat.1011174)
Supplement: S9 Data — (XLSX) [file ppat.1011174.s032.xlsx]

## Sheet: Proteins
Checked	Master	Accession	Description	Coverage [%]	Marked as	Species Map	# Peptides	# PSMs	# Unique Peptides	# AAs	MW [kDa]	calc. pI	Score Sequest HT: Sequest HT	# Peptides (by Search Engine): Sequest HT	Abundance Ratio: (real sample) / (control sample)	Abundance Ratio Variability [%]: (real sample) / (control sample)	Abundances (Grouped): control sample	Abundances (Grouped): real sample	Abundances (Grouped) CV [%]: control sample	Abundances (Grouped) CV [%]: real sample	Abundance: F482: Sample, control sample, direct solution, normoxia, 5	Abundance: F484: Sample, control sample, direct solution, normoxia, 5	Abundance: F486: Sample, control sample, direct solution, normoxia, 5	Abundance: F488: Sample, control sample, direct solution, normoxia, 5	Abundance: F490: Sample, control sample, direct solution, normoxia, 5	Abundance: F483: Sample, real sample, direct solution, normoxia, 1	Abundance: F485: Sample, real sample, direct solution, normoxia, 3	Abundance: F487: Sample, real sample, direct solution, normoxia, 4	Abundance: F489: Sample, real sample, direct solution, normoxia, 2	Found in Sample: [S478] F482: Sample, control sample, direct solution, normoxia, 5	Found in Sample: [S480] F484: Sample, control sample, direct solution, normoxia, 5	Found in Sample: [S482] F486: Sample, control sample, direct solution, normoxia, 5	Found in Sample: [S484] F488: Sample, control sample, direct solution, normoxia, 5	Found in Sample: [S486] F490: Sample, control sample, direct solution, normoxia, 5	Found in Sample: [S479] F483: Sample, real sample, direct solution, normoxia, 1	Found in Sample: [S481] F485: Sample, real sample, direct solution, normoxia, 3	Found in Sample: [S483] F487: Sample, real sample, direct solution, normoxia, 4	Found in Sample: [S485] F489: Sample, real sample, direct solution, normoxia, 2	# Protein Groups	Modifications	Species Names
FALSE	Master Protein	XY001	PfactinII [OS=Plasmoidum falciparium]	90		Plasmoidum falciparium	32	14022	28	378	42.7	5.34	34536.3	32	0.21	145.31	3.17573e+12	3.34254e+12		66.36	58158.3	1.40384e+10	1.45398e+10	1.32206e+10		3.32401e+12	3.01008e+12	2.73494e+12	4.51063e+09	Peak Found	High	High	High	High	High	High	High	High	1	Methyl [H75; H103; H163; H200; H235; H278; H374]; Phospho [T91; Y93; S99; S232; S236; Y243; S368; S371]; Acetyl [N-Term]	Plasmoidum falciparium
	Checked	Confidence	Annotated Sequence	Modifications	Qvality PEP	Qvality q-value	# Protein Groups	# Proteins	# PSMs	Master Protein Accessions	Positions in Master Proteins	Modifications in Master Proteins	# Missed Cleavages	Theo. MH+ [Da]	Marked as	Species Map	Abundance Ratio: (real sample) / (control sample)	Abundance Ratio Variability [%]: (real sample) / (control sample)	Abundances (Grouped): control sample	Abundances (Grouped): real sample	Abundances (Grouped) CV [%]: control sample	Abundances (Grouped) CV [%]: real sample	Quan Info	Found in Sample: [S478] F482: Sample, control sample, direct solution, normoxia, 5	Found in Sample: [S480] F484: Sample, control sample, direct solution, normoxia, 5	Found in Sample: [S482] F486: Sample, control sample, direct solution, normoxia, 5	Found in Sample: [S484] F488: Sample, control sample, direct solution, normoxia, 5	Found in Sample: [S486] F490: Sample, control sample, direct solution, normoxia, 5	Found in Sample: [S479] F483: Sample, real sample, direct solution, normoxia, 1	Found in Sample: [S481] F485: Sample, real sample, direct solution, normoxia, 3	Found in Sample: [S483] F487: Sample, real sample, direct solution, normoxia, 4	Found in Sample: [S485] F489: Sample, real sample, direct solution, normoxia, 2	Confidence (by Search Engine): Sequest HT	Percolator q-Value (by Search Engine): Sequest HT	Percolator PEP (by Search Engine): Sequest HT	XCorr (by Search Engine): Sequest HT	Top Apex RT [min]	Species Names	Quan Usage	Quan Ratio Usage	Sequence in Protein	Positions in Proteins
	FALSE	High	[R].SEEHSDEIEEIYELPDGNLITVGSER.[F]		1.32781e-08	0.00195875	1	1	929	XY001	XY001 [232-257]		0	2960.36		Plasmoidum falciparium	0.684	47.66	7.16738e+11	4.70824e+11		72.12		Not Found	High	High	High	Not Found	High	High	High	High	High	8.571e-05	2.257e-14	5.49	75.94	Plasmoidum falciparium	Used	Used	R.SEEHSDEIEEIYELPDGNLITVGSER.F	[232-257]
	FALSE	High	[R].SEEHSDEIEEIYELPDGNLITVGSER.[F]	1xDeamidated [N18]	2.87011e-07	0.00195875	1	1	286	XY001	XY001 [232-257]		0	2961.35		Plasmoidum falciparium	0.519	144.71	1.16229e+10	6.50401e+09		180.86		Not Found	High	High	High	Not Found	High	High	High	High	High	8.571e-05	3.273e-12	5.46	77.79	Plasmoidum falciparium	Used	Not Used	R.SEEHSDEIEEIYELPDGNLITVGSER.F	[232-257]
	FALSE	High	[R].SEEHSDEIEEIYELPDGNLITVGSER.[F]	1xMethyl [H4]	0.000217236	0.00195875	1	1	135	XY001	XY001 [232-257]	XY001 1xMethyl [H235]	0	2974.38		Plasmoidum falciparium	10.205	8.81	3.54285e+07	3.61539e+08		9.15		Not Found	Not Found	High	High	Not Found	High	High	High	Not Found	High	8.571e-05	1.494e-07	3	78.8	Plasmoidum falciparium	Used	Used	R.SEEHSDEIEEIYELPDGNLITVGSER.F	[232-257]
	FALSE	High	[R].SEEHSDEIEEIYELPDGNLITVGSER.[F]	1xDeamidated [N18]; 1xMethyl [H4]	0.000872181	0.00195875	1	1	171	XY001	XY001 [232-257]	XY001 1xMethyl [H235]	0	2975.36		Plasmoidum falciparium	1.815	110.63	1.43127e+08	2.9725e+08		33.43		Not Found	High	High	High	Not Found	High	High	High	Not Found	High	8.571e-05	1.413e-06	2.58	78.34	Plasmoidum falciparium	Used	Not Used	R.SEEHSDEIEEIYELPDGNLITVGSER.F	[232-257]
	FALSE	High	[R].SEEHSDEIEEIYELPDGNLITVGSER.[F]	1xPhospho [S/Y]	6.45972e-07	0.00195875	1	1	31	XY001	XY001 [232-257]	XY001 1xPhospho [S/Y]	0	3040.33		Plasmoidum falciparium	100			5.40975e+07		103.93		Not Found	Not Found	Not Found	Not Found	Not Found	High	High	High	Peak Found	High	8.571e-05	1.213e-11	5.66	79.88	Plasmoidum falciparium	Used	Used	R.SEEHSDEIEEIYELPDGNLITVGSER.F	[232-257]
	FALSE	High	[R].SEEHSDEIEEIYELPDGNLITVGSER.[F]	1xDeamidated [N18]; 1xPhospho [S]	8.46623e-06	0.00195875	1	1	31	XY001	XY001 [232-257]	XY001 1xPhospho [S]	0	3041.31		Plasmoidum falciparium	4.166	31.98	2.36454e+07	9.85146e+07		55.38		Not Found	Peak Found	Not Found	Not Found	Not Found	High	High	High	Not Found	High	8.571e-05	7.838e-10	5.65	79.9	Plasmoidum falciparium	Used	Not Used	R.SEEHSDEIEEIYELPDGNLITVGSER.F	[232-257]
	FALSE	High	[K].RSEEHSDEIEEIYELPDGNLITVGSER.[F]		6.17465e-09	0.00195875	1	1	555	XY001	XY001 [231-257]		1	3116.47		Plasmoidum falciparium	0.142	16.3	6.25031e+10	8.85268e+09		66.2		Not Found	High	High	High	Not Found	High	High	High	High	High	8.57118e-05	6.54678e-15	6.02	87.91	Plasmoidum falciparium	Used	Used	K.RSEEHSDEIEEIYELPDGNLITVGSER.F	[231-257]
	FALSE	High	[K].RSEEHSDEIEEIYELPDGNLITVGSER.[F]	1xDeamidated [N19]	9.14622e-08	0.00195875	1	1	103	XY001	XY001 [231-257]		1	3117.45		Plasmoidum falciparium	0.038	108.64	1.52083e+10	5.6761e+08		94.05		Not Found	High	High	High	Not Found	High	High	High	High	High	8.571e-05	5.122e-13	5.69	89.03	Plasmoidum falciparium	Used	Not Used	K.RSEEHSDEIEEIYELPDGNLITVGSER.F	[231-257]
	FALSE	High	[K].SGLAGDDAPK.[C]		0.00302302	0.00195875	1	1	12	XY001	XY001 [21-30]		0	930.453		Plasmoidum falciparium	19.84	22.58	4.7669e+06	9.45731e+07		21.1		Not Found	Not Found	Peak Found	Not Found	Not Found	High	High	High	Not Found	High	8.571e-05	1.057e-05	2.27	32.29	Plasmoidum falciparium	Used	Used	K.SGLAGDDAPK.C	[21-30]
	FALSE	High	[K].MTQIMFETFDVPAMYVSIQAILSLYASGR.[T]	1xOxidation [M]	0.000907143	0.00195875	1	1	18	XY001	XY001 [121-149]		0	3298.62		Plasmoidum falciparium	100			1.42752e+06				Not Found	Not Found	High	High	Not Found	Not Found	High	High	Not Found	High	8.571e-05	1.512e-06	2.3	104.2	Plasmoidum falciparium	Used	Not Used	K.MTQIMFETFDVPAMYVSIQAILSLYASGR.T	[121-149]
	FALSE	High	[K].MTQIMFETFDVPAMYVSIQAILSLYASGR.[T]	1xDeamidated [Q]; 1xOxidation [M]	0.00146418	0.00195875	1	1	23	XY001	XY001 [121-149]		0	3299.6		Plasmoidum falciparium	100			3.29579e+06		55.49		Not Found	Not Found	High	High	Not Found	Not Found	High	High	Not Found	High	8.571e-05	3.279e-06	2.33	104.34	Plasmoidum falciparium	Used	Not Used	K.MTQIMFETFDVPAMYVSIQAILSLYASGR.T	[121-149]
	FALSE	High	[K].MPNIMIGMEQK.[E]		5.72844e-05	0.00195875	1	1	255	XY001	XY001 [42-52]		0	1291.62		Plasmoidum falciparium	1.714	26.52	2.86851e+10	5.28898e+10		28.26		Not Found	High	High	High	Not Found	High	High	High	Not Found	High	8.571e-05	1.725e-08	3.41	68.29	Plasmoidum falciparium	Used	Used	K.MPNIMIGMEQK.E	[42-52]
	FALSE	High	[K].IWHHTFYNELRVSPEEHPVLLTEAPLNPK.[T]	1xDeamidated [N8]; 1xPhospho [T/Y]	0.0129411	0.00195875	1	1	3	XY001	XY001 [87-115]	XY001 1xPhospho [Y/T]	1	3547.74		Plasmoidum falciparium	0.186	74.7	2.31717e+07	4.31174e+06				Not Found	Not Found	Peak Found	Peak Found	Not Found	Not Found	Not Found	High	Not Found	High	8.571e-05	0.0001108	2.9	83.5	Plasmoidum falciparium	Used	Not Used	K.IWHHTFYNELRVSPEEHPVLLTEAPLNPK.T	[87-115]
	FALSE	High	[K].MPNIMIGMEQK.[E]	1xDeamidated [N3]	0.00084458	0.00195875	1	1	6	XY001	XY001 [42-52]		0	1292.6		Plasmoidum falciparium	100			4.47641e+07		84.68		Not Found	Not Found	Not Found	Not Found	Not Found	High	High	High	Not Found	High	8.571e-05	1.346e-06	3.54	65.33	Plasmoidum falciparium	Used	Not Used	K.MPNIMIGMEQK.E	[42-52]
	FALSE	High	[K].MPNIMIGMEQK.[E]	2xOxidation [M5; M]	0.000772408	0.00195875	1	1	34	XY001	XY001 [42-52]		0	1323.61		Plasmoidum falciparium	3.879	36.51	2.53484e+08	9.83233e+08		47.4		Not Found	High	High	Not Found	Not Found	High	High	High	Peak Found	High	8.571e-05	1.163e-06	2.34	52.9	Plasmoidum falciparium	Used	Not Used	K.MPNIMIGMEQK.E	[42-52]
	FALSE	High	[K].MPNIMIGMEQK.[E]	3xOxidation [M1; M5; M8]	0.00152831	0.00195875	1	1	9	XY001	XY001 [42-52]		0	1339.61		Plasmoidum falciparium	7.908	23.76	1.53106e+07	121068768		73.86		Not Found	Peak Found	Peak Found	Not Found	Not Found	High	High	High	Not Found	High	8.571e-05	3.517e-06	2.98	44	Plasmoidum falciparium	Used	Not Used	K.MPNIMIGMEQK.E	[42-52]
	FALSE	High	[K].MTQIMFETFDVPAMYVSIQAILSLYASGR.[T]		3.84314e-06	0.00195875	1	1	50	XY001	XY001 [121-149]		0	3282.62		Plasmoidum falciparium	0.01	32.01	6.47404e+09	2.89126e+07		56.55		Not Found	High	High	High	Not Found	High	High	High	Not Found	High	8.571e-05	2.181e-10	4.23	104.43	Plasmoidum falciparium	Used	Used	K.MTQIMFETFDVPAMYVSIQAILSLYASGR.T	[121-149]
	FALSE	High	[K].MTQIMFETFDVPAMYVSIQAILSLYASGR.[T]	1xDeamidated [Q]	3.37546e-05	0.00195875	1	1	57	XY001	XY001 [121-149]		0	3283.61		Plasmoidum falciparium	0.012	89.62	2.38785e+09	2.60054e+07		81.72		Not Found	High	High	High	Not Found	High	High	High	Peak Found	High	8.571e-05	7.331e-09	3.65	104.59	Plasmoidum falciparium	Used	Not Used	K.MTQIMFETFDVPAMYVSIQAILSLYASGR.T	[121-149]
	FALSE	High	[K].MTQIMFETFDVPAMYVSIQAILSLYASGR.[T]	2xDeamidated [Q3; Q19]	0.0342048	0.00368619	1	1	3	XY001	XY001 [121-149]		0	3284.59		Plasmoidum falciparium	0.01	126.97	3.20071e+08	2.21809e+06		124.33		Not Found	Peak Found	High	Peak Found	Not Found	Peak Found	Peak Found	High	Peak Found	High	0.0001595	0.000522	1.42	109.22	Plasmoidum falciparium	Used	Not Used	K.MTQIMFETFDVPAMYVSIQAILSLYASGR.T	[121-149]
	FALSE	High	[K].MPNIMIGMEQK.[E]	1xOxidation [M]	0.00516291	0.00195875	1	1	16	XY001	XY001 [42-52]		0	1307.62		Plasmoidum falciparium	4.151	30.01	1.42673e+09	6.63645e+09		44.82		Not Found	Peak Found	Peak Found	Peak Found	Not Found	High	High	High	Not Found	High	8.571e-05	2.521e-05	3.22	57.75	Plasmoidum falciparium	Used	Not Used	K.MPNIMIGMEQK.E	[42-52]
	FALSE	High	[K].IWHHTFYNELR.[V]	1xDeamidated [N8]	0.000556007	0.00195875	6	10	80	A5A3E0; P0CG39; P60709; P68133; XY001; P0CG38	A5A3E0 [785-795]; P0CG39 [748-758]; P60709 [85-95]; P68133 [87-97]; XY001 [87-97]; P0CG38 [785-795]		0	1516.73		Homo sapiens;Sus scrofa;Plasmoidum falciparium	0.231	60.62	2.85419e+10	6.07519e+09		70.7	Shared	Not Found	High	High	High	Not Found	High	High	High	High	High	8.571e-05	6.826e-07	3.29	63.22	Homo sapiens; Sus scrofa; Plasmoidum falciparium	Not Used	Not Used	K.IWHHTFYNELR.V	[87-97]
	FALSE	High	[K].IWHHTFYNELR.[V]		0.000366027	0.00195875	6	10	762	A5A3E0; P0CG39; P60709; P68133; XY001; P0CG38	A5A3E0 [785-795]; P0CG39 [748-758]; P60709 [85-95]; P68133 [87-97]; XY001 [87-97]; P0CG38 [785-795]		0	1515.75		Homo sapiens;Sus scrofa;Plasmoidum falciparium	0.335	11	3.56367e+11	1.19524e+11		51.17	Shared	Not Found	High	High	High	Not Found	High	High	High	High	High	8.571e-05	3.47e-07	3.8	56.15	Homo sapiens; Sus scrofa; Plasmoidum falciparium	Not Used	Not Used	K.IWHHTFYNELR.V	[87-97]
	FALSE	High	[R].VSPEEHPVLLTEAPLNPK.[T]		6.8323e-06	0.00195875	1	1	890	XY001	XY001 [98-115]		0	1970.06		Plasmoidum falciparium	10.904	20.11	8.02023e+10	8.54258e+11		67.11		Not Found	High	High	High	High	High	High	High	High	High	8.571e-05	5.529e-10	4.74	60.69	Plasmoidum falciparium	Used	Used	R.VSPEEHPVLLTEAPLNPK.T	[98-115]
	FALSE	High	[R].VSPEEHPVLLTEAPLNPK.[T]	1xDeamidated [N16]	0.000480236	0.00195875	1	1	23	XY001	XY001 [98-115]		0	1971.04		Plasmoidum falciparium	6.589	76.78	2.35099e+08	1.46839e+09		27.44		Not Found	Peak Found	High	Not Found	Not Found	High	High	High	Not Found	High	8.571e-05	5.403e-07	2.76	66.16	Plasmoidum falciparium	Used	Not Used	R.VSPEEHPVLLTEAPLNPK.T	[98-115]
	FALSE	High	[R].VSPEEHPVLLTEAPLNPK.[T]	1xMethyl [H6]	0.0207375	0.00195875	1	1	1	XY001	XY001 [98-115]	XY001 1xMethyl [H103]	0	1984.07		Plasmoidum falciparium							Not Reliable	Not Found	Not Found	Not Found	Not Found	Not Found	Not Found	Not Found	High	Not Found	High	8.571e-05	0.0002364	3.21		Plasmoidum falciparium	Not Used	Not Used	R.VSPEEHPVLLTEAPLNPK.T	[98-115]
	FALSE	High	[R].VSPEEHPVLLTEAPLNPK.[T]	1xPhospho [S2]	0.0028147	0.00195875	1	1	5	XY001	XY001 [98-115]	XY001 1xPhospho [S99]	0	2050.03		Plasmoidum falciparium	100			2.18751e+08		22.82		Not Found	Not Found	Not Found	Not Found	Not Found	High	High	High	Not Found	High	8.571e-05	9.408e-06	4.14	64.5	Plasmoidum falciparium	Used	Used	R.VSPEEHPVLLTEAPLNPK.T	[98-115]
	FALSE	High	[K].VIAPPER.[K]		0.0942673	0.00626983	1	1	26	XY001	XY001 [332-338]		0	781.457		Plasmoidum falciparium	0.659	104.46	8.48607e+08	5.78587e+08		121.96		Not Found	Peak Found	Peak Found	Peak Found	Not Found	High	High	High	Peak Found	High	0.0003512	0.002615	1.83	35.43	Plasmoidum falciparium	Used	Used	K.VIAPPER.K	[332-338]
	FALSE	High	[K].YPIEHGIVTNWDDMEK.[I]	1xDeamidated [N10]; 1xMethyl [H5]	8.96443e-06	0.00195875	2	3	27	P60709; XY001	P60709 [69-84]; XY001 [71-86]	P60709 1xMethyl [H73]; XY001 1xMethyl [H75]	0	1961.89		Homo sapiens;Plasmoidum falciparium	100			2.05801e+09		11.6	Shared	Not Found	High	Not Found	Not Found	Not Found	High	High	High	High	High	8.571e-05	8.593e-10	4.2	71.5	Homo sapiens; Plasmoidum falciparium	Not Used	Not Used	K.YPIEHGIVTNWDDMEK.I	[71-86]
	FALSE	High	[K].YPIEHGIVTNWDDMEK.[I]	1xOxidation [M14]	4.44469e-05	0.00195875	2	3	13	P60709; XY001	P60709 [69-84]; XY001 [71-86]		0	1962.89		Homo sapiens;Plasmoidum falciparium	100			7.57497e+08		14.4	Shared	Not Found	Not Found	Not Found	Not Found	Not Found	High	High	High	Not Found	High	8.571e-05	1.142e-08	4.12	61.95	Homo sapiens; Plasmoidum falciparium	Not Used	Not Used	K.YPIEHGIVTNWDDMEK.I	[71-86]
	FALSE	High	[K].YPIEHGIVTNWDDMEK.[I]	1xMethyl [H5]; 1xOxidation [M14]	2.27016e-05	0.00195875	2	3	106	P60709; XY001	P60709 [69-84]; XY001 [71-86]	P60709 1xMethyl [H73]; XY001 1xMethyl [H75]	0	1976.91		Homo sapiens;Plasmoidum falciparium	2.163	34.44	4.22855e+09	8.96094e+09		70.1	Shared	Not Found	High	High	Peak Found	Not Found	High	High	High	High	High	8.571e-05	3.852e-09	4.13	62.08	Homo sapiens; Plasmoidum falciparium	Not Used	Not Used	K.YPIEHGIVTNWDDMEK.I	[71-86]
	FALSE	High	[K].YPIEHGIVTNWDDMEK.[I]	1xDeamidated [N10]; 1xMethyl [H5]; 1xOxidation [M14]	0.00173804	0.00195875	2	3	17	P60709; XY001	P60709 [69-84]; XY001 [71-86]	P60709 1xMethyl [H73]; XY001 1xMethyl [H75]	0	1977.89		Homo sapiens;Plasmoidum falciparium	100			7.32712e+08		57.33	Shared	Not Found	Not Found	Not Found	Not Found	Not Found	High	High	High	Not Found	High	8.571e-05	4.333e-06	3.57	67.3	Homo sapiens; Plasmoidum falciparium	Not Used	Not Used	K.YPIEHGIVTNWDDMEK.I	[71-86]
	FALSE	High	[K].YPIEHGIVTNWDDMEKIWHHTFYNELR.[V]	1xMethyl [H5]	0.138698	0.00987215	2	3	4	P60709; XY001	P60709 [69-95]; XY001 [71-97]	P60709 1xMethyl [H73]; XY001 1xMethyl [H75]	1	3457.64		Homo sapiens;Plasmoidum falciparium	0.01		3.83876e+09				Shared	Not Found	High	High	High	Not Found	Not Found	High	Not Found	Not Found	High	0.0005362	0.005093	3	103.86	Homo sapiens; Plasmoidum falciparium	Not Used	Not Used	K.YPIEHGIVTNWDDMEKIWHHTFYNELR.V	[71-97]
	FALSE	High	[K].YPIEHGIVTNWDDMEKIWHHTFYNELR.[V]	1xOxidation [M14]	0.183647	0.00987215	2	3	1	P60709; XY001	P60709 [69-95]; XY001 [71-97]		1	3459.62		Homo sapiens;Plasmoidum falciparium							Not Reliable	Not Found	High	Not Found	Not Found	Not Found	Not Found	Not Found	Not Found	Not Found	High	0.0008097	0.0114	4.02		Homo sapiens; Plasmoidum falciparium	Not Used	Not Used	K.YPIEHGIVTNWDDMEKIWHHTFYNELR.V	[71-97]
	FALSE	High	[K].YPIEHGIVTNWDDMEK.[I]	1xMethyl [H5]	9.50244e-07	0.00195875	2	3	128	P60709; XY001	P60709 [69-84]; XY001 [71-86]	P60709 1xMethyl [H73]; XY001 1xMethyl [H75]	0	1960.91		Homo sapiens;Plasmoidum falciparium	6.791	34.53	3.33924e+10	2.2333e+11		70.18	Shared	Not Found	High	High	High	Not Found	High	High	High	High	High	8.571e-05	2.266e-11	4.84	67.67	Homo sapiens; Plasmoidum falciparium	Not Used	Not Used	K.YPIEHGIVTNWDDMEK.I	[71-86]
	FALSE	High	[K].YSVWIGGSILSSLSTFQQMWITK.[E]		6.97265e-05	0.00195875	1	1	27	XY001	XY001 [340-362]		0	2632.35		Plasmoidum falciparium	0.01	41.27	7.31927e+09	5.40996e+07		43.71		Not Found	High	High	High	Not Found	High	High	High	High	High	8.571e-05	2.368e-08	3.11	104.25	Plasmoidum falciparium	Used	Used	K.YSVWIGGSILSSLSTFQQMWITK.E	[340-362]
	FALSE	High	[K].YSVWIGGSILSSLSTFQQMWITK.[E]	1xDeamidated [Q]	0.00328168	0.00195875	1	1	18	XY001	XY001 [340-362]		0	2633.33		Plasmoidum falciparium	0.01	75.22	8.3143e+08	1.13582e+06		78.76		Not Found	High	High	High	Not Found	High	High	High	High	High	0.0008097	7.873e-06	4.98	105.34	Plasmoidum falciparium	Used	Not Used	K.YSVWIGGSILSSLSTFQQMWITK.E	[340-362]
	FALSE	High	[K].YSVWIGGSILSSLSTFQQMWITK.[E]	1xOxidation [M19]	0.083388	0.00626983	1	1	3	XY001	XY001 [340-362]		0	2648.34		Plasmoidum falciparium	0.014	88.94	5.24805e+08	7.58961e+06		81.17		Not Found	Not Found	High	Peak Found	Not Found	Not Found	High	High	Not Found	High	0.0003512	0.002142	1.48	104.14	Plasmoidum falciparium	Used	Not Used	K.YSVWIGGSILSSLSTFQQMWITK.E	[340-362]
	FALSE	High	[K].YSVWIGGSILSSLSTFQQMWITKEEYEDSGPSIVHR.[K]		1.0465e-06	0.00195875	1	1	26	XY001	XY001 [340-375]		1	4131.02		Plasmoidum falciparium	0.01	77.39	1.28396e+10	5.80851e+07		68.41		Not Found	High	High	High	Not Found	High	High	High	High	High	8.571e-05	2.652e-11	6.37	103.94	Plasmoidum falciparium	Used	Used	K.YSVWIGGSILSSLSTFQQMWITKEEYEDSGPSIVHR.K	[340-375]
	FALSE	High	[K].YSVWIGGSILSSLSTFQQMWITKEEYEDSGPSIVHR.[K]	1xDeamidated [Q]	7.31233e-06	0.00195875	1	1	46	XY001	XY001 [340-375]		1	4132		Plasmoidum falciparium	0.01	62.21	1.66685e+09	1.99059e+07		56.02		Not Found	High	High	High	Not Found	High	High	High	High	High	8.571e-05	6.16e-10	5.33	109.98	Plasmoidum falciparium	Used	Not Used	K.YSVWIGGSILSSLSTFQQMWITKEEYEDSGPSIVHR.K	[340-375]
	FALSE	High	[K].YPIEHGIVTNWDDMEK.[I]	1xDeamidated [N10]	2.91863e-06	0.00195875	2	3	23	P60709; XY001	P60709 [69-84]; XY001 [71-86]		0	1947.88		Homo sapiens;Plasmoidum falciparium	100			243797509		16.6	Shared	Not Found	Not Found	Not Found	Not Found	Not Found	High	High	High	Not Found	High	8.571e-05	1.397e-10	4.54	71.42	Homo sapiens; Plasmoidum falciparium	Not Used	Not Used	K.YPIEHGIVTNWDDMEK.I	[71-86]
	FALSE	High	[K].YPIEHGIVTNWDDMEK.[I]		9.81304e-07	0.00195875	2	3	93	P60709; XY001	P60709 [69-84]; XY001 [71-86]		0	1946.9		Homo sapiens;Plasmoidum falciparium	8.49	14.71	5.67908e+09	4.82157e+10		4.04	Shared	Not Found	High	High	High	Not Found	High	High	High	Not Found	High	8.571e-05	2.389e-11	5.01	68.13	Homo sapiens; Plasmoidum falciparium	Not Used	Not Used	K.YPIEHGIVTNWDDMEK.I	[71-86]
	FALSE	High	[R].TTGIVLDSGDGVSHTVPIYEGYVLPHAINR.[I]		2.43503e-07	0.00195875	1	1	417	XY001	XY001 [150-179]		0	3180.63		Plasmoidum falciparium	1.543	34.5	1.11786e+11	1.79764e+11		67.42		Not Found	High	High	High	Not Found	High	High	High	High	High	8.571e-05	2.507e-12	4.94	73.06	Plasmoidum falciparium	Used	Used	R.TTGIVLDSGDGVSHTVPIYEGYVLPHAINR.I	[150-179]
	FALSE	High	[R].TTGIVLDSGDGVSHTVPIYEGYVLPHAINR.[I]	1xDeamidated [N29]	5.83172e-05	0.00195875	1	1	98	XY001	XY001 [150-179]		0	3181.62		Plasmoidum falciparium	0.247	93.57	8.69354e+08	3.31013e+08		57.73		Not Found	High	High	High	Not Found	High	High	High	High	High	8.571e-05	1.774e-08	4.23	76.44	Plasmoidum falciparium	Used	Not Used	R.TTGIVLDSGDGVSHTVPIYEGYVLPHAINR.I	[150-179]
	FALSE	High	[R].TTGIVLDSGDGVSHTVPIYEGYVLPHAINR.[I]	1xMethyl [H14]	0.00644037	0.00195875	1	1	3	XY001	XY001 [150-179]	XY001 1xMethyl [H163]	0	3194.65		Plasmoidum falciparium	100			4.8225e+07		82.45		Not Found	Not Found	Not Found	Not Found	Not Found	High	High	High	Not Found	High	8.571e-05	3.6e-05	2.52	73.14	Plasmoidum falciparium	Used	Used	R.TTGIVLDSGDGVSHTVPIYEGYVLPHAINR.I	[150-179]
	FALSE	High	[R].DLTYHMMK.[L]		0.0727125	0.00492486	1	1	52	XY001	XY001 [186-193]		0	1038.47		Plasmoidum falciparium	20.447	8.49	3.7876e+09	7.67801e+10		6.2		Not Found	Peak Found	High	Peak Found	Not Found	High	High	High	Not Found	High	0.0002894	0.001717	2.79	49.11	Plasmoidum falciparium	Used	Used	R.DLTYHMMK.L	[186-193]
	FALSE	High	[R].DLTYHMMK.[L]	1xOxidation [M]	0.0975221	0.00626983	1	1	65	XY001	XY001 [186-193]		0	1054.47		Plasmoidum falciparium	10.753	35.5	2.3964e+08	2.7597e+09		23.84		Not Found	Peak Found	High	High	Not Found	High	High	High	Not Found	High	0.0003512	0.002768	1.7	41.98	Plasmoidum falciparium	Used	Not Used	R.DLTYHMMK.L	[186-193]
	FALSE	High	[K].EKLCYIAMDYDEELKR.[S]	1xCarbamidomethyl [C4]	0.0179363	0.00195875	1	1	3	XY001	XY001 [216-231]		2	2075.98		Plasmoidum falciparium	0.689	29.12	1.48994e+08	1.06539e+08		46.35		Not Found	Peak Found	Not Found	Peak Found	Not Found	Peak Found	High	High	Not Found	High	8.571e-05	0.0001877	3.77	66.32	Plasmoidum falciparium	Used	Used	K.EKLCYIAMDYDEELKR.S	[216-231]
	FALSE	High	[K].EEYEDSGPSIVHRK.[C]		0.00516291	0.00195875	1	1	5	XY001	XY001 [363-376]		1	1645.78		Plasmoidum falciparium	100			6.53833e+07		50.71		Not Found	Not Found	Not Found	Not Found	Not Found	High	High	Peak Found	Not Found	High	8.571e-05	2.521e-05	2.48	39.12	Plasmoidum falciparium	Used	Used	K.EEYEDSGPSIVHRK.C	[363-376]
	FALSE	High	[K].EEYEDSGPSIVHR.[K]	1xMethyl [H12]	0.00458958	0.00195875	1	1	2	XY001	XY001 [363-375]	XY001 1xMethyl [H374]	0	1531.7		Plasmoidum falciparium	100			6.09854e+07		32.08		Not Found	Not Found	Not Found	Not Found	Not Found	High	Peak Found	High	Not Found	High	8.571e-05	2.087e-05	2.98	42.35	Plasmoidum falciparium	Used	Used	K.EEYEDSGPSIVHR.K	[363-375]
	FALSE	High	[R].ECPGLHITAYQSIMK.[C]	1xCarbamidomethyl [C2]	4.04032e-06	0.00195875	1	1	919	XY001	XY001 [273-287]		0	1747.85		Plasmoidum falciparium	0.328	14.66	3.08321e+11	1.01278e+11		66.52		Not Found	High	High	High	Not Found	High	High	High	High	High	8.571e-05	2.357e-10	3.49	64.81	Plasmoidum falciparium	Used	Used	R.ECPGLHITAYQSIMK.C	[273-287]
	FALSE	High	[R].ECPGLHITAYQSIMK.[C]	1xCarbamidomethyl [C2]; 1xDeamidated [Q11]	0.0052371	0.00195875	1	1	6	XY001	XY001 [273-287]		0	1748.83		Plasmoidum falciparium	100			7.69302e+07		14.85		Not Found	Not Found	Not Found	Not Found	Not Found	High	High	Peak Found	Not Found	High	8.571e-05	2.573e-05	3.14	88.42	Plasmoidum falciparium	Used	Not Used	R.ECPGLHITAYQSIMK.C	[273-287]
	FALSE	High	[R].ECPGLHITAYQSIMK.[C]	1xCarbamidomethyl [C2]; 1xMethyl [H6]	0.0330248	0.00368619	1	1	4	XY001	XY001 [273-287]	XY001 1xMethyl [H278]	0	1761.87		Plasmoidum falciparium	2.539	15.89	1.21507e+07	3.11511e+07		17.6		Not Found	Peak Found	Peak Found	Not Found	Not Found	High	High	High	Not Found	High	0.0001595	0.0004949	2.38	65.26	Plasmoidum falciparium	Used	Used	R.ECPGLHITAYQSIMK.C	[273-287]
	FALSE	High	[R].ECPGLHITAYQSIMK.[C]	1xCarbamidomethyl [C2]; 1xOxidation [M14]	2.41235e-05	0.00195875	1	1	408	XY001	XY001 [273-287]		0	1763.85		Plasmoidum falciparium	0.139	38.97	1.58956e+10	2.28302e+09		75.46		Not Found	High	High	High	Not Found	High	High	High	Peak Found	High	8.571e-05	4.268e-09	4.61	54.96	Plasmoidum falciparium	Used	Not Used	R.ECPGLHITAYQSIMK.C	[273-287]
	FALSE	High	[R].ECPGLHITAYQSIMK.[C]	1xCarbamidomethyl [C2]; 1xDeamidated [Q11]; 1xOxidation [M14]	0.174415	0.00987215	1	1	3	XY001	XY001 [273-287]		0	1764.83		Plasmoidum falciparium	0.01		1.23185e+07					Not Found	High	Peak Found	Not Found	Not Found	High	Not Found	Not Found	Not Found	High	0.0006491	0.007799	2.37	22.71	Plasmoidum falciparium	Used	Not Used	R.ECPGLHITAYQSIMK.C	[273-287]
	FALSE	High	[K].EEYEDSGPSIVHR.[K]	1xPhospho [S]	0.0381313	0.00368619	1	1	6	XY001	XY001 [363-375]	XY001 1xPhospho [S]	0	1597.65		Plasmoidum falciparium	100			36354012		5.28		Not Found	Not Found	Not Found	Not Found	Not Found	High	High	High	Not Found	High	0.0001595	0.0006181	4.5	45.23	Plasmoidum falciparium	Used	Used	K.EEYEDSGPSIVHR.K	[363-375]
	FALSE	High	[K].ECYVGDEAQNK.[R]	1xCarbamidomethyl [C2]; 1xDeamidated [N/Q]	0.00794762	0.00195875	1	1	4	XY001	XY001 [53-63]		0	1313.53		Plasmoidum falciparium	10.594	85.14	1.64702e+07	174480286		63.63		Not Found	Peak Found	Not Found	Not Found	Not Found	High	High	High	Not Found	High	8.571e-05	5.068e-05	2.78	37.15	Plasmoidum falciparium	Used	Not Used	K.ECYVGDEAQNK.R	[53-63]
	FALSE	High	[K].ECYVGDEAQNKR.[G]	1xCarbamidomethyl [C2]	0.00149057	0.00195875	1	1	46	XY001	XY001 [53-64]		1	1468.65		Plasmoidum falciparium	5.191	30.74	1.03582e+09	6.24067e+09		56.58		Not Found	High	High	High	Not Found	High	High	High	Not Found	High	8.571e-05	3.373e-06	3.24	33.32	Plasmoidum falciparium	Used	Used	K.ECYVGDEAQNKR.G	[53-64]
	FALSE	High	[K].ECYVGDEAQNKR.[G]	1xCarbamidomethyl [C2]; 1xDeamidated [N/Q]	0.0021153	0.00195875	1	1	24	XY001	XY001 [53-64]		1	1469.63		Plasmoidum falciparium	100	31.27	5.40786e+06	664367836		35.58		Not Found	High	Not Found	Not Found	Not Found	High	High	High	Not Found	High	8.571e-05	5.933e-06	4.08	34.45	Plasmoidum falciparium	Used	Not Used	K.ECYVGDEAQNKR.G	[53-64]
	FALSE	High	[K].EEYEDSGPSIVHR.[K]		0.000114995	0.00195875	1	1	373	XY001	XY001 [363-375]		0	1517.69		Plasmoidum falciparium	33.045	13.62	1.46872e+10	5.01402e+11		66.88		Not Found	High	High	High	Not Found	High	High	High	High	High	8.571e-05	5.343e-08	3.83	43.26	Plasmoidum falciparium	Used	Used	K.EEYEDSGPSIVHR.K	[363-375]
	FALSE	High	[K].ECYVGDEAQNK.[R]	1xCarbamidomethyl [C2]	0.00503561	0.00195875	1	1	64	XY001	XY001 [53-63]		0	1312.55		Plasmoidum falciparium	2.478	148.01	2.53413e+09	6.47919e+09		115.03		Not Found	High	High	High	Not Found	High	High	High	High	High	8.571e-05	2.425e-05	2.78	34.87	Plasmoidum falciparium	Used	Used	K.ECYVGDEAQNK.R	[53-63]
	FALSE	High	[K].CDIDIR.[K]	1xCarbamidomethyl [C1]	0.0378652	0.00368619	3	6	135	P62736; P68133; XY001	P62736 [287-292]; P68133 [287-292]; XY001 [288-293]		0	791.372		Homo sapiens;Sus scrofa;Plasmoidum falciparium	4.146	73.12	3.49327e+09	1.40542e+10		63.67	Shared	Not Found	High	High	High	Not Found	High	High	High	High	High	0.0001595	0.0006131	1.18	42.19	Homo sapiens; Sus scrofa; Plasmoidum falciparium	Not Used	Not Used	K.CDIDIR.K	[288-293]
	FALSE	High	[R].CPEALFNPTLIGR.[E]	1xCarbamidomethyl [C1]	3.69092e-05	0.00195875	1	1	633	XY001	XY001 [260-272]		0	1487.77		Plasmoidum falciparium	3.405	14.75	1.06983e+11	3.65789e+11		66.89		Not Found	High	High	High	Not Found	High	High	High	High	High	8.571e-05	8.452e-09	3.23	74.01	Plasmoidum falciparium	Used	Used	R.CPEALFNPTLIGR.E	[260-272]
	FALSE	High	[R].CPEALFNPTLIGR.[E]	1xCarbamidomethyl [C1]; 1xDeamidated [N7]	0.000495931	0.00195875	1	1	8	XY001	XY001 [260-272]		0	1488.75		Plasmoidum falciparium	3.927	38.54	1.78602e+09	6.15357e+09		27.8		Not Found	High	High	High	Not Found	High	High	High	Not Found	High	8.571e-05	5.678e-07	2	76.21	Plasmoidum falciparium	Used	Not Used	R.CPEALFNPTLIGR.E	[260-272]
	FALSE	High	[K].CVFPSIVGRPK.[M]	1xCarbamidomethyl [C1]	0.00430411	0.00195875	1	1	4	XY001	XY001 [31-41]		0	1259.69		Plasmoidum falciparium	100			8.94449e+07		88.88		Not Found	Not Found	Not Found	Not Found	Not Found	High	High	High	Not Found	High	8.571e-05	1.875e-05	2.97	57.04	Plasmoidum falciparium	Used	Used	K.CVFPSIVGRPK.M	[31-41]
	FALSE	High	[R].KELYNNIVLSGGTTMYNNIGER.[L]		1.60689e-06	0.00195875	1	1	129	XY001	XY001 [294-315]		1	2486.23		Plasmoidum falciparium	0.391	87.47	2.96529e+09	1.70239e+09		75.1		Not Found	High	High	High	Not Found	High	High	High	Peak Found	High	8.571e-05	5.304e-11	4.78	70.43	Plasmoidum falciparium	Used	Used	R.KELYNNIVLSGGTTMYNNIGER.L	[294-315]
	FALSE	High	[R].KELYNNIVLSGGTTMYNNIGER.[L]	1xDeamidated [N]	5.86554e-07	0.00195875	1	1	548	XY001	XY001 [294-315]		1	2487.22		Plasmoidum falciparium	0.176	52.69	2.4042e+10	4.72061e+09		74.89		Not Found	High	High	High	Not Found	High	High	High	Peak Found	High	8.571e-05	1.037e-11	4.62	68.41	Plasmoidum falciparium	Used	Not Used	R.KELYNNIVLSGGTTMYNNIGER.L	[294-315]
	FALSE	High	[R].KELYNNIVLSGGTTMYNNIGER.[L]	2xDeamidated [N]	1.63183e-07	0.00195875	1	1	98	XY001	XY001 [294-315]		1	2488.2		Plasmoidum falciparium	0.272	69.11	5.10434e+09	1.38764e+09		66.44		Not Found	High	High	High	Not Found	High	High	High	Peak Found	High	8.571e-05	1.314e-12	5.3	66.99	Plasmoidum falciparium	Used	Not Used	R.KELYNNIVLSGGTTMYNNIGER.L	[294-315]
	FALSE	High	[R].KELYNNIVLSGGTTMYNNIGER.[L]	3xDeamidated [N6; N17; N]	2.25648e-06	0.00195875	1	1	16	XY001	XY001 [294-315]		1	2489.19		Plasmoidum falciparium	0.223	49.2	9.0919e+07	2.02422e+07				Peak Found	High	High	High	Not Found	High	High	High	Peak Found	High	8.571e-05	9.187e-11	5.12	65.25	Plasmoidum falciparium	Used	Not Used	R.KELYNNIVLSGGTTMYNNIGER.L	[294-315]
	FALSE	High	[R].KELYNNIVLSGGTTMYNNIGER.[L]	1xOxidation [M15]	8.64012e-05	0.00195875	1	1	4	XY001	XY001 [294-315]		1	2502.23		Plasmoidum falciparium	2.282	0	1.28235e+07	29268932				Not Found	Not Found	Peak Found	Not Found	Not Found	High	High	High	Not Found	High	8.571e-05	3.353e-08	3.86	62.69	Plasmoidum falciparium	Used	Not Used	R.KELYNNIVLSGGTTMYNNIGER.L	[294-315]
	FALSE	High	[R].KELYNNIVLSGGTTMYNNIGER.[L]	1xDeamidated [N]; 1xOxidation [M15]	5.31427e-05	0.00195875	1	1	39	XY001	XY001 [294-315]		1	2503.21		Plasmoidum falciparium	0.147	83.01	4.1519e+08	6.08549e+07		70.38		Not Found	High	High	High	Not Found	High	High	High	Peak Found	High	8.571e-05	1.526e-08	4.28	62.96	Plasmoidum falciparium	Used	Not Used	R.KELYNNIVLSGGTTMYNNIGER.L	[294-315]
	FALSE	High	[R].KELYNNIVLSGGTTMYNNIGER.[L]	2xDeamidated [N6; N17]; 1xOxidation [M15]	6.06553e-05	0.00195875	1	1	24	XY001	XY001 [294-315]		1	2504.2		Plasmoidum falciparium	0.065	111.58	1.00536e+08	6495947				Not Found	High	High	High	Not Found	High	High	High	Not Found	High	8.571e-05	1.888e-08	5.14	83.13	Plasmoidum falciparium	Used	Not Used	R.KELYNNIVLSGGTTMYNNIGER.L	[294-315]
	FALSE	High	[R].KYSVWIGGSILSSLSTFQQMWITKEEYEDSGPSIVHR.[K]		0.00273545	0.00195875	1	1	4	XY001	XY001 [339-375]		2	4259.11		Plasmoidum falciparium	0.01	41.96	2.26497e+09	2.59175e+06				Not Found	High	High	High	Not Found	Not Found	Not Found	Peak Found	Not Found	High	8.571e-05	8.994e-06	4.62	103.83	Plasmoidum falciparium	Used	Used	R.KYSVWIGGSILSSLSTFQQMWITKEEYEDSGPSIVHR.K	[339-375]
	FALSE	High	[R].KYSVWIGGSILSSLSTFQQMWITKEEYEDSGPSIVHR.[K]	1xDeamidated [Q]	0.148162	0.00987215	1	1	8	XY001	XY001 [339-375]		2	4260.1		Plasmoidum falciparium	0.01	33.46	2.19212e+09	5.57907e+06		53.07		Not Found	Not Found	High	High	Not Found	Not Found	Peak Found	Peak Found	Peak Found	High	0.0005967	0.005732	1.77	104.25	Plasmoidum falciparium	Used	Not Used	R.KYSVWIGGSILSSLSTFQQMWITKEEYEDSGPSIVHR.K	[339-375]
	FALSE	High	[K].LCYIAMDYDEELK.[R]	1xCarbamidomethyl [C2]	0.000293288	0.00195875	1	1	328	XY001	XY001 [218-230]		0	1662.74		Plasmoidum falciparium	0.252	37.47	4.5164e+10	1.1441e+10		69.3		Not Found	High	High	High	Not Found	High	High	High	Peak Found	High	8.571e-05	2.432e-07	2.87	70.99	Plasmoidum falciparium	Used	Used	K.LCYIAMDYDEELK.R	[218-230]
	FALSE	High	[K].LCYIAMDYDEELK.[R]	1xCarbamidomethyl [C2]; 1xOxidation [M6]	0.00102066	0.00195875	1	1	25	XY001	XY001 [218-230]		0	1678.73		Plasmoidum falciparium	0.835	53.47	4.5885e+08	3.83295e+08		49.22		Not Found	Peak Found	Peak Found	Peak Found	Not Found	High	High	High	Not Found	High	8.571e-05	1.823e-06	2.23	63.57	Plasmoidum falciparium	Used	Not Used	K.LCYIAMDYDEELK.R	[218-230]
	FALSE	High	[K].LCYIAMDYDEELKR.[S]	1xCarbamidomethyl [C2]	9.12605e-06	0.00195875	1	1	802	XY001	XY001 [218-231]		1	1818.84		Plasmoidum falciparium	0.265	19.93	8.99251e+11	2.46014e+11		66.51		Not Found	High	High	High	Not Found	High	High	High	High	High	8.571e-05	8.809e-10	4.81	65.03	Plasmoidum falciparium	Used	Used	K.LCYIAMDYDEELKR.S	[218-231]
	FALSE	High	[K].LCYIAMDYDEELKR.[S]	1xCarbamidomethyl [C2]; 1xOxidation [M6]	2.89464e-05	0.00195875	1	1	293	XY001	XY001 [218-231]		1	1834.84		Plasmoidum falciparium	0.317	36.86	1.90945e+10	6.04664e+09		31.78		Not Found	High	High	High	Not Found	High	High	High	Not Found	High	8.571e-05	5.721e-09	3.75	59.17	Plasmoidum falciparium	Used	Not Used	K.LCYIAMDYDEELKR.S	[218-231]
	FALSE	High	[K].ELYNNIVLSGGTTMYNNIGER.[L]		5.22592e-06	0.00195875	1	1	286	XY001	XY001 [295-315]		0	2358.14		Plasmoidum falciparium	0.081	32.58	1.43226e+11	1.19632e+10		59.41		Not Found	High	High	High	Not Found	High	High	High	High	High	8.571e-05	3.59e-10	4.57	74.46	Plasmoidum falciparium	Used	Used	K.ELYNNIVLSGGTTMYNNIGER.L	[295-315]
	FALSE	High	[K].ELYNNIVLSGGTTMYNNIGER.[L]	1xDeamidated [N]	9.06106e-06	0.00195875	1	1	1215	XY001	XY001 [295-315]		0	2359.12		Plasmoidum falciparium	0.156	22.25	2.38915e+11	3.73765e+10		65.34		Not Found	High	High	High	Not Found	High	High	High	High	High	8.571e-05	8.726e-10	4.89	72.51	Plasmoidum falciparium	Used	Not Used	K.ELYNNIVLSGGTTMYNNIGER.L	[295-315]
	FALSE	High	[K].ELYNNIVLSGGTTMYNNIGER.[L]	2xDeamidated [N]	3.50214e-06	0.00195875	1	1	207	XY001	XY001 [295-315]		0	2360.11		Plasmoidum falciparium	0.199	55.31	4.64925e+10	9.26625e+09		70.07		Not Found	High	High	High	Not Found	High	High	High	High	High	8.571e-05	1.871e-10	4.5	70.76	Plasmoidum falciparium	Used	Not Used	K.ELYNNIVLSGGTTMYNNIGER.L	[295-315]
	FALSE	High	[K].ELYNNIVLSGGTTMYNNIGER.[L]	3xDeamidated [N4; N5; N16]	0.083388	0.00626983	1	1	1	XY001	XY001 [295-315]		0	2361.09		Plasmoidum falciparium							Not Reliable	Not Found	Not Found	High	Not Found	Not Found	Not Found	Not Found	Not Found	Not Found	High	0.0002894	0.002139	1.5		Plasmoidum falciparium	Not Used	Not Used	K.ELYNNIVLSGGTTMYNNIGER.L	[295-315]
	FALSE	High	[K].ELYNNIVLSGGTTMYNNIGER.[L]	1xOxidation [M14]	0.000809132	0.00195875	1	1	90	XY001	XY001 [295-315]		0	2374.13		Plasmoidum falciparium	0.028	58.65	1.20358e+10	3.10325e+08		65.89		Not Found	High	High	High	Not Found	High	High	High	Peak Found	High	8.571e-05	1.254e-06	3.34	64.34	Plasmoidum falciparium	Used	Not Used	K.ELYNNIVLSGGTTMYNNIGER.L	[295-315]
	FALSE	High	[K].ELYNNIVLSGGTTMYNNIGER.[L]	1xDeamidated [N]; 1xOxidation [M14]	0.000105544	0.00195875	1	1	375	XY001	XY001 [295-315]		0	2375.12		Plasmoidum falciparium	0.056	59.15	1.27147e+10	7.14914e+08		77.59		Not Found	High	High	High	Not Found	High	High	High	Peak Found	High	8.571e-05	4.638e-08	3.68	66.77	Plasmoidum falciparium	Used	Not Used	K.ELYNNIVLSGGTTMYNNIGER.L	[295-315]
	FALSE	High	[K].ELYNNIVLSGGTTMYNNIGER.[L]	2xDeamidated [N]; 1xOxidation [M14]	7.48926e-05	0.00195875	1	1	167	XY001	XY001 [295-315]		0	2376.1		Plasmoidum falciparium	0.013	140.06	2.61154e+09	4.18696e+07		146.97		Not Found	High	High	High	Not Found	High	High	High	Peak Found	High	8.571e-05	2.664e-08	3.95	65.55	Plasmoidum falciparium	Used	Not Used	K.ELYNNIVLSGGTTMYNNIGER.L	[295-315]
	FALSE	High	[K].ELYNNIVLSGGTTMYNNIGER.[L]	3xDeamidated [N5; N16; N]; 1xOxidation [M14]	0.000293288	0.00195875	1	1	14	XY001	XY001 [295-315]		0	2377.09		Plasmoidum falciparium	0.1	64.64	3.9331e+08	3.93759e+07		61.38		Not Found	High	Not Found	High	Not Found	High	High	High	Peak Found	High	8.571e-05	2.427e-07	3.15	66.23	Plasmoidum falciparium	Used	Not Used	K.ELYNNIVLSGGTTMYNNIGER.L	[295-315]
	FALSE	High	[K].EMTNLAPSSMK.[I]	1xDeamidated [N4]	0.0440069	0.00492486	1	1	3	XY001	XY001 [319-329]		0	1209.55		Plasmoidum falciparium	100			771917120		17.62		Not Found	Not Found	Not Found	Not Found	Not Found	High	High	High	Not Found	High	0.0002241	0.000773	2.43	50.28	Plasmoidum falciparium	Used	Not Used	K.EMTNLAPSSMK.I	[319-329]
	FALSE	High	[K].EMTNLAPSSMK.[I]	1xOxidation [M]	0.00777951	0.00195875	1	1	77	XY001	XY001 [319-329]		0	1224.56		Plasmoidum falciparium	8.316	42.63	3.78135e+08	3.85616e+09		32.45		Not Found	Peak Found	High	Peak Found	Not Found	High	High	High	Not Found	High	8.571e-05	4.892e-05	2.81	41	Plasmoidum falciparium	Used	Not Used	K.EMTNLAPSSMK.I	[319-329]
	FALSE	High	[K].EMTNLAPSSMK.[I]	1xDeamidated [N4]; 1xOxidation [M10]	0.0998637	0.00626983	1	1	2	XY001	XY001 [319-329]		0	1225.54		Plasmoidum falciparium	100			8.26424e+06		64.26		Not Found	Not Found	Not Found	Not Found	Not Found	High	High	Peak Found	Not Found	High	0.0003512	0.002877	1.93	38.97	Plasmoidum falciparium	Used	Not Used	K.EMTNLAPSSMK.I	[319-329]
	FALSE	High	[K].EMTNLAPSSMK.[I]	2xOxidation [M2; M10]	0.025184	0.00195875	1	1	26	XY001	XY001 [319-329]		0	1240.55		Plasmoidum falciparium	0.911	7.66	1.49672e+08	136399275		35.34		Not Found	Not Found	High	High	Not Found	High	High	High	Not Found	High	8.571e-05	0.0003218	2.42	49.07	Plasmoidum falciparium	Used	Not Used	K.EMTNLAPSSMK.I	[319-329]
	FALSE	High	[K].EMTNLAPSSMK.[I]		0.00388101	0.00195875	1	1	87	XY001	XY001 [319-329]		0	1208.56		Plasmoidum falciparium	21.43	21.06	7.26903e+09	155776841085		22.89		Not Found	High	High	High	Not Found	High	High	High	Not Found	High	8.571e-05	1.587e-05	1.51	47.36	Plasmoidum falciparium	Used	Used	K.EMTNLAPSSMK.I	[319-329]
	FALSE	High	[-].GAMSEEAVALVVDNGSGMVK.[S]		3.52337e-05	0.00195875	1	1	5	XY001	XY001 [1-20]		0	1963.95		Plasmoidum falciparium	1.369	27	3.37768e+08	4.62525e+08		11.82		Not Found	Peak Found	Peak Found	Peak Found	Not Found	High	High	High	Not Found	High	8.571e-05	7.876e-09	3.85	73.15	Plasmoidum falciparium	Used	Used	-.GAMSEEAVALVVDNGSGMVK.S	[1-20]
	FALSE	High	[-].GAMSEEAVALVVDNGSGMVK.[S]	1xDeamidated [N14]	2.81617e-06	0.00195875	1	1	497	XY001	XY001 [1-20]		0	1964.93		Plasmoidum falciparium	0.042	85.84	5.97279e+10	3.22534e+09		57.16		Not Found	High	High	High	Not Found	High	High	High	Not Found	High	8.571e-05	1.318e-10	3.86	75.82	Plasmoidum falciparium	Used	Not Used	-.GAMSEEAVALVVDNGSGMVK.S	[1-20]
	FALSE	High	[-].GAMSEEAVALVVDNGSGMVK.[S]	1xDeamidated [N14]; 1xOxidation [M18]	0.0010134	0.00195875	1	1	170	XY001	XY001 [1-20]		0	1980.93		Plasmoidum falciparium	0.028	123.26	9.21738e+08	3.72986e+07		93.35		Not Found	High	High	High	Not Found	High	High	High	Not Found	High	8.571e-05	1.809e-06	4.41	69.89	Plasmoidum falciparium	Used	Not Used	-.GAMSEEAVALVVDNGSGMVK.S	[1-20]
	FALSE	High	[-].GAMSEEAVALVVDNGSGMVK.[S]	1xAcetyl [N-Term]	0.000251514	0.00195875	1	1	36	XY001	XY001 [1-20]	XY001 1xAcetyl [N-Term]	0	2005.96		Plasmoidum falciparium	0.038	69.19	5.84724e+10	2.55284e+09		75.85		Not Found	High	High	High	Not Found	High	High	High	Peak Found	High	8.571e-05	1.888e-07	3.06	65.67	Plasmoidum falciparium	Used	Used	-.GAMSEEAVALVVDNGSGMVK.S	[1-20]
	FALSE	High	[-].GAMSEEAVALVVDNGSGMVK.[S]	1xAcetyl [N-Term]; 1xDeamidated [N14]	0.000783526	0.00195875	1	1	66	XY001	XY001 [1-20]	XY001 1xAcetyl [N-Term]	0	2006.94		Plasmoidum falciparium	0.556	47.27	6.32332e+09	3.51847e+09		25.02		Not Found	High	High	High	Not Found	High	High	High	Not Found	High	8.571e-05	1.188e-06	3.02	73.38	Plasmoidum falciparium	Used	Not Used	-.GAMSEEAVALVVDNGSGMVK.S	[1-20]
	FALSE	High	[-].GAMSEEAVALVVDNGSGMVK.[S]	1xAcetyl [N-Term]; 1xDeamidated [N14]; 1xOxidation [M]	0.0143961	0.00195875	1	1	11	XY001	XY001 [1-20]	XY001 1xAcetyl [N-Term]	0	2022.94		Plasmoidum falciparium	100			3.79399e+06				Not Found	Not Found	Not Found	Not Found	Not Found	High	High	Not Found	Not Found	High	8.571e-05	0.0001316	2.42	91.72	Plasmoidum falciparium	Used	Not Used	-.GAMSEEAVALVVDNGSGMVK.S	[1-20]
	FALSE	High	[R].GHTFTTTAER.[E]		0.0243968	0.00195875	1	1	29	XY001	XY001 [199-208]		0	1120.54		Plasmoidum falciparium	1.579	92.06	8.29042e+08	1.40214e+09		82.19		Not Found	Peak Found	High	High	Not Found	High	High	High	Peak Found	High	8.571e-05	0.000307	2.22	32.51	Plasmoidum falciparium	Used	Used	R.GHTFTTTAER.E	[199-208]
	FALSE	High	[R].GHTFTTTAER.[E]	1xMethyl [H2]	0.150124	0.00987215	1	1	2	XY001	XY001 [199-208]	XY001 1xMethyl [H200]	0	1134.55		Plasmoidum falciparium	100			1.05819e+06				Not Found	Not Found	Not Found	Not Found	Not Found	High	Not Found	Not Found	Not Found	High	0.0005967	0.005876	1.37	33.05	Plasmoidum falciparium	Used	Used	R.GHTFTTTAER.E	[199-208]
	FALSE	High	[K].YSVWIGGSILSSLSTFQQMWITKEEYEDSGPSIVHR.[K]	2xDeamidated [Q17; Q18]	5.1277e-05	0.00195875	1	1	6	XY001	XY001 [340-375]		1	4132.98		Plasmoidum falciparium	0.02	45.34	8.45067e+08	1.71996e+07		23.63		Not Found	High	Peak Found	Peak Found	Not Found	Not Found	High	High	High	High	8.571e-05	1.442e-08	5.06	109.87	Plasmoidum falciparium	Used	Not Used	K.YSVWIGGSILSSLSTFQQMWITKEEYEDSGPSIVHR.K	[340-375]
	FALSE	High	[K].YSVWIGGSILSSLSTFQQMWITKEEYEDSGPSIVHR.[K]	1xOxidation [M19]	0.00300151	0.00195875	1	1	4	XY001	XY001 [340-375]		1	4147.01		Plasmoidum falciparium	0.01	53.74	1.2065e+09	5.21796e+06		21.38		Not Found	Peak Found	High	High	Not Found	Not Found	High	High	Not Found	High	8.571e-05	1.045e-05	3.4	103.93	Plasmoidum falciparium	Used	Not Used	K.YSVWIGGSILSSLSTFQQMWITKEEYEDSGPSIVHR.K	[340-375]
FALSE	Master Protein	P12273	Prolactin-inducible protein [OS=Homo sapiens]	53		Homo sapiens	7	2240	7	146	16.6	8.05	6293.87	7	0.01	108.21	2.22302e+11	1.11786e+09		53.24	9.24703e+08	9.95012e+08	1.00185e+09	8.44414e+08		1.1029e+09	9.9295e+08	8.45964e+08	9.52218e+08	High	High	High	High	Not Found	High	High	High	High	1		Homo sapiens
	Checked	Confidence	Annotated Sequence	Modifications	Qvality PEP	Qvality q-value	# Protein Groups	# Proteins	# PSMs	Master Protein Accessions	Positions in Master Proteins	Modifications in Master Proteins	# Missed Cleavages	Theo. MH+ [Da]	Marked as	Species Map	Abundance Ratio: (real sample) / (control sample)	Abundance Ratio Variability [%]: (real sample) / (control sample)	Abundances (Grouped): control sample	Abundances (Grouped): real sample	Abundances (Grouped) CV [%]: control sample	Abundances (Grouped) CV [%]: real sample	Quan Info	Found in Sample: [S478] F482: Sample, control sample, direct solution, normoxia, 5	Found in Sample: [S480] F484: Sample, control sample, direct solution, normoxia, 5	Found in Sample: [S482] F486: Sample, control sample, direct solution, normoxia, 5	Found in Sample: [S484] F488: Sample, control sample, direct solution, normoxia, 5	Found in Sample: [S486] F490: Sample, control sample, direct solution, normoxia, 5	Found in Sample: [S479] F483: Sample, real sample, direct solution, normoxia, 1	Found in Sample: [S481] F485: Sample, real sample, direct solution, normoxia, 3	Found in Sample: [S483] F487: Sample, real sample, direct solution, normoxia, 4	Found in Sample: [S485] F489: Sample, real sample, direct solution, normoxia, 2	Confidence (by Search Engine): Sequest HT	Percolator q-Value (by Search Engine): Sequest HT	Percolator PEP (by Search Engine): Sequest HT	XCorr (by Search Engine): Sequest HT	Top Apex RT [min]	Species Names	Quan Usage	Quan Ratio Usage	Sequence in Protein	Positions in Proteins
	FALSE	High	[R].TVQIAAVVDVIR.[E]		0.00091039	0.00195875	1	1	71	P12273	P12273 [107-118]		0	1283.77		Homo sapiens	0.01		2.91506e+09					High	High	High	High	Not Found	Not Found	Not Found	Not Found	Not Found	High	8.571e-05	1.515e-06	2.04	74.56	Homo sapiens	Used	Used	R.TVQIAAVVDVIR.E	[107-118]
	FALSE	High	[K].SVRPNDEVTAVLAVQTELK.[E]		1.10686e-05	0.00195875	1	1	432	P12273	P12273 [45-63]		0	2069.12		Homo sapiens	0.01	43.1	2.19372e+10	5.85435e+07		33.91		High	High	High	High	Not Found	High	High	High	High	High	8.571e-05	1.205e-09	4.27	72.48	Homo sapiens	Used	Used	K.SVRPNDEVTAVLAVQTELK.E	[45-63]
	FALSE	High	[K].SVRPNDEVTAVLAVQTELK.[E]	1xDeamidated [N/Q]	0.0224145	0.00195875	1	1	49	P12273	P12273 [45-63]		0	2070.11		Homo sapiens	0.01	125.08	2.38196e+09	1.70003e+07		73.51		High	High	High	High	Not Found	High	Peak Found	Peak Found	High	High	8.571e-05	0.0002677	2.49	104.31	Homo sapiens	Used	Not Used	K.SVRPNDEVTAVLAVQTELK.E	[45-63]
	FALSE	High	[K].SVRPNDEVTAVLAVQTELKECMVVK.[T]	1xCarbamidomethyl [C21]	1.44156e-08	0.00195875	1	1	554	P12273	P12273 [45-69]		1	2815.47		Homo sapiens	0.01	47.04	9.04616e+10	4.35728e+08		50.62		High	High	High	High	Not Found	High	High	High	High	High	8.571e-05	2.577e-14	5.92	110.75	Homo sapiens	Used	Used	K.SVRPNDEVTAVLAVQTELKECMVVK.T	[45-69]
	FALSE	High	[K].SVRPNDEVTAVLAVQTELKECMVVK.[T]	1xCarbamidomethyl [C21]; 1xDeamidated [N/Q]	1.40129e-05	0.00195875	1	1	137	P12273	P12273 [45-69]		1	2816.45		Homo sapiens	0.01	56.56	9.34308e+09	5.90488e+07		93.64		High	High	High	High	Not Found	High	High	High	High	High	8.571e-05	1.771e-09	5.65	94.77	Homo sapiens	Used	Not Used	K.SVRPNDEVTAVLAVQTELKECMVVK.T	[45-69]
	FALSE	High	[K].SVRPNDEVTAVLAVQTELKECMVVK.[T]	1xCarbamidomethyl [C21]; 1xOxidation [M22]	2.93956e-06	0.00195875	1	1	511	P12273	P12273 [45-69]		1	2831.46		Homo sapiens	0.01	46.24	3.51004e+10	1.8015e+08		45.59		High	High	High	High	Not Found	High	High	High	High	High	8.571e-05	1.408e-10	5.86	110.95	Homo sapiens	Used	Not Used	K.SVRPNDEVTAVLAVQTELKECMVVK.T	[45-69]
	FALSE	High	[K].SVRPNDEVTAVLAVQTELKECMVVK.[T]	1xCarbamidomethyl [C21]; 1xDeamidated [N/Q]; 1xOxidation [M22]	0.000174688	0.00195875	1	1	109	P12273	P12273 [45-69]		1	2832.45		Homo sapiens	0.01	84.65	1.34184e+10	1.15022e+08		46.66		High	High	High	High	Not Found	High	High	High	High	High	8.571e-05	1.048e-07	5.18	103.73	Homo sapiens	Used	Not Used	K.SVRPNDEVTAVLAVQTELKECMVVK.T	[45-69]
	FALSE	High	[K].SVRPNDEVTAVLAVQTELKECMVVKTYLISSIPLQGAFNYK.[Y]	1xCarbamidomethyl [C21]	1.48009e-06	0.00195875	1	1	87	P12273	P12273 [45-85]		2	4611.42		Homo sapiens	0.01	59.5	2.81736e+10	1.35796e+08		33.12		High	High	High	High	Not Found	High	High	High	High	High	8.571e-05	4.636e-11	6.85	103.9	Homo sapiens	Used	Used	K.SVRPNDEVTAVLAVQTELKECMVVKTYLISSIPLQGAFNYK.Y	[45-85]
	FALSE	High	[K].SVRPNDEVTAVLAVQTELKECMVVKTYLISSIPLQGAFNYK.[Y]	1xCarbamidomethyl [C21]; 1xDeamidated [N/Q]	8.44534e-07	0.00195875	1	1	60	P12273	P12273 [45-85]		2	4612.4		Homo sapiens	0.01	105.18	9.44785e+09	4.78287e+07		101.41		High	High	High	High	Not Found	High	High	High	High	High	8.571e-05	1.873e-11	6.53	104.24	Homo sapiens	Used	Not Used	K.SVRPNDEVTAVLAVQTELKECMVVKTYLISSIPLQGAFNYK.Y	[45-85]
	FALSE	High	[K].SVRPNDEVTAVLAVQTELKECMVVKTYLISSIPLQGAFNYK.[Y]	1xCarbamidomethyl [C21]; 1xOxidation [M22]	0.000225946	0.00195875	1	1	64	P12273	P12273 [45-85]		2	4627.42		Homo sapiens	0.01	96.7	1.12209e+10	6.31728e+07		83.19		High	High	High	High	Not Found	High	High	High	High	High	8.571e-05	1.591e-07	3.92	109.57	Homo sapiens	Used	Not Used	K.SVRPNDEVTAVLAVQTELKECMVVKTYLISSIPLQGAFNYK.Y	[45-85]
	FALSE	High	[K].SVRPNDEVTAVLAVQTELKECMVVKTYLISSIPLQGAFNYK.[Y]	1xCarbamidomethyl [C21]; 1xDeamidated [N/Q]; 1xOxidation [M22]	0.000131252	0.00195875	1	1	55	P12273	P12273 [45-85]		2	4628.4		Homo sapiens	0.01	124.35	5.81502e+09	3.13655e+07		51.88		High	High	High	High	Not Found	High	High	High	High	High	8.571e-05	6.605e-08	5.24	104.27	Homo sapiens	Used	Not Used	K.SVRPNDEVTAVLAVQTELKECMVVKTYLISSIPLQGAFNYK.Y	[45-85]
	FALSE	High	[K].SVRPNDEVTAVLAVQTELKECMVVKTYLISSIPLQGAFNYK.[Y]	1xCarbamidomethyl [C21]; 2xDeamidated [N/Q]; 1xOxidation [M22]	0.000667149	0.00195875	1	1	29	P12273	P12273 [45-85]		2	4629.38		Homo sapiens	0.015	145.94	1.45932e+09	1.80664e+07		49.04		High	High	High	High	Not Found	High	High	High	High	High	8.571e-05	9.152e-07	4.51	109.99	Homo sapiens	Used	Not Used	K.SVRPNDEVTAVLAVQTELKECMVVKTYLISSIPLQGAFNYK.Y	[45-85]
	FALSE	High	[K].SVRPNDEVTAVLAVQTELKECMVVKTYLISSIPLQGAFNYK.[Y]	1xCarbamidomethyl [C21]; 3xDeamidated [Q15; Q35; N39]; 1xOxidation [M22]	0.0198756	0.00195875	1	1	1	P12273	P12273 [45-85]		2	4630.37		Homo sapiens							No Quan Values	Not Found	Not Found	Not Found	Not Found	Not Found	Not Found	High	Not Found	Not Found	High	8.571e-05	0.0002209	3.41		Homo sapiens	Not Used	Not Used	K.SVRPNDEVTAVLAVQTELKECMVVKTYLISSIPLQGAFNYK.Y	[45-85]
	FALSE	High	[K].SVRPNDEVTAVLAVQTELKECMVVKTYLISSIPLQGAFNYK.[Y]	1xCarbamidomethyl [C21]; 2xDeamidated [N/Q]	1.00865e-05	0.00195875	1	1	30	P12273	P12273 [45-85]		2	4613.39		Homo sapiens	0.01	132.64	3.9908e+09	1.70709e+07		93.74		High	High	High	High	Not Found	High	High	High	High	High	8.571e-05	1.039e-09	5.63	104.86	Homo sapiens	Used	Not Used	K.SVRPNDEVTAVLAVQTELKECMVVKTYLISSIPLQGAFNYK.Y	[45-85]
	FALSE	High	[K].TYLISSIPLQGAFNYK.[Y]		0.000515813	0.00195875	1	1	16	P12273	P12273 [70-85]		0	1814.97		Homo sapiens	0.01	95.16	2.79805e+09	6.86745e+06		72.24		High	High	High	High	Not Found	Peak Found	Peak Found	Peak Found	Peak Found	High	8.571e-05	6.042e-07	3.18	82.56	Homo sapiens	Used	Used	K.TYLISSIPLQGAFNYK.Y	[70-85]
	FALSE	High	[R].ELGICPDDAAVIPIK.[N]	1xCarbamidomethyl [C5]	0.0181922	0.00195875	1	1	20	P12273	P12273 [119-133]		0	1610.85		Homo sapiens	0.01		8.22969e+08					High	Peak Found	Peak Found	Peak Found	Not Found	Not Found	Not Found	Not Found	Not Found	High	0.0008097	0.0001638	2.87	70.41	Homo sapiens	Used	Used	R.ELGICPDDAAVIPIK.N	[119-133]
	FALSE	High	[R].FYTIEILKVE.[-]		0.00525581	0.00195875	1	1	15	P12273	P12273 [137-146]		1	1254.7		Homo sapiens	0.01		2.40321e+09					High	High	High	High	Not Found	Not Found	Not Found	Not Found	Not Found	High	8.571e-05	2.594e-05	2.24	79.99	Homo sapiens	Used	Used	R.FYTIEILKVE.-	[137-146]
FALSE	Master Protein	P68133	Actin, alpha skeletal muscle [OS=Homo sapiens]	76		Homo sapiens;Sus scrofa	20	2182	2	377	42	5.39	4945.8	20	0.381	113.97	3.21482e+09	1.84632e+10				34153064	14587875	3077669					6575728800	Not Found	Peak Found	Peak Found	Peak Found	Not Found	Not Found	Not Found	Not Found	High	1	Phospho [S54; Y55; S241; Y242; S302; T305; T306]; Methyl [H75; H103; H163; H175; H373]	Homo sapiens; Sus scrofa
	Checked	Confidence	Annotated Sequence	Modifications	Qvality PEP	Qvality q-value	# Protein Groups	# Proteins	# PSMs	Master Protein Accessions	Positions in Master Proteins	Modifications in Master Proteins	# Missed Cleavages	Theo. MH+ [Da]	Marked as	Species Map	Abundance Ratio: (real sample) / (control sample)	Abundance Ratio Variability [%]: (real sample) / (control sample)	Abundances (Grouped): control sample	Abundances (Grouped): real sample	Abundances (Grouped) CV [%]: control sample	Abundances (Grouped) CV [%]: real sample	Quan Info	Found in Sample: [S478] F482: Sample, control sample, direct solution, normoxia, 5	Found in Sample: [S480] F484: Sample, control sample, direct solution, normoxia, 5	Found in Sample: [S482] F486: Sample, control sample, direct solution, normoxia, 5	Found in Sample: [S484] F488: Sample, control sample, direct solution, normoxia, 5	Found in Sample: [S486] F490: Sample, control sample, direct solution, normoxia, 5	Found in Sample: [S479] F483: Sample, real sample, direct solution, normoxia, 1	Found in Sample: [S481] F485: Sample, real sample, direct solution, normoxia, 3	Found in Sample: [S483] F487: Sample, real sample, direct solution, normoxia, 4	Found in Sample: [S485] F489: Sample, real sample, direct solution, normoxia, 2	Confidence (by Search Engine): Sequest HT	Percolator q-Value (by Search Engine): Sequest HT	Percolator PEP (by Search Engine): Sequest HT	XCorr (by Search Engine): Sequest HT	Top Apex RT [min]	Species Names	Quan Usage	Quan Ratio Usage	Sequence in Protein	Positions in Proteins
	FALSE	High	[K].QEYDEAGPSIVHR.[K]		4.1827e-05	0.00195875	2	3	70	P62736; P68133	P62736 [362-374]; P68133 [362-374]		0	1500.71		Homo sapiens;Sus scrofa	100			1.75948e+07		199.99	Shared	Not Found	Not Found	Not Found	Not Found	Not Found	Peak Found	Peak Found	Peak Found	High	High	8.571e-05	1.037e-08	4.79	44.18	Homo sapiens; Sus scrofa	Not Used	Not Used	K.QEYDEAGPSIVHR.K	[362-374]
	FALSE	High	[K].QEYDEAGPSIVHR.[K]	1xMethyl [H12]	0.000445519	0.00195875	2	3	1	P62736; P68133	P62736 [362-374]; P68133 [362-374]	P62736 1xMethyl [H373]; P68133 1xMethyl [H373]	0	1514.72		Homo sapiens;Sus scrofa	100			3.12284e+08			Shared	Not Found	Not Found	Not Found	Not Found	Not Found	Not Found	Not Found	Not Found	High	High	8.571e-05	4.759e-07	4.32	43.95	Homo sapiens; Sus scrofa	Not Used	Not Used	K.QEYDEAGPSIVHR.K	[362-374]
	FALSE	High	[K].MTQIMFETFNVPAMYVAIQAVLSLYASGR.[T]	1xDeamidated [N/Q]; 2xOxidation [M5; M]	0.0390772	0.00368619	2	5	61	P62736; P68133	P62736 [121-149]; P68133 [121-149]		0	3284.6		Homo sapiens;Sus scrofa	0.033	122.31	3.20071e+08	1.4324e+07		109.59	Shared	Not Found	High	High	High	Not Found	High	High	High	Peak Found	High	0.0001595	0.0006438	2.06	105.36	Homo sapiens; Sus scrofa	Not Used	Not Used	K.MTQIMFETFNVPAMYVAIQAVLSLYASGR.T	[121-149]
	FALSE	High	[K].IWHHTFYNELR.[V]	1xDeamidated [N8]	0.000556007	0.00195875	6	10	80	A5A3E0; P0CG39; P60709; P68133; XY001; P0CG38	A5A3E0 [785-795]; P0CG39 [748-758]; P60709 [85-95]; P68133 [87-97]; XY001 [87-97]; P0CG38 [785-795]		0	1516.73		Homo sapiens;Sus scrofa;Plasmoidum falciparium	0.231	60.62	2.85419e+10	6.07519e+09		70.7	Shared	Not Found	High	High	High	Not Found	High	High	High	High	High	8.571e-05	6.826e-07	3.29	63.22	Homo sapiens; Sus scrofa; Plasmoidum falciparium	Not Used	Not Used	K.IWHHTFYNELR.V	[87-97]
	FALSE	High	[K].IWHHTFYNELR.[V]		0.000366027	0.00195875	6	10	762	A5A3E0; P0CG39; P60709; P68133; XY001; P0CG38	A5A3E0 [785-795]; P0CG39 [748-758]; P60709 [85-95]; P68133 [87-97]; XY001 [87-97]; P0CG38 [785-795]		0	1515.75		Homo sapiens;Sus scrofa;Plasmoidum falciparium	0.335	11	3.56367e+11	1.19524e+11		51.17	Shared	Not Found	High	High	High	Not Found	High	High	High	High	High	8.571e-05	3.47e-07	3.8	56.15	Homo sapiens; Sus scrofa; Plasmoidum falciparium	Not Used	Not Used	K.IWHHTFYNELR.V	[87-97]
	FALSE	High	[R].VAPEEHPTLLTEAPLNPK.[A]	1xMethyl [H6]	0.0536614	0.00492486	2	5	2	P62736; P68133	P62736 [98-115]; P68133 [98-115]	P62736 1xMethyl [H103]; P68133 1xMethyl [H103]	0	1970.06		Homo sapiens;Sus scrofa							No Quan Values	Not Found	Not Found	Not Found	Not Found	Not Found	Not Found	Not Found	Not Found	High	High	0.0002241	0.001057	2.03		Homo sapiens; Sus scrofa	Not Used	Not Used	R.VAPEEHPTLLTEAPLNPK.A	[98-115]
	FALSE	High	[R].VAPEEHPTLLTEAPLNPK.[A]		1.09506e-05	0.00195875	2	5	72	P62736; P68133	P62736 [98-115]; P68133 [98-115]		0	1956.04		Homo sapiens;Sus scrofa	100			6.97965e+11			Shared	Not Found	Not Found	Not Found	Not Found	Not Found	Not Found	Not Found	Not Found	High	High	8.571e-05	1.183e-09	4.61	59.6	Homo sapiens; Sus scrofa	Not Used	Not Used	R.VAPEEHPTLLTEAPLNPK.A	[98-115]
	FALSE	High	[K].YPIEHGIITNWDDMEK.[I]	1xDeamidated [N10]; 1xMethyl [H5]; 1xOxidation [M14]	0.00463896	0.00195875	2	4	3	P62736; P68133	P62736 [71-86]; P68133 [71-86]	P62736 1xMethyl [H75]; P68133 1xMethyl [H75]	0	1991.91		Homo sapiens;Sus scrofa							No Quan Values	Not Found	Not Found	Not Found	Not Found	Not Found	Not Found	Not Found	High	High	High	8.571e-05	2.115e-05	2.81		Homo sapiens; Sus scrofa	Not Used	Not Used	K.YPIEHGIITNWDDMEK.I	[71-86]
	FALSE	High	[K].YPIEHGIITNWDDMEK.[I]	1xDeamidated [N10]	0.00442873	0.00195875	2	4	8	P62736; P68133	P62736 [71-86]; P68133 [71-86]		0	1961.89		Homo sapiens;Sus scrofa	14.106	154.56	7.25288e+06	1.02312e+08		102.06	Shared	Not Found	Peak Found	Not Found	Not Found	Not Found	High	Not Found	High	Not Found	High	8.571e-05	1.968e-05	3.22	48.12	Homo sapiens; Sus scrofa	Not Used	Not Used	K.YPIEHGIITNWDDMEK.I	[71-86]
	FALSE	High	[K].YPIEHGIITNWDDMEK.[I]	1xMethyl [H5]	0.000124401	0.00195875	2	4	38	P62736; P68133	P62736 [71-86]; P68133 [71-86]	P62736 1xMethyl [H75]; P68133 1xMethyl [H75]	0	1974.93		Homo sapiens;Sus scrofa	100			5.95865e+07		199.76	Shared	Not Found	Not Found	Not Found	Not Found	Not Found	High	High	Peak Found	High	High	8.571e-05	6.055e-08	3.94	69.96	Homo sapiens; Sus scrofa	Not Used	Not Used	K.YPIEHGIITNWDDMEK.I	[71-86]
	FALSE	High	[K].YPIEHGIITNWDDMEK.[I]	1xDeamidated [N10]; 1xMethyl [H5]	6.13091e-05	0.00195875	2	4	32	P62736; P68133	P62736 [71-86]; P68133 [71-86]	P62736 1xMethyl [H75]; P68133 1xMethyl [H75]	0	1975.91		Homo sapiens;Sus scrofa	22.487	94.71	5.66821e+07	1.19363e+09		54.36	Shared	Not Found	Peak Found	Peak Found	Peak Found	Not Found	High	High	High	High	High	8.571e-05	1.921e-08	4.21	68.26	Homo sapiens; Sus scrofa	Not Used	Not Used	K.YPIEHGIITNWDDMEK.I	[71-86]
	FALSE	High	[K].YPIEHGIITNWDDMEK.[I]	1xMethyl [H5]; 1xOxidation [M14]	8.70209e-05	0.00195875	2	4	29	P62736; P68133	P62736 [71-86]; P68133 [71-86]	P62736 1xMethyl [H75]; P68133 1xMethyl [H75]	0	1990.92		Homo sapiens;Sus scrofa	100			6.67842e+09			Shared	Not Found	Not Found	Not Found	Not Found	Not Found	Not Found	Not Found	Not Found	High	High	8.571e-05	3.399e-08	4.31	64.86	Homo sapiens; Sus scrofa	Not Used	Not Used	K.YPIEHGIITNWDDMEK.I	[71-86]
	FALSE	High	[KR].SYELPDGQVITIGNER.[F]		4.02146e-05	0.00195875	5	11	122	A5A3E0; P60709; P62736; P68133; Q562R1	A5A3E0 [939-954]; P60709 [239-254]; P62736 [241-256]; P68133 [241-256]; Q562R1 [240-255]		0	1790.89		Homo sapiens;Sus scrofa	100			3.15727e+07		199.96	Shared	Not Found	Not Found	Not Found	Not Found	Not Found	Peak Found	High	High	High	High	8.571e-05	9.745e-09	3.04	70.96	Homo sapiens; Sus scrofa	Not Used	Not Used	K.SYELPDGQVITIGNER.F	[241-256]
	FALSE	High	[KR].SYELPDGQVITIGNER.[F]	1xDeamidated [N/Q]	0.000131252	0.00195875	5	11	32	A5A3E0; P60709; P62736; P68133; Q562R1	A5A3E0 [939-954]; P60709 [239-254]; P62736 [241-256]; P68133 [241-256]; Q562R1 [240-255]		0	1791.88		Homo sapiens;Sus scrofa	100			1.27936e+11			Shared	Not Found	Not Found	Not Found	Not Found	Not Found	Not Found	Not Found	High	High	High	8.571e-05	6.59e-08	3.13	71.77	Homo sapiens; Sus scrofa	Not Used	Not Used	K.SYELPDGQVITIGNER.F	[241-256]
	FALSE	High	[KR].SYELPDGQVITIGNER.[F]	1xPhospho [S/Y]	0.000775172	0.00195875	5	11	2	A5A3E0; P60709; P62736; P68133; Q562R1	A5A3E0 [939-954]; P60709 [239-254]; P62736 [241-256]; P68133 [241-256]; Q562R1 [240-255]	A5A3E0 1xPhospho [Y/S]; P60709 1xPhospho [Y/S]; P62736 1xPhospho [Y/S]; P68133 1xPhospho [Y/S]; Q562R1 1xPhospho [Y/S]	0	1870.86		Homo sapiens;Sus scrofa	100			5.24621e+08			Shared	Not Found	Not Found	Not Found	Not Found	Not Found	Not Found	Not Found	Not Found	High	High	8.571e-05	1.167e-06	3.15	72.46	Homo sapiens; Sus scrofa	Not Used	Not Used	K.SYELPDGQVITIGNER.F	[241-256]
	FALSE	High	[KR].SYELPDGQVITIGNER.[F]	1xDeamidated [N14]; 1xPhospho [S/Y]	0.165058	0.00987215	5	11	2	A5A3E0; P60709; P62736; P68133; Q562R1	A5A3E0 [939-954]; P60709 [239-254]; P62736 [241-256]; P68133 [241-256]; Q562R1 [240-255]	A5A3E0 1xPhospho [S/Y]; P60709 1xPhospho [S/Y]; P62736 1xPhospho [S/Y]; P68133 1xPhospho [S/Y]; Q562R1 1xPhospho [S/Y]	0	1871.84		Homo sapiens;Sus scrofa							Not Reliable	Not Found	Not Found	Not Found	Not Found	Not Found	Not Found	Not Found	Not Found	High	High	0.0006491	0.006997	2.52		Homo sapiens; Sus scrofa	Not Used	Not Used	K.SYELPDGQVITIGNER.F	[241-256]
	FALSE	High	[R].TTGIVLDSGDGVTHNVPIYEGYALPHAIMR.[L]		1.0402e-07	0.00195875	2	5	8	P62736; P68133	P62736 [150-179]; P68133 [150-179]		0	3196.61		Homo sapiens;Sus scrofa	100	37.1	2.43645e+07	1.12605e+10			Shared	Not Found	Not Found	Peak Found	Peak Found	Not Found	Not Found	Not Found	Not Found	High	High	8.571e-05	6.342e-13	5.98	75.37	Homo sapiens; Sus scrofa	Not Used	Not Used	R.TTGIVLDSGDGVTHNVPIYEGYALPHAIMR.L	[150-179]
	FALSE	High	[R].TTGIVLDSGDGVTHNVPIYEGYALPHAIMR.[L]	1xDeamidated [N15]	1.95109e-07	0.00195875	2	5	3	P62736; P68133	P62736 [150-179]; P68133 [150-179]		0	3197.59		Homo sapiens;Sus scrofa	100			2.77278e+07			Shared	Not Found	Not Found	Not Found	Not Found	Not Found	Not Found	Not Found	Not Found	High	High	8.571e-05	1.75e-12	5.91	77.39	Homo sapiens; Sus scrofa	Not Used	Not Used	R.TTGIVLDSGDGVTHNVPIYEGYALPHAIMR.L	[150-179]
	FALSE	High	[R].TTGIVLDSGDGVTHNVPIYEGYALPHAIMR.[L]	1xOxidation [M29]	4.774e-05	0.00195875	2	5	2	P62736; P68133	P62736 [150-179]; P68133 [150-179]		0	3212.6		Homo sapiens;Sus scrofa	100			1.21233e+09			Shared	Not Found	Not Found	Not Found	Not Found	Not Found	Not Found	Not Found	Not Found	High	High	8.571e-05	1.282e-08	3.56	71.89	Homo sapiens; Sus scrofa	Not Used	Not Used	R.TTGIVLDSGDGVTHNVPIYEGYALPHAIMR.L	[150-179]
	FALSE	High	[R].TTGIVLDSGDGVTHNVPIYEGYALPHAIMR.[L]	1xDeamidated [N15]; 1xOxidation [M29]	0.000439196	0.00195875	2	5	1	P62736; P68133	P62736 [150-179]; P68133 [150-179]		0	3213.59		Homo sapiens;Sus scrofa	100			6.64765e+07			Shared	Not Found	Not Found	Not Found	Not Found	Not Found	Not Found	Not Found	Not Found	High	High	8.571e-05	4.668e-07	3.31	71.87	Homo sapiens; Sus scrofa	Not Used	Not Used	R.TTGIVLDSGDGVTHNVPIYEGYALPHAIMR.L	[150-179]
	FALSE	High	[R].TTGIVLDSGDGVTHNVPIYEGYALPHAIMR.[L]	2xMethyl [H14; H26]	0.0193893	0.00195875	2	5	2	P62736; P68133	P62736 [150-179]; P68133 [150-179]	P62736 2xMethyl [H163; H175]; P68133 2xMethyl [H163; H175]	0	3224.64		Homo sapiens;Sus scrofa	100			6.06031e+08			Shared	Not Found	Not Found	Not Found	Not Found	Not Found	Not Found	Not Found	Not Found	High	High	8.571e-05	0.0002126	2.84	71.66	Homo sapiens; Sus scrofa	Not Used	Not Used	R.TTGIVLDSGDGVTHNVPIYEGYALPHAIMR.L	[150-179]
	FALSE	High	[R].TTGIVLDSGDGVTHNVPIYEGYALPHAIMR.[L]	1xDeamidated [N15]; 2xMethyl [H14; H26]	0.013267	0.00195875	2	5	1	P62736; P68133	P62736 [150-179]; P68133 [150-179]	P62736 2xMethyl [H163; H175]; P68133 2xMethyl [H163; H175]	0	3225.62		Homo sapiens;Sus scrofa							No Quan Values	Not Found	Not Found	Not Found	Not Found	Not Found	Not Found	Not Found	Not Found	High	High	8.571e-05	0.0001154	3.05		Homo sapiens; Sus scrofa	Not Used	Not Used	R.TTGIVLDSGDGVTHNVPIYEGYALPHAIMR.L	[150-179]
	FALSE	High	[K].DSYVGDEAQSK.[R]	1xPhospho [S/Y]	0.118196	0.00755724	3	6	2	P60709; P62736; P68133	P60709 [51-61]; P62736 [53-63]; P68133 [53-63]	P60709 1xPhospho [S/Y]; P62736 1xPhospho [S/Y]; P68133 1xPhospho [S/Y]	0	1278.49		Homo sapiens;Sus scrofa	100			5.75396e+06			Shared	Not Found	Not Found	Not Found	Not Found	Not Found	Not Found	Not Found	Not Found	High	High	0.0004067	0.003841	1.51	32.86	Homo sapiens; Sus scrofa	Not Used	Not Used	K.DSYVGDEAQSK.R	[53-63]
	FALSE	High	[K].DSYVGDEAQSK.[R]		0.00521845	0.00195875	3	6	9	P60709; P62736; P68133	P60709 [51-61]; P62736 [53-63]; P68133 [53-63]		0	1198.52		Homo sapiens;Sus scrofa	100			1.5033e+09			Shared	Not Found	Not Found	Not Found	Not Found	Not Found	Not Found	Not Found	Not Found	High	High	8.571e-05	2.569e-05	2.76	33.48	Homo sapiens; Sus scrofa	Not Used	Not Used	K.DSYVGDEAQSK.R	[53-63]
	FALSE	High	[R].DLTDYLMK.[I]		0.0923644	0.00626983	4	8	41	P60709; P62736; P68133; Q562R1	P60709 [184-191]; P62736 [186-193]; P68133 [186-193]; Q562R1 [185-192]		0	998.486		Homo sapiens;Sus scrofa	100			1.99431e+11			Shared	Not Found	Not Found	Not Found	Not Found	Not Found	Not Found	Not Found	Not Found	High	High	0.0003512	0.002526	2.36	68.07	Homo sapiens; Sus scrofa	Not Used	Not Used	R.DLTDYLMK.I	[186-193]
	FALSE	High	[R].DLTDYLMK.[I]	1xOxidation [M7]	0.146223	0.00987215	4	8	12	P60709; P62736; P68133; Q562R1	P60709 [184-191]; P62736 [186-193]; P68133 [186-193]; Q562R1 [185-192]		0	1014.48		Homo sapiens;Sus scrofa	100			9.82548e+09			Shared	Not Found	Not Found	Not Found	Not Found	Not Found	Not Found	Not Found	Not Found	High	High	0.0005967	0.00561	1.74	59.17	Homo sapiens; Sus scrofa	Not Used	Not Used	R.DLTDYLMK.I	[186-193]
	FALSE	High	[K].DLYANNVMSGGTTMYPGIADR.[M]		6.75196e-05	0.00195875	1	1	6	P68133	P68133 [294-314]		0	2246.02		Homo sapiens;Sus scrofa	100			1.03002e+10				Not Found	Not Found	Not Found	Not Found	Not Found	Not Found	Not Found	Not Found	High	High	8.571e-05	2.248e-08	4.77	68.98	Homo sapiens; Sus scrofa	Used	Used	K.DLYANNVMSGGTTMYPGIADR.M	[294-314]
	FALSE	High	[K].DLYANNVMSGGTTMYPGIADR.[M]	2xDeamidated [N5; N6]	0.000210361	0.00195875	1	1	4	P68133	P68133 [294-314]		0	2247.99		Homo sapiens;Sus scrofa							No Quan Values	Not Found	Not Found	Not Found	Not Found	Not Found	Not Found	Not Found	Not Found	High	High	8.571e-05	1.42e-07	4.25		Homo sapiens; Sus scrofa	Not Used	Not Used	K.DLYANNVMSGGTTMYPGIADR.M	[294-314]
	FALSE	High	[K].DLYANNVMSGGTTMYPGIADR.[M]	1xOxidation [M]	0.000108217	0.00195875	1	1	5	P68133	P68133 [294-314]		0	2262.02		Homo sapiens;Sus scrofa	100			3.68368e+08				Not Found	Not Found	Not Found	Not Found	Not Found	Not Found	Not Found	Not Found	High	High	8.571e-05	4.824e-08	3.18	64.1	Homo sapiens; Sus scrofa	Used	Not Used	K.DLYANNVMSGGTTMYPGIADR.M	[294-314]
	FALSE	High	[K].DLYANNVMSGGTTMYPGIADR.[M]	1xDeamidated [N]; 1xOxidation [M]	4.2127e-05	0.00195875	1	1	13	P68133	P68133 [294-314]		0	2263		Homo sapiens;Sus scrofa	100			2.75567e+08				Not Found	Not Found	Not Found	Not Found	Not Found	Not Found	Not Found	Not Found	High	High	8.571e-05	1.046e-08	4.54	61.98	Homo sapiens; Sus scrofa	Used	Not Used	K.DLYANNVMSGGTTMYPGIADR.M	[294-314]
	FALSE	High	[K].DLYANNVMSGGTTMYPGIADR.[M]	2xDeamidated [N5; N6]; 1xOxidation [M14]	0.000887903	0.00195875	1	1	2	P68133	P68133 [294-314]		0	2263.98		Homo sapiens;Sus scrofa							Not Reliable	Not Found	Not Found	Not Found	Not Found	Not Found	Not Found	Not Found	Not Found	High	High	8.571e-05	1.457e-06	2.29		Homo sapiens; Sus scrofa	Not Used	Not Used	K.DLYANNVMSGGTTMYPGIADR.M	[294-314]
	FALSE	High	[K].DLYANNVMSGGTTMYPGIADR.[M]	2xOxidation [M8; M14]	0.00143313	0.00195875	1	1	2	P68133	P68133 [294-314]		0	2278.01		Homo sapiens;Sus scrofa	100			2.0928e+07				Not Found	Not Found	Not Found	Not Found	Not Found	Not Found	Not Found	Not Found	High	High	8.571e-05	3.156e-06	2.74	104.87	Homo sapiens; Sus scrofa	Used	Not Used	K.DLYANNVMSGGTTMYPGIADR.M	[294-314]
	FALSE	High	[K].DLYANNVMSGGTTMYPGIADR.[M]	1xDeamidated [N]; 2xOxidation [M8; M14]	0.000152506	0.00195875	1	1	13	P68133	P68133 [294-314]		0	2279		Homo sapiens;Sus scrofa	100			3.00986e+07				Not Found	Not Found	Not Found	Not Found	Not Found	Not Found	Not Found	Not Found	High	High	8.571e-05	8.423e-08	3.05	56.9	Homo sapiens; Sus scrofa	Used	Not Used	K.DLYANNVMSGGTTMYPGIADR.M	[294-314]
	FALSE	High	[K].DLYANNVMSGGTTMYPGIADR.[M]	2xDeamidated [N5; N6]; 2xOxidation [M8; M14]	0.158206	0.00987215	1	1	2	P68133	P68133 [294-314]		0	2279.98		Homo sapiens;Sus scrofa							Not Reliable	Not Found	Not Found	Not Found	Not Found	Not Found	Not Found	Not Found	Not Found	High	High	0.0006491	0.006456	1.3		Homo sapiens; Sus scrofa	Not Used	Not Used	K.DLYANNVMSGGTTMYPGIADR.M	[294-314]
	FALSE	High	[K].DLYANNVMSGGTTMYPGIADR.[M]	1xPhospho [S/T]; 2xOxidation [M8; M14]	0.14914	0.00987215	1	1	3	P68133	P68133 [294-314]	P68133 1xPhospho [T/S]	0	2357.98		Homo sapiens;Sus scrofa							No Quan Values	Not Found	Not Found	Not Found	Not Found	Not Found	Not Found	Not Found	Not Found	High	High	0.0005967	0.005789	1.68		Homo sapiens; Sus scrofa	Not Used	Not Used	K.DLYANNVMSGGTTMYPGIADR.M	[294-314]
	FALSE	High	[K].DLYANNVMSGGTTMYPGIADR.[M]	1xDeamidated [N]	9.39073e-06	0.00195875	1	1	22	P68133	P68133 [294-314]		0	2247.01		Homo sapiens;Sus scrofa	100			3.02102e+09				Not Found	Not Found	Not Found	Not Found	Not Found	Not Found	Not Found	Not Found	High	High	8.571e-05	9.255e-10	4.54	70.66	Homo sapiens; Sus scrofa	Used	Not Used	K.DLYANNVMSGGTTMYPGIADR.M	[294-314]
	FALSE	High	[K].EKLCYVALDFENEMATAASSSSLEK.[S]	1xCarbamidomethyl [C4]	0.00195546	0.00195875	2	5	10	P62736; P68133	P62736 [216-240]; P68133 [216-240]		1	2793.3		Homo sapiens;Sus scrofa							No Quan Values	Not Found	Not Found	Not Found	Not Found	Not Found	Not Found	Not Found	Not Found	High	High	8.571e-05	5.236e-06	2.97		Homo sapiens; Sus scrofa	Not Used	Not Used	K.EKLCYVALDFENEMATAASSSSLEK.S	[216-240]
	FALSE	High	[K].EKLCYVALDFENEMATAASSSSLEK.[S]	1xCarbamidomethyl [C4]; 1xDeamidated [N12]	0.00568478	0.00195875	2	5	13	P62736; P68133	P62736 [216-240]; P68133 [216-240]		1	2794.28		Homo sapiens;Sus scrofa	100			8.03838e+07			Shared	Not Found	Not Found	Not Found	Not Found	Not Found	Not Found	Not Found	Not Found	High	High	8.571e-05	2.942e-05	2.98	87.4	Homo sapiens; Sus scrofa	Not Used	Not Used	K.EKLCYVALDFENEMATAASSSSLEK.S	[216-240]
	FALSE	High	[K].EITALAPSTMK.[I]		0.00694101	0.00195875	3	7	9	P60709; P62736; P68133	P60709 [316-326]; P62736 [318-328]; P68133 [318-328]		0	1161.62		Homo sapiens;Sus scrofa	100			5.57385e+10			Shared	Not Found	Not Found	Not Found	Not Found	Not Found	Not Found	Not Found	Not Found	High	High	8.571e-05	4.063e-05	2.85	51.35	Homo sapiens; Sus scrofa	Not Used	Not Used	K.EITALAPSTMK.I	[318-328]
	FALSE	High	[K].EITALAPSTMK.[I]	1xOxidation [M10]	0.0098761	0.00195875	3	7	5	P60709; P62736; P68133	P60709 [316-326]; P62736 [318-328]; P68133 [318-328]		0	1177.61		Homo sapiens;Sus scrofa	100			3.67082e+09			Shared	Not Found	Not Found	Not Found	Not Found	Not Found	Not Found	Not Found	Not Found	High	High	8.571e-05	7.2e-05	2.31	44.34	Homo sapiens; Sus scrofa	Not Used	Not Used	K.EITALAPSTMK.I	[318-328]
	FALSE	High	[K].AGFAGDDAPR.[A]		0.00756086	0.00195875	6	11	2	A5A3E0; P0CG39; P60709; P62736; P68133; P0CG38	A5A3E0 [719-728]; P0CG39 [682-691]; P60709 [19-28]; P62736 [21-30]; P68133 [21-30]; P0CG38 [719-728]		0	976.448		Homo sapiens;Sus scrofa	100			1.62194e+09			Shared	Not Found	Not Found	Not Found	Not Found	Not Found	Not Found	Not Found	Not Found	High	High	8.571e-05	4.66e-05	2.61	37.8	Homo sapiens; Sus scrofa	Not Used	Not Used	K.AGFAGDDAPR.A	[21-30]
	FALSE	High	[R].AVFPSIVGRPR.[QH]		0.00374495	0.00195875	5	10	5	A5A3E0; P60709; P62736; P68133; P0CG38	A5A3E0 [729-739]; P60709 [29-39]; P62736 [31-41]; P68133 [31-41]; P0CG38 [729-739]		0	1198.71		Homo sapiens;Sus scrofa	100			1.39665e+09			Shared	Not Found	Not Found	Not Found	Not Found	Not Found	Not Found	Not Found	Not Found	High	High	8.571e-05	1.499e-05	2.82	57.95	Homo sapiens; Sus scrofa	Not Used	Not Used	R.AVFPSIVGRPR.H	[31-41]
	FALSE	High	[K].CDIDIR.[K]	1xCarbamidomethyl [C1]	0.0378652	0.00368619	3	6	135	P62736; P68133; XY001	P62736 [287-292]; P68133 [287-292]; XY001 [288-293]		0	791.372		Homo sapiens;Sus scrofa;Plasmoidum falciparium	4.146	73.12	3.49327e+09	1.40542e+10		63.67	Shared	Not Found	High	High	High	Not Found	High	High	High	High	High	0.0001595	0.0006131	1.18	42.19	Homo sapiens; Sus scrofa; Plasmoidum falciparium	Not Used	Not Used	K.CDIDIR.K	[287-292]
	FALSE	High	[R].CPETLFQPSFIGMESAGIHETTYNSIMK.[C]	1xCarbamidomethyl [C1]; 1xDeamidated [N/Q]	5.77591e-06	0.00195875	2	5	20	P62736; P68133	P62736 [259-286]; P68133 [259-286]		0	3189.46		Homo sapiens;Sus scrofa	100			6.53712e+09			Shared	Not Found	Not Found	Not Found	Not Found	Not Found	Not Found	Not Found	Not Found	High	High	8.571e-05	4.222e-10	5.9	83.85	Homo sapiens; Sus scrofa	Not Used	Not Used	R.CPETLFQPSFIGMESAGIHETTYNSIMK.C	[259-286]
	FALSE	High	[R].CPETLFQPSFIGMESAGIHETTYNSIMK.[C]	1xCarbamidomethyl [C1]; 2xDeamidated [Q7; N24]	4.94769e-05	0.00195875	2	5	4	P62736; P68133	P62736 [259-286]; P68133 [259-286]		0	3190.44		Homo sapiens;Sus scrofa	100			7.71382e+07			Shared	Not Found	Not Found	Not Found	Not Found	Not Found	Not Found	Not Found	Not Found	High	High	8.571e-05	1.364e-08	4.78	87.24	Homo sapiens; Sus scrofa	Not Used	Not Used	R.CPETLFQPSFIGMESAGIHETTYNSIMK.C	[259-286]
	FALSE	High	[R].CPETLFQPSFIGMESAGIHETTYNSIMK.[C]	1xCarbamidomethyl [C1]; 1xDeamidated [N/Q]; 1xOxidation [M]	0.000350663	0.00195875	2	5	9	P62736; P68133	P62736 [259-286]; P68133 [259-286]		0	3205.45		Homo sapiens;Sus scrofa	100			1.70958e+07			Shared	Not Found	Not Found	Not Found	Not Found	Not Found	Not Found	Not Found	Not Found	High	High	8.571e-05	3.237e-07	5.8	83.84	Homo sapiens; Sus scrofa	Not Used	Not Used	R.CPETLFQPSFIGMESAGIHETTYNSIMK.C	[259-286]
	FALSE	High	[R].CPETLFQPSFIGMESAGIHETTYNSIMK.[C]	1xCarbamidomethyl [C1]; 2xDeamidated [Q7; N24]; 1xOxidation [M13]	0.0155099	0.00195875	2	5	3	P62736; P68133	P62736 [259-286]; P68133 [259-286]		0	3206.44		Homo sapiens;Sus scrofa							No Quan Values	Not Found	Not Found	Not Found	Not Found	Not Found	Not Found	Not Found	Not Found	High	High	8.571e-05	0.0001489	2.96		Homo sapiens; Sus scrofa	Not Used	Not Used	R.CPETLFQPSFIGMESAGIHETTYNSIMK.C	[259-286]
	FALSE	High	[R].CPETLFQPSFIGMESAGIHETTYNSIMK.[C]	1xCarbamidomethyl [C1]; 1xDeamidated [N24]; 2xOxidation [M13; M27]	0.0364338	0.00368619	2	5	3	P62736; P68133	P62736 [259-286]; P68133 [259-286]		0	3221.45		Homo sapiens;Sus scrofa	100			2.31728e+07			Shared	Not Found	Not Found	Not Found	Not Found	Not Found	Not Found	Not Found	Not Found	High	High	0.0001595	0.0005759	1.7	103.5	Homo sapiens; Sus scrofa	Not Used	Not Used	R.CPETLFQPSFIGMESAGIHETTYNSIMK.C	[259-286]
	FALSE	High	[R].CPETLFQPSFIGMESAGIHETTYNSIMK.[C]	1xCarbamidomethyl [C1]	3.28395e-06	0.00195875	2	5	42	P62736; P68133	P62736 [259-286]; P68133 [259-286]		0	3188.47		Homo sapiens;Sus scrofa	100			9.70007e+09			Shared	Not Found	Not Found	Not Found	Not Found	Not Found	Not Found	Not Found	Not Found	High	High	8.571e-05	1.69e-10	4.16	85.14	Homo sapiens; Sus scrofa	Not Used	Not Used	R.CPETLFQPSFIGMESAGIHETTYNSIMK.C	[259-286]
	FALSE	High	[R].KDLYANNVMSGGTTMYPGIADR.[M]	1xDeamidated [N]; 2xOxidation [M9; M15]	0.132845	0.00904254	1	1	4	P68133	P68133 [293-314]		1	2407.09		Homo sapiens;Sus scrofa	100			2.35207e+07				Not Found	Not Found	Not Found	Not Found	Not Found	Not Found	Not Found	Not Found	High	High	0.0004732	0.004714	1.4	53.1	Homo sapiens; Sus scrofa	Used	Not Used	R.KDLYANNVMSGGTTMYPGIADR.M	[293-314]
	FALSE	High	[R].KDLYANNVMSGGTTMYPGIADR.[M]	1xDeamidated [N]; 1xOxidation [M9]	0.000105544	0.00195875	1	1	8	P68133	P68133 [293-314]		1	2391.1		Homo sapiens;Sus scrofa	100			4.56689e+07				Not Found	Not Found	Not Found	Not Found	Not Found	Not Found	Not Found	Not Found	High	High	8.571e-05	4.641e-08	4.48	57.33	Homo sapiens; Sus scrofa	Used	Not Used	R.KDLYANNVMSGGTTMYPGIADR.M	[293-314]
	FALSE	High	[R].HQGVMVGMGQK.[D]		0.000290161	0.00195875	4	7	17	P60709; P62736; P68133; Q562R1	P60709 [40-50]; P62736 [42-52]; P68133 [42-52]; Q562R1 [41-51]		0	1171.57		Homo sapiens;Sus scrofa	100			9.61585e+09			Shared	Not Found	Not Found	Not Found	Not Found	Not Found	Not Found	Not Found	Not Found	High	High	8.571e-05	2.382e-07	3.37	40.24	Homo sapiens; Sus scrofa	Not Used	Not Used	R.HQGVMVGMGQK.D	[42-52]
	FALSE	High	[R].HQGVMVGMGQK.[D]	1xOxidation [M5]	0.000212628	0.00195875	4	7	3	P60709; P62736; P68133; Q562R1	P60709 [40-50]; P62736 [42-52]; P68133 [42-52]; Q562R1 [41-51]		0	1187.57		Homo sapiens;Sus scrofa	100			1.31777e+08			Shared	Not Found	Not Found	Not Found	Not Found	Not Found	Not Found	Not Found	Not Found	High	High	8.571e-05	1.441e-07	3.48	34.68	Homo sapiens; Sus scrofa	Not Used	Not Used	R.HQGVMVGMGQK.D	[42-52]
	FALSE	High	[R].KDLYANNVMSGGTTMYPGIADR.[M]	2xDeamidated [N6; N7]; 1xOxidation [M9]	0.0273111	0.00195875	1	1	3	P68133	P68133 [293-314]		1	2392.08		Homo sapiens;Sus scrofa							Not Reliable	Not Found	Not Found	Not Found	Not Found	Not Found	Not Found	Not Found	Not Found	High	High	8.571e-05	0.0003665	2.77		Homo sapiens; Sus scrofa	Not Used	Not Used	R.KDLYANNVMSGGTTMYPGIADR.M	[293-314]
	FALSE	High	[R].KDLYANNVMSGGTTMYPGIADR.[M]		1.06537e-06	0.00195875	1	1	5	P68133	P68133 [293-314]		1	2374.12		Homo sapiens;Sus scrofa	0.381	113.97	3.21482e+09	1.22568e+09				Not Found	Peak Found	Peak Found	Peak Found	Not Found	Not Found	Not Found	Not Found	High	High	8.571e-05	2.729e-11	5.52	64.04	Homo sapiens; Sus scrofa	Used	Used	R.KDLYANNVMSGGTTMYPGIADR.M	[293-314]
	FALSE	High	[R].KDLYANNVMSGGTTMYPGIADR.[M]	1xDeamidated [N]	3.40719e-07	0.00195875	1	1	12	P68133	P68133 [293-314]		1	2375.1		Homo sapiens;Sus scrofa	100			3.11509e+09				Not Found	Not Found	Not Found	Not Found	Not Found	Not Found	Not Found	Not Found	High	High	8.571e-05	4.315e-12	4.19	64.6	Homo sapiens; Sus scrofa	Used	Not Used	R.KDLYANNVMSGGTTMYPGIADR.M	[293-314]
	FALSE	High	[R].KDLYANNVMSGGTTMYPGIADR.[M]	2xDeamidated [N6; N7]	2.19288e-06	0.00195875	1	1	1	P68133	P68133 [293-314]		1	2376.08		Homo sapiens;Sus scrofa							No Quan Values	Not Found	Not Found	Not Found	Not Found	Not Found	Not Found	Not Found	Not Found	High	High	8.571e-05	8.799e-11	5.34		Homo sapiens; Sus scrofa	Not Used	Not Used	R.KDLYANNVMSGGTTMYPGIADR.M	[293-314]
	FALSE	High	[R].KDLYANNVMSGGTTMYPGIADR.[M]	1xOxidation [M9]	6.51493e-05	0.00195875	1	1	1	P68133	P68133 [293-314]		1	2390.11		Homo sapiens;Sus scrofa	100			3.70378e+07				Not Found	Not Found	Not Found	Not Found	Not Found	Not Found	Not Found	Not Found	High	High	8.571e-05	2.128e-08	4.28	56.81	Homo sapiens; Sus scrofa	Used	Not Used	R.KDLYANNVMSGGTTMYPGIADR.M	[293-314]
	FALSE	High	[K].LCYVALDFENEMATAASSSSLEK.[S]	1xCarbamidomethyl [C2]	6.71871e-07	0.00195875	2	5	113	P62736; P68133	P62736 [218-240]; P68133 [218-240]		0	2536.16		Homo sapiens;Sus scrofa	100			1.29415e+11			Shared	Not Found	Not Found	Not Found	Not Found	Not Found	Not Found	Not Found	Not Found	High	High	8.571e-05	1.294e-11	4.04	88.45	Homo sapiens; Sus scrofa	Not Used	Not Used	K.LCYVALDFENEMATAASSSSLEK.S	[218-240]
	FALSE	High	[K].LCYVALDFENEMATAASSSSLEK.[S]	1xCarbamidomethyl [C2]; 1xDeamidated [N10]	3.00659e-07	0.00195875	2	5	35	P62736; P68133	P62736 [218-240]; P68133 [218-240]		0	2537.14		Homo sapiens;Sus scrofa	100			1.02688e+10			Shared	Not Found	Not Found	Not Found	Not Found	Not Found	Not Found	Not Found	Not Found	High	High	8.571e-05	3.526e-12	4.96	78.58	Homo sapiens; Sus scrofa	Not Used	Not Used	K.LCYVALDFENEMATAASSSSLEK.S	[218-240]
	FALSE	High	[K].LCYVALDFENEMATAASSSSLEK.[S]	1xCarbamidomethyl [C2]; 1xOxidation [M12]	5.86554e-07	0.00195875	2	5	105	P62736; P68133	P62736 [218-240]; P68133 [218-240]		0	2552.15		Homo sapiens;Sus scrofa	100			5.03726e+09			Shared	Not Found	Not Found	Not Found	Not Found	Not Found	Not Found	Not Found	Not Found	High	High	8.571e-05	1.041e-11	4.44	76.93	Homo sapiens; Sus scrofa	Not Used	Not Used	K.LCYVALDFENEMATAASSSSLEK.S	[218-240]
	FALSE	High	[K].LCYVALDFENEMATAASSSSLEK.[S]	1xCarbamidomethyl [C2]; 1xDeamidated [N10]; 1xOxidation [M12]	6.41371e-07	0.00195875	2	5	52	P62736; P68133	P62736 [218-240]; P68133 [218-240]		0	2553.14		Homo sapiens;Sus scrofa	100			3.50904e+08			Shared	Not Found	Not Found	Not Found	Not Found	Not Found	Not Found	Not Found	Not Found	High	High	8.571e-05	1.199e-11	4.6	87.03	Homo sapiens; Sus scrofa	Not Used	Not Used	K.LCYVALDFENEMATAASSSSLEK.S	[218-240]
	FALSE	High	[R].GYSFVTTAER.[E]		0.0143961	0.00195875	2	5	94	P62736; P68133	P62736 [199-208]; P68133 [199-208]		0	1130.55		Homo sapiens;Sus scrofa	100			5.45389e+11			Shared	Not Found	Not Found	Not Found	Not Found	Not Found	Not Found	Not Found	Not Found	High	High	8.571e-05	0.0001319	2.18	51.68	Homo sapiens; Sus scrofa	Not Used	Not Used	R.GYSFVTTAER.E	[199-208]
FALSE	Master Protein	P60709	Actin, cytoplasmic 1 [OS=Homo sapiens]	46		Homo sapiens	14	1625	3	375	41.7	5.48	3926.76	14	100			1.11861e+08		156.97						109453934	1.00189e+08	57298475	5.43623e+08	Not Found	High	Not Found	Not Found	Not Found	High	High	High	High	1	Phospho [S52; Y53; S239; Y240]; Methyl [H73]	Homo sapiens
	Checked	Confidence	Annotated Sequence	Modifications	Qvality PEP	Qvality q-value	# Protein Groups	# Proteins	# PSMs	Master Protein Accessions	Positions in Master Proteins	Modifications in Master Proteins	# Missed Cleavages	Theo. MH+ [Da]	Marked as	Species Map	Abundance Ratio: (real sample) / (control sample)	Abundance Ratio Variability [%]: (real sample) / (control sample)	Abundances (Grouped): control sample	Abundances (Grouped): real sample	Abundances (Grouped) CV [%]: control sample	Abundances (Grouped) CV [%]: real sample	Quan Info	Found in Sample: [S478] F482: Sample, control sample, direct solution, normoxia, 5	Found in Sample: [S480] F484: Sample, control sample, direct solution, normoxia, 5	Found in Sample: [S482] F486: Sample, control sample, direct solution, normoxia, 5	Found in Sample: [S484] F488: Sample, control sample, direct solution, normoxia, 5	Found in Sample: [S486] F490: Sample, control sample, direct solution, normoxia, 5	Found in Sample: [S479] F483: Sample, real sample, direct solution, normoxia, 1	Found in Sample: [S481] F485: Sample, real sample, direct solution, normoxia, 3	Found in Sample: [S483] F487: Sample, real sample, direct solution, normoxia, 4	Found in Sample: [S485] F489: Sample, real sample, direct solution, normoxia, 2	Confidence (by Search Engine): Sequest HT	Percolator q-Value (by Search Engine): Sequest HT	Percolator PEP (by Search Engine): Sequest HT	XCorr (by Search Engine): Sequest HT	Top Apex RT [min]	Species Names	Quan Usage	Quan Ratio Usage	Sequence in Protein	Positions in Proteins
	FALSE	High	[K].QEYDESGPSIVHR.[K]		0.000260664	0.00195875	4	7	7	A5A3E0; P0CG39; P60709; P0CG38	A5A3E0 [1060-1072]; P0CG39 [1023-1035]; P60709 [360-372]; P0CG38 [1060-1072]		0	1516.7		Homo sapiens	100			1.17999e+08		166.53	Shared	Not Found	Not Found	Not Found	Not Found	Not Found	High	Peak Found	High	High	High	8.571e-05	2.004e-07	3.78	42.58	Homo sapiens	Not Used	Not Used	K.QEYDESGPSIVHR.K	[360-372]
	FALSE	High	[K].QEYDESGPSIVHR.[K]	1xDeamidated [Q1]	0.0160131	0.00195875	4	7	62	A5A3E0; P0CG39; P60709; P0CG38	A5A3E0 [1060-1072]; P0CG39 [1023-1035]; P60709 [360-372]; P0CG38 [1060-1072]		0	1517.69		Homo sapiens	0.035	66.48	7.57383e+08	2.7277e+07		111.19	Shared	Not Found	High	High	High	Not Found	High	Peak Found	Peak Found	Peak Found	High	8.571e-05	0.0001567	1.66	51.47	Homo sapiens	Not Used	Not Used	K.QEYDESGPSIVHR.K	[360-372]
	FALSE	High	[K].IWHHTFYNELR.[V]	1xDeamidated [N8]	0.000556007	0.00195875	6	10	80	A5A3E0; P0CG39; P60709; P68133; XY001; P0CG38	A5A3E0 [785-795]; P0CG39 [748-758]; P60709 [85-95]; P68133 [87-97]; XY001 [87-97]; P0CG38 [785-795]		0	1516.73		Homo sapiens;Sus scrofa;Plasmoidum falciparium	0.231	60.62	2.85419e+10	6.07519e+09		70.7	Shared	Not Found	High	High	High	Not Found	High	High	High	High	High	8.571e-05	6.826e-07	3.29	63.22	Homo sapiens; Sus scrofa; Plasmoidum falciparium	Not Used	Not Used	K.IWHHTFYNELR.V	[85-95]
	FALSE	High	[K].IWHHTFYNELR.[V]		0.000366027	0.00195875	6	10	762	A5A3E0; P0CG39; P60709; P68133; XY001; P0CG38	A5A3E0 [785-795]; P0CG39 [748-758]; P60709 [85-95]; P68133 [87-97]; XY001 [87-97]; P0CG38 [785-795]		0	1515.75		Homo sapiens;Sus scrofa;Plasmoidum falciparium	0.335	11	3.56367e+11	1.19524e+11		51.17	Shared	Not Found	High	High	High	Not Found	High	High	High	High	High	8.571e-05	3.47e-07	3.8	56.15	Homo sapiens; Sus scrofa; Plasmoidum falciparium	Not Used	Not Used	K.IWHHTFYNELR.V	[85-95]
	FALSE	High	[K].YPIEHGIVTNWDDMEK.[I]	1xDeamidated [N10]; 1xMethyl [H5]	8.96443e-06	0.00195875	2	3	27	P60709; XY001	P60709 [69-84]; XY001 [71-86]	P60709 1xMethyl [H73]; XY001 1xMethyl [H75]	0	1961.89		Homo sapiens;Plasmoidum falciparium	100			2.05801e+09		11.6	Shared	Not Found	High	Not Found	Not Found	Not Found	High	High	High	High	High	8.571e-05	8.593e-10	4.2	71.5	Homo sapiens; Plasmoidum falciparium	Not Used	Not Used	K.YPIEHGIVTNWDDMEK.I	[69-84]
	FALSE	High	[K].YPIEHGIVTNWDDMEK.[I]	1xOxidation [M14]	4.44469e-05	0.00195875	2	3	13	P60709; XY001	P60709 [69-84]; XY001 [71-86]		0	1962.89		Homo sapiens;Plasmoidum falciparium	100			7.57497e+08		14.4	Shared	Not Found	Not Found	Not Found	Not Found	Not Found	High	High	High	Not Found	High	8.571e-05	1.142e-08	4.12	61.95	Homo sapiens; Plasmoidum falciparium	Not Used	Not Used	K.YPIEHGIVTNWDDMEK.I	[69-84]
	FALSE	High	[K].YPIEHGIVTNWDDMEK.[I]	1xMethyl [H5]; 1xOxidation [M14]	2.27016e-05	0.00195875	2	3	106	P60709; XY001	P60709 [69-84]; XY001 [71-86]	P60709 1xMethyl [H73]; XY001 1xMethyl [H75]	0	1976.91		Homo sapiens;Plasmoidum falciparium	2.163	34.44	4.22855e+09	8.96094e+09		70.1	Shared	Not Found	High	High	Peak Found	Not Found	High	High	High	High	High	8.571e-05	3.852e-09	4.13	62.08	Homo sapiens; Plasmoidum falciparium	Not Used	Not Used	K.YPIEHGIVTNWDDMEK.I	[69-84]
	FALSE	High	[K].YPIEHGIVTNWDDMEK.[I]	1xDeamidated [N10]; 1xMethyl [H5]; 1xOxidation [M14]	0.00173804	0.00195875	2	3	17	P60709; XY001	P60709 [69-84]; XY001 [71-86]	P60709 1xMethyl [H73]; XY001 1xMethyl [H75]	0	1977.89		Homo sapiens;Plasmoidum falciparium	100			7.32712e+08		57.33	Shared	Not Found	Not Found	Not Found	Not Found	Not Found	High	High	High	Not Found	High	8.571e-05	4.333e-06	3.57	67.3	Homo sapiens; Plasmoidum falciparium	Not Used	Not Used	K.YPIEHGIVTNWDDMEK.I	[69-84]
	FALSE	High	[K].YPIEHGIVTNWDDMEKIWHHTFYNELR.[V]	1xMethyl [H5]	0.138698	0.00987215	2	3	4	P60709; XY001	P60709 [69-95]; XY001 [71-97]	P60709 1xMethyl [H73]; XY001 1xMethyl [H75]	1	3457.64		Homo sapiens;Plasmoidum falciparium	0.01		3.83876e+09				Shared	Not Found	High	High	High	Not Found	Not Found	High	Not Found	Not Found	High	0.0005362	0.005093	3	103.86	Homo sapiens; Plasmoidum falciparium	Not Used	Not Used	K.YPIEHGIVTNWDDMEKIWHHTFYNELR.V	[69-95]
	FALSE	High	[K].YPIEHGIVTNWDDMEKIWHHTFYNELR.[V]	1xOxidation [M14]	0.183647	0.00987215	2	3	1	P60709; XY001	P60709 [69-95]; XY001 [71-97]		1	3459.62		Homo sapiens;Plasmoidum falciparium							Not Reliable	Not Found	High	Not Found	Not Found	Not Found	Not Found	Not Found	Not Found	Not Found	High	0.0008097	0.0114	4.02		Homo sapiens; Plasmoidum falciparium	Not Used	Not Used	K.YPIEHGIVTNWDDMEKIWHHTFYNELR.V	[69-95]
	FALSE	High	[K].YPIEHGIVTNWDDMEK.[I]	1xMethyl [H5]	9.50244e-07	0.00195875	2	3	128	P60709; XY001	P60709 [69-84]; XY001 [71-86]	P60709 1xMethyl [H73]; XY001 1xMethyl [H75]	0	1960.91		Homo sapiens;Plasmoidum falciparium	6.791	34.53	3.33924e+10	2.2333e+11		70.18	Shared	Not Found	High	High	High	Not Found	High	High	High	High	High	8.571e-05	2.266e-11	4.84	67.67	Homo sapiens; Plasmoidum falciparium	Not Used	Not Used	K.YPIEHGIVTNWDDMEK.I	[69-84]
	FALSE	High	[K].YPIEHGIVTNWDDMEK.[I]	1xDeamidated [N10]	2.91863e-06	0.00195875	2	3	23	P60709; XY001	P60709 [69-84]; XY001 [71-86]		0	1947.88		Homo sapiens;Plasmoidum falciparium	100			243797509		16.6	Shared	Not Found	Not Found	Not Found	Not Found	Not Found	High	High	High	Not Found	High	8.571e-05	1.397e-10	4.54	71.42	Homo sapiens; Plasmoidum falciparium	Not Used	Not Used	K.YPIEHGIVTNWDDMEK.I	[69-84]
	FALSE	High	[K].YPIEHGIVTNWDDMEK.[I]		9.81304e-07	0.00195875	2	3	93	P60709; XY001	P60709 [69-84]; XY001 [71-86]		0	1946.9		Homo sapiens;Plasmoidum falciparium	8.49	14.71	5.67908e+09	4.82157e+10		4.04	Shared	Not Found	High	High	High	Not Found	High	High	High	Not Found	High	8.571e-05	2.389e-11	5.01	68.13	Homo sapiens; Plasmoidum falciparium	Not Used	Not Used	K.YPIEHGIVTNWDDMEK.I	[69-84]
	FALSE	High	[KR].SYELPDGQVITIGNER.[F]		4.02146e-05	0.00195875	5	11	122	A5A3E0; P60709; P62736; P68133; Q562R1	A5A3E0 [939-954]; P60709 [239-254]; P62736 [241-256]; P68133 [241-256]; Q562R1 [240-255]		0	1790.89		Homo sapiens;Sus scrofa	100			3.15727e+07		199.96	Shared	Not Found	Not Found	Not Found	Not Found	Not Found	Peak Found	High	High	High	High	8.571e-05	9.745e-09	3.04	70.96	Homo sapiens; Sus scrofa	Not Used	Not Used	K.SYELPDGQVITIGNER.F	[239-254]
	FALSE	High	[KR].SYELPDGQVITIGNER.[F]	1xDeamidated [N/Q]	0.000131252	0.00195875	5	11	32	A5A3E0; P60709; P62736; P68133; Q562R1	A5A3E0 [939-954]; P60709 [239-254]; P62736 [241-256]; P68133 [241-256]; Q562R1 [240-255]		0	1791.88		Homo sapiens;Sus scrofa	100			1.27936e+11			Shared	Not Found	Not Found	Not Found	Not Found	Not Found	Not Found	Not Found	High	High	High	8.571e-05	6.59e-08	3.13	71.77	Homo sapiens; Sus scrofa	Not Used	Not Used	K.SYELPDGQVITIGNER.F	[239-254]
	FALSE	High	[KR].SYELPDGQVITIGNER.[F]	1xPhospho [S/Y]	0.000775172	0.00195875	5	11	2	A5A3E0; P60709; P62736; P68133; Q562R1	A5A3E0 [939-954]; P60709 [239-254]; P62736 [241-256]; P68133 [241-256]; Q562R1 [240-255]	A5A3E0 1xPhospho [Y/S]; P60709 1xPhospho [Y/S]; P62736 1xPhospho [Y/S]; P68133 1xPhospho [Y/S]; Q562R1 1xPhospho [Y/S]	0	1870.86		Homo sapiens;Sus scrofa	100			5.24621e+08			Shared	Not Found	Not Found	Not Found	Not Found	Not Found	Not Found	Not Found	Not Found	High	High	8.571e-05	1.167e-06	3.15	72.46	Homo sapiens; Sus scrofa	Not Used	Not Used	K.SYELPDGQVITIGNER.F	[239-254]
	FALSE	High	[KR].SYELPDGQVITIGNER.[F]	1xDeamidated [N14]; 1xPhospho [S/Y]	0.165058	0.00987215	5	11	2	A5A3E0; P60709; P62736; P68133; Q562R1	A5A3E0 [939-954]; P60709 [239-254]; P62736 [241-256]; P68133 [241-256]; Q562R1 [240-255]	A5A3E0 1xPhospho [S/Y]; P60709 1xPhospho [S/Y]; P62736 1xPhospho [S/Y]; P68133 1xPhospho [S/Y]; Q562R1 1xPhospho [S/Y]	0	1871.84		Homo sapiens;Sus scrofa							Not Reliable	Not Found	Not Found	Not Found	Not Found	Not Found	Not Found	Not Found	Not Found	High	High	0.0006491	0.006997	2.52		Homo sapiens; Sus scrofa	Not Used	Not Used	K.SYELPDGQVITIGNER.F	[239-254]
	FALSE	High	[K].DLYANTVLSGGTTMYPGIADR.[M]	1xOxidation [M14]	0.0968627	0.00626983	1	2	2	P60709	P60709 [292-312]		0	2231.06		Homo sapiens							No Quan Values	Not Found	Not Found	Not Found	Not Found	Not Found	Not Found	Not Found	Not Found	High	High	0.0003512	0.002738	2.31		Homo sapiens	Not Used	Not Used	K.DLYANTVLSGGTTMYPGIADR.M	[292-312]
	FALSE	High	[K].DSYVGDEAQSK.[R]	1xPhospho [S/Y]	0.118196	0.00755724	3	6	2	P60709; P62736; P68133	P60709 [51-61]; P62736 [53-63]; P68133 [53-63]	P60709 1xPhospho [S/Y]; P62736 1xPhospho [S/Y]; P68133 1xPhospho [S/Y]	0	1278.49		Homo sapiens;Sus scrofa	100			5.75396e+06			Shared	Not Found	Not Found	Not Found	Not Found	Not Found	Not Found	Not Found	Not Found	High	High	0.0004067	0.003841	1.51	32.86	Homo sapiens; Sus scrofa	Not Used	Not Used	K.DSYVGDEAQSK.R	[51-61]
	FALSE	High	[K].DSYVGDEAQSK.[R]		0.00521845	0.00195875	3	6	9	P60709; P62736; P68133	P60709 [51-61]; P62736 [53-63]; P68133 [53-63]		0	1198.52		Homo sapiens;Sus scrofa	100			1.5033e+09			Shared	Not Found	Not Found	Not Found	Not Found	Not Found	Not Found	Not Found	Not Found	High	High	8.571e-05	2.569e-05	2.76	33.48	Homo sapiens; Sus scrofa	Not Used	Not Used	K.DSYVGDEAQSK.R	[51-61]
	FALSE	High	[K].DLYANTVLSGGTTMYPGIADR.[M]	1xDeamidated [N5]	0.00637186	0.00195875	1	2	1	P60709	P60709 [292-312]		0	2216.05		Homo sapiens							Not Reliable	Not Found	Not Found	Not Found	Not Found	Not Found	Not Found	Not Found	Not Found	High	High	8.571e-05	3.533e-05	2.23		Homo sapiens	Not Used	Not Used	K.DLYANTVLSGGTTMYPGIADR.M	[292-312]
	FALSE	High	[R].DLTDYLMK.[I]		0.0923644	0.00626983	4	8	41	P60709; P62736; P68133; Q562R1	P60709 [184-191]; P62736 [186-193]; P68133 [186-193]; Q562R1 [185-192]		0	998.486		Homo sapiens;Sus scrofa	100			1.99431e+11			Shared	Not Found	Not Found	Not Found	Not Found	Not Found	Not Found	Not Found	Not Found	High	High	0.0003512	0.002526	2.36	68.07	Homo sapiens; Sus scrofa	Not Used	Not Used	R.DLTDYLMK.I	[184-191]
	FALSE	High	[R].DLTDYLMK.[I]	1xOxidation [M7]	0.146223	0.00987215	4	8	12	P60709; P62736; P68133; Q562R1	P60709 [184-191]; P62736 [186-193]; P68133 [186-193]; Q562R1 [185-192]		0	1014.48		Homo sapiens;Sus scrofa	100			9.82548e+09			Shared	Not Found	Not Found	Not Found	Not Found	Not Found	Not Found	Not Found	Not Found	High	High	0.0005967	0.00561	1.74	59.17	Homo sapiens; Sus scrofa	Not Used	Not Used	R.DLTDYLMK.I	[184-191]
	FALSE	High	[K].DLYANTVLSGGTTMYPGIADR.[M]		0.000159758	0.00195875	1	2	1	P60709	P60709 [292-312]		0	2215.07		Homo sapiens	100			2.43103e+07				Not Found	Not Found	Not Found	Not Found	Not Found	Not Found	Not Found	Not Found	High	High	8.571e-05	9.064e-08	3.38	74.15	Homo sapiens	Used	Used	K.DLYANTVLSGGTTMYPGIADR.M	[292-312]
	FALSE	High	[K].EITALAPSTMK.[I]		0.00694101	0.00195875	3	7	9	P60709; P62736; P68133	P60709 [316-326]; P62736 [318-328]; P68133 [318-328]		0	1161.62		Homo sapiens;Sus scrofa	100			5.57385e+10			Shared	Not Found	Not Found	Not Found	Not Found	Not Found	Not Found	Not Found	Not Found	High	High	8.571e-05	4.063e-05	2.85	51.35	Homo sapiens; Sus scrofa	Not Used	Not Used	K.EITALAPSTMK.I	[316-326]
	FALSE	High	[K].EITALAPSTMK.[I]	1xOxidation [M10]	0.0098761	0.00195875	3	7	5	P60709; P62736; P68133	P60709 [316-326]; P62736 [318-328]; P68133 [318-328]		0	1177.61		Homo sapiens;Sus scrofa	100			3.67082e+09			Shared	Not Found	Not Found	Not Found	Not Found	Not Found	Not Found	Not Found	Not Found	High	High	8.571e-05	7.2e-05	2.31	44.34	Homo sapiens; Sus scrofa	Not Used	Not Used	K.EITALAPSTMK.I	[316-326]
	FALSE	High	[K].AGFAGDDAPR.[A]		0.00756086	0.00195875	6	11	2	A5A3E0; P0CG39; P60709; P62736; P68133; P0CG38	A5A3E0 [719-728]; P0CG39 [682-691]; P60709 [19-28]; P62736 [21-30]; P68133 [21-30]; P0CG38 [719-728]		0	976.448		Homo sapiens;Sus scrofa	100			1.62194e+09			Shared	Not Found	Not Found	Not Found	Not Found	Not Found	Not Found	Not Found	Not Found	High	High	8.571e-05	4.66e-05	2.61	37.8	Homo sapiens; Sus scrofa	Not Used	Not Used	K.AGFAGDDAPR.A	[19-28]
	FALSE	High	[R].AVFPSIVGRPR.[QH]		0.00374495	0.00195875	5	10	5	A5A3E0; P60709; P62736; P68133; P0CG38	A5A3E0 [729-739]; P60709 [29-39]; P62736 [31-41]; P68133 [31-41]; P0CG38 [729-739]		0	1198.71		Homo sapiens;Sus scrofa	100			1.39665e+09			Shared	Not Found	Not Found	Not Found	Not Found	Not Found	Not Found	Not Found	Not Found	High	High	8.571e-05	1.499e-05	2.82	57.95	Homo sapiens; Sus scrofa	Not Used	Not Used	R.AVFPSIVGRPR.H	[29-39]
	FALSE	High	[R].HQGVMVGMGQK.[D]		0.000290161	0.00195875	4	7	17	P60709; P62736; P68133; Q562R1	P60709 [40-50]; P62736 [42-52]; P68133 [42-52]; Q562R1 [41-51]		0	1171.57		Homo sapiens;Sus scrofa	100			9.61585e+09			Shared	Not Found	Not Found	Not Found	Not Found	Not Found	Not Found	Not Found	Not Found	High	High	8.571e-05	2.382e-07	3.37	40.24	Homo sapiens; Sus scrofa	Not Used	Not Used	R.HQGVMVGMGQK.D	[40-50]
	FALSE	High	[R].HQGVMVGMGQK.[D]	1xOxidation [M5]	0.000212628	0.00195875	4	7	3	P60709; P62736; P68133; Q562R1	P60709 [40-50]; P62736 [42-52]; P68133 [42-52]; Q562R1 [41-51]		0	1187.57		Homo sapiens;Sus scrofa	100			1.31777e+08			Shared	Not Found	Not Found	Not Found	Not Found	Not Found	Not Found	Not Found	Not Found	High	High	8.571e-05	1.441e-07	3.48	34.68	Homo sapiens; Sus scrofa	Not Used	Not Used	R.HQGVMVGMGQK.D	[40-50]
	FALSE	High	[K].LCYVALDFEQEMATAASSSSLEK.[S]	1xCarbamidomethyl [C2]	0.00168306	0.00195875	1	3	8	P60709	P60709 [216-238]		0	2550.17		Homo sapiens	100			1.47421e+07				Not Found	High	Not Found	Not Found	Not Found	Not Found	Not Found	Not Found	High	High	8.571e-05	4.111e-06	2.73	105.64	Homo sapiens	Used	Used	K.LCYVALDFEQEMATAASSSSLEK.S	[216-238]
	FALSE	High	[K].LCYVALDFEQEMATAASSSSLEK.[S]	1xCarbamidomethyl [C2]; 1xDeamidated [Q10]	0.000299645	0.00195875	1	3	14	P60709	P60709 [216-238]		0	2551.16		Homo sapiens	100			3.09219e+08				Not Found	High	Not Found	Not Found	Not Found	Not Found	Not Found	Not Found	High	High	8.571e-05	2.505e-07	3.54	72.15	Homo sapiens	Used	Not Used	K.LCYVALDFEQEMATAASSSSLEK.S	[216-238]
	FALSE	High	[K].LCYVALDFEQEMATAASSSSLEK.[S]	1xCarbamidomethyl [C2]; 1xOxidation [M12]	0.0695352	0.00492486	1	3	4	P60709	P60709 [216-238]		0	2566.17		Homo sapiens	100			4.4915e+07				Not Found	Not Found	Not Found	Not Found	Not Found	Not Found	Not Found	Not Found	High	High	0.0002894	0.001598	2.38	76.52	Homo sapiens	Used	Not Used	K.LCYVALDFEQEMATAASSSSLEK.S	[216-238]
	FALSE	High	[R].GYSFTTTAER.[E]		0.0297194	0.00368619	1	2	9	P60709	P60709 [197-206]		0	1132.53		Homo sapiens	100			1.11861e+08		145.14		Not Found	Not Found	Not Found	Not Found	Not Found	High	High	High	High	High	0.0001595	0.0004178	2.28	47.34	Homo sapiens	Used	Used	R.GYSFTTTAER.E	[197-206]
FALSE	Master Protein	P62736	Actin, aortic smooth muscle [OS=Homo sapiens]	76		Homo sapiens	20	1297	3	377	42	5.39	2964.03	20	0.069	280.55	9.29269e+09	1.50328e+09		114.55		1.66722e+08	4.21674e+07	3.3688e+07		1.34826e+10	8.65054e+09	1.19042e+08	8.15388e+07	Not Found	High	High	High	Not Found	High	High	High	High	1	Phospho [S54; Y55; S241; Y242]; Methyl [H75; H89; H90; H103; H163; H175; H373]	Homo sapiens
	Checked	Confidence	Annotated Sequence	Modifications	Qvality PEP	Qvality q-value	# Protein Groups	# Proteins	# PSMs	Master Protein Accessions	Positions in Master Proteins	Modifications in Master Proteins	# Missed Cleavages	Theo. MH+ [Da]	Marked as	Species Map	Abundance Ratio: (real sample) / (control sample)	Abundance Ratio Variability [%]: (real sample) / (control sample)	Abundances (Grouped): control sample	Abundances (Grouped): real sample	Abundances (Grouped) CV [%]: control sample	Abundances (Grouped) CV [%]: real sample	Quan Info	Found in Sample: [S478] F482: Sample, control sample, direct solution, normoxia, 5	Found in Sample: [S480] F484: Sample, control sample, direct solution, normoxia, 5	Found in Sample: [S482] F486: Sample, control sample, direct solution, normoxia, 5	Found in Sample: [S484] F488: Sample, control sample, direct solution, normoxia, 5	Found in Sample: [S486] F490: Sample, control sample, direct solution, normoxia, 5	Found in Sample: [S479] F483: Sample, real sample, direct solution, normoxia, 1	Found in Sample: [S481] F485: Sample, real sample, direct solution, normoxia, 3	Found in Sample: [S483] F487: Sample, real sample, direct solution, normoxia, 4	Found in Sample: [S485] F489: Sample, real sample, direct solution, normoxia, 2	Confidence (by Search Engine): Sequest HT	Percolator q-Value (by Search Engine): Sequest HT	Percolator PEP (by Search Engine): Sequest HT	XCorr (by Search Engine): Sequest HT	Top Apex RT [min]	Species Names	Quan Usage	Quan Ratio Usage	Sequence in Protein	Positions in Proteins
	FALSE	High	[K].QEYDEAGPSIVHR.[K]		4.1827e-05	0.00195875	2	3	70	P62736; P68133	P62736 [362-374]; P68133 [362-374]		0	1500.71		Homo sapiens;Sus scrofa	100			1.75948e+07		199.99	Shared	Not Found	Not Found	Not Found	Not Found	Not Found	Peak Found	Peak Found	Peak Found	High	High	8.571e-05	1.037e-08	4.79	44.18	Homo sapiens; Sus scrofa	Not Used	Not Used	K.QEYDEAGPSIVHR.K	[362-374]
	FALSE	High	[K].QEYDEAGPSIVHR.[K]	1xMethyl [H12]	0.000445519	0.00195875	2	3	1	P62736; P68133	P62736 [362-374]; P68133 [362-374]	P62736 1xMethyl [H373]; P68133 1xMethyl [H373]	0	1514.72		Homo sapiens;Sus scrofa	100			3.12284e+08			Shared	Not Found	Not Found	Not Found	Not Found	Not Found	Not Found	Not Found	Not Found	High	High	8.571e-05	4.759e-07	4.32	43.95	Homo sapiens; Sus scrofa	Not Used	Not Used	K.QEYDEAGPSIVHR.K	[362-374]
	FALSE	High	[K].MTQIMFETFNVPAMYVAIQAVLSLYASGR.[T]	1xDeamidated [N/Q]; 2xOxidation [M5; M]	0.0390772	0.00368619	2	5	61	P62736; P68133	P62736 [121-149]; P68133 [121-149]		0	3284.6		Homo sapiens;Sus scrofa	0.033	122.31	3.20071e+08	1.4324e+07		109.59	Shared	Not Found	High	High	High	Not Found	High	High	High	Peak Found	High	0.0001595	0.0006438	2.06	105.36	Homo sapiens; Sus scrofa	Not Used	Not Used	K.MTQIMFETFNVPAMYVAIQAVLSLYASGR.T	[121-149]
	FALSE	High	[K].IWHHSFYNELR.[V]	1xDeamidated [N8]; 1xMethyl [H4]	0.157175	0.00987215	1	2	1	P62736	P62736 [87-97]	P62736 1xMethyl [H90]	0	1516.73		Homo sapiens							Not Reliable	Not Found	Not Found	High	Not Found	Not Found	Not Found	Not Found	Not Found	Not Found	High	0.0006491	0.006391	1.99		Homo sapiens	Not Used	Not Used	K.IWHHSFYNELR.V	[87-97]
	FALSE	High	[K].IWHHSFYNELR.[V]	1xMethyl [H]	0.197665	0.00987215	1	2	42	P62736	P62736 [87-97]	P62736 1xMethyl [H]	0	1515.75		Homo sapiens	0.069	280.55	9.29269e+09	1.20171e+09		116.7		Not Found	High	High	High	Not Found	High	High	High	Peak Found	High	0.0007039	0.009943	1.7	56.15	Homo sapiens	Used	Used	K.IWHHSFYNELR.V	[87-97]
	FALSE	High	[R].VAPEEHPTLLTEAPLNPK.[A]	1xMethyl [H6]	0.0536614	0.00492486	2	5	2	P62736; P68133	P62736 [98-115]; P68133 [98-115]	P62736 1xMethyl [H103]; P68133 1xMethyl [H103]	0	1970.06		Homo sapiens;Sus scrofa							No Quan Values	Not Found	Not Found	Not Found	Not Found	Not Found	Not Found	Not Found	Not Found	High	High	0.0002241	0.001057	2.03		Homo sapiens; Sus scrofa	Not Used	Not Used	R.VAPEEHPTLLTEAPLNPK.A	[98-115]
	FALSE	High	[R].VAPEEHPTLLTEAPLNPK.[A]		1.09506e-05	0.00195875	2	5	72	P62736; P68133	P62736 [98-115]; P68133 [98-115]		0	1956.04		Homo sapiens;Sus scrofa	100			6.97965e+11			Shared	Not Found	Not Found	Not Found	Not Found	Not Found	Not Found	Not Found	Not Found	High	High	8.571e-05	1.183e-09	4.61	59.6	Homo sapiens; Sus scrofa	Not Used	Not Used	R.VAPEEHPTLLTEAPLNPK.A	[98-115]
	FALSE	High	[K].YPIEHGIITNWDDMEK.[I]	1xDeamidated [N10]; 1xMethyl [H5]; 1xOxidation [M14]	0.00463896	0.00195875	2	4	3	P62736; P68133	P62736 [71-86]; P68133 [71-86]	P62736 1xMethyl [H75]; P68133 1xMethyl [H75]	0	1991.91		Homo sapiens;Sus scrofa							No Quan Values	Not Found	Not Found	Not Found	Not Found	Not Found	Not Found	Not Found	High	High	High	8.571e-05	2.115e-05	2.81		Homo sapiens; Sus scrofa	Not Used	Not Used	K.YPIEHGIITNWDDMEK.I	[71-86]
	FALSE	High	[K].YPIEHGIITNWDDMEK.[I]	1xDeamidated [N10]	0.00442873	0.00195875	2	4	8	P62736; P68133	P62736 [71-86]; P68133 [71-86]		0	1961.89		Homo sapiens;Sus scrofa	14.106	154.56	7.25288e+06	1.02312e+08		102.06	Shared	Not Found	Peak Found	Not Found	Not Found	Not Found	High	Not Found	High	Not Found	High	8.571e-05	1.968e-05	3.22	48.12	Homo sapiens; Sus scrofa	Not Used	Not Used	K.YPIEHGIITNWDDMEK.I	[71-86]
	FALSE	High	[K].YPIEHGIITNWDDMEK.[I]	1xMethyl [H5]	0.000124401	0.00195875	2	4	38	P62736; P68133	P62736 [71-86]; P68133 [71-86]	P62736 1xMethyl [H75]; P68133 1xMethyl [H75]	0	1974.93		Homo sapiens;Sus scrofa	100			5.95865e+07		199.76	Shared	Not Found	Not Found	Not Found	Not Found	Not Found	High	High	Peak Found	High	High	8.571e-05	6.055e-08	3.94	69.96	Homo sapiens; Sus scrofa	Not Used	Not Used	K.YPIEHGIITNWDDMEK.I	[71-86]
	FALSE	High	[K].YPIEHGIITNWDDMEK.[I]	1xDeamidated [N10]; 1xMethyl [H5]	6.13091e-05	0.00195875	2	4	32	P62736; P68133	P62736 [71-86]; P68133 [71-86]	P62736 1xMethyl [H75]; P68133 1xMethyl [H75]	0	1975.91		Homo sapiens;Sus scrofa	22.487	94.71	5.66821e+07	1.19363e+09		54.36	Shared	Not Found	Peak Found	Peak Found	Peak Found	Not Found	High	High	High	High	High	8.571e-05	1.921e-08	4.21	68.26	Homo sapiens; Sus scrofa	Not Used	Not Used	K.YPIEHGIITNWDDMEK.I	[71-86]
	FALSE	High	[K].YPIEHGIITNWDDMEK.[I]	1xMethyl [H5]; 1xOxidation [M14]	8.70209e-05	0.00195875	2	4	29	P62736; P68133	P62736 [71-86]; P68133 [71-86]	P62736 1xMethyl [H75]; P68133 1xMethyl [H75]	0	1990.92		Homo sapiens;Sus scrofa	100			6.67842e+09			Shared	Not Found	Not Found	Not Found	Not Found	Not Found	Not Found	Not Found	Not Found	High	High	8.571e-05	3.399e-08	4.31	64.86	Homo sapiens; Sus scrofa	Not Used	Not Used	K.YPIEHGIITNWDDMEK.I	[71-86]
	FALSE	High	[KR].SYELPDGQVITIGNER.[F]		4.02146e-05	0.00195875	5	11	122	A5A3E0; P60709; P62736; P68133; Q562R1	A5A3E0 [939-954]; P60709 [239-254]; P62736 [241-256]; P68133 [241-256]; Q562R1 [240-255]		0	1790.89		Homo sapiens;Sus scrofa	100			3.15727e+07		199.96	Shared	Not Found	Not Found	Not Found	Not Found	Not Found	Peak Found	High	High	High	High	8.571e-05	9.745e-09	3.04	70.96	Homo sapiens; Sus scrofa	Not Used	Not Used	K.SYELPDGQVITIGNER.F	[241-256]
	FALSE	High	[KR].SYELPDGQVITIGNER.[F]	1xDeamidated [N/Q]	0.000131252	0.00195875	5	11	32	A5A3E0; P60709; P62736; P68133; Q562R1	A5A3E0 [939-954]; P60709 [239-254]; P62736 [241-256]; P68133 [241-256]; Q562R1 [240-255]		0	1791.88		Homo sapiens;Sus scrofa	100			1.27936e+11			Shared	Not Found	Not Found	Not Found	Not Found	Not Found	Not Found	Not Found	High	High	High	8.571e-05	6.59e-08	3.13	71.77	Homo sapiens; Sus scrofa	Not Used	Not Used	K.SYELPDGQVITIGNER.F	[241-256]
	FALSE	High	[KR].SYELPDGQVITIGNER.[F]	1xPhospho [S/Y]	0.000775172	0.00195875	5	11	2	A5A3E0; P60709; P62736; P68133; Q562R1	A5A3E0 [939-954]; P60709 [239-254]; P62736 [241-256]; P68133 [241-256]; Q562R1 [240-255]	A5A3E0 1xPhospho [Y/S]; P60709 1xPhospho [Y/S]; P62736 1xPhospho [Y/S]; P68133 1xPhospho [Y/S]; Q562R1 1xPhospho [Y/S]	0	1870.86		Homo sapiens;Sus scrofa	100			5.24621e+08			Shared	Not Found	Not Found	Not Found	Not Found	Not Found	Not Found	Not Found	Not Found	High	High	8.571e-05	1.167e-06	3.15	72.46	Homo sapiens; Sus scrofa	Not Used	Not Used	K.SYELPDGQVITIGNER.F	[241-256]
	FALSE	High	[KR].SYELPDGQVITIGNER.[F]	1xDeamidated [N14]; 1xPhospho [S/Y]	0.165058	0.00987215	5	11	2	A5A3E0; P60709; P62736; P68133; Q562R1	A5A3E0 [939-954]; P60709 [239-254]; P62736 [241-256]; P68133 [241-256]; Q562R1 [240-255]	A5A3E0 1xPhospho [S/Y]; P60709 1xPhospho [S/Y]; P62736 1xPhospho [S/Y]; P68133 1xPhospho [S/Y]; Q562R1 1xPhospho [S/Y]	0	1871.84		Homo sapiens;Sus scrofa							Not Reliable	Not Found	Not Found	Not Found	Not Found	Not Found	Not Found	Not Found	Not Found	High	High	0.0006491	0.006997	2.52		Homo sapiens; Sus scrofa	Not Used	Not Used	K.SYELPDGQVITIGNER.F	[241-256]
	FALSE	High	[R].TTGIVLDSGDGVTHNVPIYEGYALPHAIMR.[L]		1.0402e-07	0.00195875	2	5	8	P62736; P68133	P62736 [150-179]; P68133 [150-179]		0	3196.61		Homo sapiens;Sus scrofa	100	37.1	2.43645e+07	1.12605e+10			Shared	Not Found	Not Found	Peak Found	Peak Found	Not Found	Not Found	Not Found	Not Found	High	High	8.571e-05	6.342e-13	5.98	75.37	Homo sapiens; Sus scrofa	Not Used	Not Used	R.TTGIVLDSGDGVTHNVPIYEGYALPHAIMR.L	[150-179]
	FALSE	High	[R].TTGIVLDSGDGVTHNVPIYEGYALPHAIMR.[L]	1xDeamidated [N15]	1.95109e-07	0.00195875	2	5	3	P62736; P68133	P62736 [150-179]; P68133 [150-179]		0	3197.59		Homo sapiens;Sus scrofa	100			2.77278e+07			Shared	Not Found	Not Found	Not Found	Not Found	Not Found	Not Found	Not Found	Not Found	High	High	8.571e-05	1.75e-12	5.91	77.39	Homo sapiens; Sus scrofa	Not Used	Not Used	R.TTGIVLDSGDGVTHNVPIYEGYALPHAIMR.L	[150-179]
	FALSE	High	[R].TTGIVLDSGDGVTHNVPIYEGYALPHAIMR.[L]	1xOxidation [M29]	4.774e-05	0.00195875	2	5	2	P62736; P68133	P62736 [150-179]; P68133 [150-179]		0	3212.6		Homo sapiens;Sus scrofa	100			1.21233e+09			Shared	Not Found	Not Found	Not Found	Not Found	Not Found	Not Found	Not Found	Not Found	High	High	8.571e-05	1.282e-08	3.56	71.89	Homo sapiens; Sus scrofa	Not Used	Not Used	R.TTGIVLDSGDGVTHNVPIYEGYALPHAIMR.L	[150-179]
	FALSE	High	[R].TTGIVLDSGDGVTHNVPIYEGYALPHAIMR.[L]	1xDeamidated [N15]; 1xOxidation [M29]	0.000439196	0.00195875	2	5	1	P62736; P68133	P62736 [150-179]; P68133 [150-179]		0	3213.59		Homo sapiens;Sus scrofa	100			6.64765e+07			Shared	Not Found	Not Found	Not Found	Not Found	Not Found	Not Found	Not Found	Not Found	High	High	8.571e-05	4.668e-07	3.31	71.87	Homo sapiens; Sus scrofa	Not Used	Not Used	R.TTGIVLDSGDGVTHNVPIYEGYALPHAIMR.L	[150-179]
	FALSE	High	[R].TTGIVLDSGDGVTHNVPIYEGYALPHAIMR.[L]	2xMethyl [H14; H26]	0.0193893	0.00195875	2	5	2	P62736; P68133	P62736 [150-179]; P68133 [150-179]	P62736 2xMethyl [H163; H175]; P68133 2xMethyl [H163; H175]	0	3224.64		Homo sapiens;Sus scrofa	100			6.06031e+08			Shared	Not Found	Not Found	Not Found	Not Found	Not Found	Not Found	Not Found	Not Found	High	High	8.571e-05	0.0002126	2.84	71.66	Homo sapiens; Sus scrofa	Not Used	Not Used	R.TTGIVLDSGDGVTHNVPIYEGYALPHAIMR.L	[150-179]
	FALSE	High	[R].TTGIVLDSGDGVTHNVPIYEGYALPHAIMR.[L]	1xDeamidated [N15]; 2xMethyl [H14; H26]	0.013267	0.00195875	2	5	1	P62736; P68133	P62736 [150-179]; P68133 [150-179]	P62736 2xMethyl [H163; H175]; P68133 2xMethyl [H163; H175]	0	3225.62		Homo sapiens;Sus scrofa							No Quan Values	Not Found	Not Found	Not Found	Not Found	Not Found	Not Found	Not Found	Not Found	High	High	8.571e-05	0.0001154	3.05		Homo sapiens; Sus scrofa	Not Used	Not Used	R.TTGIVLDSGDGVTHNVPIYEGYALPHAIMR.L	[150-179]
	FALSE	High	[K].DSYVGDEAQSK.[R]	1xPhospho [S/Y]	0.118196	0.00755724	3	6	2	P60709; P62736; P68133	P60709 [51-61]; P62736 [53-63]; P68133 [53-63]	P60709 1xPhospho [S/Y]; P62736 1xPhospho [S/Y]; P68133 1xPhospho [S/Y]	0	1278.49		Homo sapiens;Sus scrofa	100			5.75396e+06			Shared	Not Found	Not Found	Not Found	Not Found	Not Found	Not Found	Not Found	Not Found	High	High	0.0004067	0.003841	1.51	32.86	Homo sapiens; Sus scrofa	Not Used	Not Used	K.DSYVGDEAQSK.R	[53-63]
	FALSE	High	[K].DSYVGDEAQSK.[R]		0.00521845	0.00195875	3	6	9	P60709; P62736; P68133	P60709 [51-61]; P62736 [53-63]; P68133 [53-63]		0	1198.52		Homo sapiens;Sus scrofa	100			1.5033e+09			Shared	Not Found	Not Found	Not Found	Not Found	Not Found	Not Found	Not Found	Not Found	High	High	8.571e-05	2.569e-05	2.76	33.48	Homo sapiens; Sus scrofa	Not Used	Not Used	K.DSYVGDEAQSK.R	[53-63]
	FALSE	High	[R].DLTDYLMK.[I]		0.0923644	0.00626983	4	8	41	P60709; P62736; P68133; Q562R1	P60709 [184-191]; P62736 [186-193]; P68133 [186-193]; Q562R1 [185-192]		0	998.486		Homo sapiens;Sus scrofa	100			1.99431e+11			Shared	Not Found	Not Found	Not Found	Not Found	Not Found	Not Found	Not Found	Not Found	High	High	0.0003512	0.002526	2.36	68.07	Homo sapiens; Sus scrofa	Not Used	Not Used	R.DLTDYLMK.I	[186-193]
	FALSE	High	[R].DLTDYLMK.[I]	1xOxidation [M7]	0.146223	0.00987215	4	8	12	P60709; P62736; P68133; Q562R1	P60709 [184-191]; P62736 [186-193]; P68133 [186-193]; Q562R1 [185-192]		0	1014.48		Homo sapiens;Sus scrofa	100			9.82548e+09			Shared	Not Found	Not Found	Not Found	Not Found	Not Found	Not Found	Not Found	Not Found	High	High	0.0005967	0.00561	1.74	59.17	Homo sapiens; Sus scrofa	Not Used	Not Used	R.DLTDYLMK.I	[186-193]
	FALSE	High	[K].DLYANNVLSGGTTMYPGIADR.[M]		2.9786e-05	0.00195875	1	4	1	P62736	P62736 [294-314]		0	2228.07		Homo sapiens							No Quan Values	Not Found	Not Found	Not Found	Not Found	Not Found	Not Found	Not Found	Not Found	High	High	8.571e-05	5.986e-09	3.63		Homo sapiens	Not Used	Not Used	K.DLYANNVLSGGTTMYPGIADR.M	[294-314]
	FALSE	High	[K].DLYANNVLSGGTTMYPGIADR.[M]	1xDeamidated [N]	4.93549e-06	0.00195875	1	4	5	P62736	P62736 [294-314]		0	2229.05		Homo sapiens	100			7.28881e+07				Not Found	Not Found	Not Found	Not Found	Not Found	Not Found	Not Found	Not Found	High	High	8.571e-05	3.262e-10	4.82	72.39	Homo sapiens	Used	Not Used	K.DLYANNVLSGGTTMYPGIADR.M	[294-314]
	FALSE	High	[K].DLYANNVLSGGTTMYPGIADR.[M]	1xDeamidated [N]; 1xOxidation [M14]	0.0443151	0.00492486	1	4	6	P62736	P62736 [294-314]		0	2245.04		Homo sapiens	100			4.46842e+07				Not Found	Not Found	Not Found	Not Found	Not Found	Not Found	Not Found	Not Found	High	High	0.0002241	0.0007825	3.21	55.77	Homo sapiens	Used	Not Used	K.DLYANNVLSGGTTMYPGIADR.M	[294-314]
	FALSE	High	[K].DLYANNVLSGGTTMYPGIADR.[M]	2xDeamidated [N5; N6]; 1xOxidation [M14]	0.137326	0.00987215	1	4	4	P62736	P62736 [294-314]		0	2246.03		Homo sapiens	100			1.04143e+08				Not Found	Not Found	Not Found	Not Found	Not Found	Not Found	Not Found	Not Found	High	High	0.0005362	0.005008	2.3	54.24	Homo sapiens	Used	Not Used	K.DLYANNVLSGGTTMYPGIADR.M	[294-314]
	FALSE	High	[K].EKLCYVALDFENEMATAASSSSLEK.[S]	1xCarbamidomethyl [C4]	0.00195546	0.00195875	2	5	10	P62736; P68133	P62736 [216-240]; P68133 [216-240]		1	2793.3		Homo sapiens;Sus scrofa							No Quan Values	Not Found	Not Found	Not Found	Not Found	Not Found	Not Found	Not Found	Not Found	High	High	8.571e-05	5.236e-06	2.97		Homo sapiens; Sus scrofa	Not Used	Not Used	K.EKLCYVALDFENEMATAASSSSLEK.S	[216-240]
	FALSE	High	[K].EKLCYVALDFENEMATAASSSSLEK.[S]	1xCarbamidomethyl [C4]; 1xDeamidated [N12]	0.00568478	0.00195875	2	5	13	P62736; P68133	P62736 [216-240]; P68133 [216-240]		1	2794.28		Homo sapiens;Sus scrofa	100			8.03838e+07			Shared	Not Found	Not Found	Not Found	Not Found	Not Found	Not Found	Not Found	Not Found	High	High	8.571e-05	2.942e-05	2.98	87.4	Homo sapiens; Sus scrofa	Not Used	Not Used	K.EKLCYVALDFENEMATAASSSSLEK.S	[216-240]
	FALSE	High	[K].EITALAPSTMK.[I]		0.00694101	0.00195875	3	7	9	P60709; P62736; P68133	P60709 [316-326]; P62736 [318-328]; P68133 [318-328]		0	1161.62		Homo sapiens;Sus scrofa	100			5.57385e+10			Shared	Not Found	Not Found	Not Found	Not Found	Not Found	Not Found	Not Found	Not Found	High	High	8.571e-05	4.063e-05	2.85	51.35	Homo sapiens; Sus scrofa	Not Used	Not Used	K.EITALAPSTMK.I	[318-328]
	FALSE	High	[K].EITALAPSTMK.[I]	1xOxidation [M10]	0.0098761	0.00195875	3	7	5	P60709; P62736; P68133	P60709 [316-326]; P62736 [318-328]; P68133 [318-328]		0	1177.61		Homo sapiens;Sus scrofa	100			3.67082e+09			Shared	Not Found	Not Found	Not Found	Not Found	Not Found	Not Found	Not Found	Not Found	High	High	8.571e-05	7.2e-05	2.31	44.34	Homo sapiens; Sus scrofa	Not Used	Not Used	K.EITALAPSTMK.I	[318-328]
	FALSE	High	[K].AGFAGDDAPR.[A]		0.00756086	0.00195875	6	11	2	A5A3E0; P0CG39; P60709; P62736; P68133; P0CG38	A5A3E0 [719-728]; P0CG39 [682-691]; P60709 [19-28]; P62736 [21-30]; P68133 [21-30]; P0CG38 [719-728]		0	976.448		Homo sapiens;Sus scrofa	100			1.62194e+09			Shared	Not Found	Not Found	Not Found	Not Found	Not Found	Not Found	Not Found	Not Found	High	High	8.571e-05	4.66e-05	2.61	37.8	Homo sapiens; Sus scrofa	Not Used	Not Used	K.AGFAGDDAPR.A	[21-30]
	FALSE	High	[R].AVFPSIVGRPR.[QH]		0.00374495	0.00195875	5	10	5	A5A3E0; P60709; P62736; P68133; P0CG38	A5A3E0 [729-739]; P60709 [29-39]; P62736 [31-41]; P68133 [31-41]; P0CG38 [729-739]		0	1198.71		Homo sapiens;Sus scrofa	100			1.39665e+09			Shared	Not Found	Not Found	Not Found	Not Found	Not Found	Not Found	Not Found	Not Found	High	High	8.571e-05	1.499e-05	2.82	57.95	Homo sapiens; Sus scrofa	Not Used	Not Used	R.AVFPSIVGRPR.H	[31-41]
	FALSE	High	[K].CDIDIR.[K]	1xCarbamidomethyl [C1]	0.0378652	0.00368619	3	6	135	P62736; P68133; XY001	P62736 [287-292]; P68133 [287-292]; XY001 [288-293]		0	791.372		Homo sapiens;Sus scrofa;Plasmoidum falciparium	4.146	73.12	3.49327e+09	1.40542e+10		63.67	Shared	Not Found	High	High	High	Not Found	High	High	High	High	High	0.0001595	0.0006131	1.18	42.19	Homo sapiens; Sus scrofa; Plasmoidum falciparium	Not Used	Not Used	K.CDIDIR.K	[287-292]
	FALSE	High	[R].CPETLFQPSFIGMESAGIHETTYNSIMK.[C]	1xCarbamidomethyl [C1]; 1xDeamidated [N/Q]	5.77591e-06	0.00195875	2	5	20	P62736; P68133	P62736 [259-286]; P68133 [259-286]		0	3189.46		Homo sapiens;Sus scrofa	100			6.53712e+09			Shared	Not Found	Not Found	Not Found	Not Found	Not Found	Not Found	Not Found	Not Found	High	High	8.571e-05	4.222e-10	5.9	83.85	Homo sapiens; Sus scrofa	Not Used	Not Used	R.CPETLFQPSFIGMESAGIHETTYNSIMK.C	[259-286]
	FALSE	High	[R].CPETLFQPSFIGMESAGIHETTYNSIMK.[C]	1xCarbamidomethyl [C1]; 2xDeamidated [Q7; N24]	4.94769e-05	0.00195875	2	5	4	P62736; P68133	P62736 [259-286]; P68133 [259-286]		0	3190.44		Homo sapiens;Sus scrofa	100			7.71382e+07			Shared	Not Found	Not Found	Not Found	Not Found	Not Found	Not Found	Not Found	Not Found	High	High	8.571e-05	1.364e-08	4.78	87.24	Homo sapiens; Sus scrofa	Not Used	Not Used	R.CPETLFQPSFIGMESAGIHETTYNSIMK.C	[259-286]
	FALSE	High	[R].CPETLFQPSFIGMESAGIHETTYNSIMK.[C]	1xCarbamidomethyl [C1]; 1xDeamidated [N/Q]; 1xOxidation [M]	0.000350663	0.00195875	2	5	9	P62736; P68133	P62736 [259-286]; P68133 [259-286]		0	3205.45		Homo sapiens;Sus scrofa	100			1.70958e+07			Shared	Not Found	Not Found	Not Found	Not Found	Not Found	Not Found	Not Found	Not Found	High	High	8.571e-05	3.237e-07	5.8	83.84	Homo sapiens; Sus scrofa	Not Used	Not Used	R.CPETLFQPSFIGMESAGIHETTYNSIMK.C	[259-286]
	FALSE	High	[R].CPETLFQPSFIGMESAGIHETTYNSIMK.[C]	1xCarbamidomethyl [C1]; 2xDeamidated [Q7; N24]; 1xOxidation [M13]	0.0155099	0.00195875	2	5	3	P62736; P68133	P62736 [259-286]; P68133 [259-286]		0	3206.44		Homo sapiens;Sus scrofa							No Quan Values	Not Found	Not Found	Not Found	Not Found	Not Found	Not Found	Not Found	Not Found	High	High	8.571e-05	0.0001489	2.96		Homo sapiens; Sus scrofa	Not Used	Not Used	R.CPETLFQPSFIGMESAGIHETTYNSIMK.C	[259-286]
	FALSE	High	[R].CPETLFQPSFIGMESAGIHETTYNSIMK.[C]	1xCarbamidomethyl [C1]; 1xDeamidated [N24]; 2xOxidation [M13; M27]	0.0364338	0.00368619	2	5	3	P62736; P68133	P62736 [259-286]; P68133 [259-286]		0	3221.45		Homo sapiens;Sus scrofa	100			2.31728e+07			Shared	Not Found	Not Found	Not Found	Not Found	Not Found	Not Found	Not Found	Not Found	High	High	0.0001595	0.0005759	1.7	103.5	Homo sapiens; Sus scrofa	Not Used	Not Used	R.CPETLFQPSFIGMESAGIHETTYNSIMK.C	[259-286]
	FALSE	High	[R].CPETLFQPSFIGMESAGIHETTYNSIMK.[C]	1xCarbamidomethyl [C1]	3.28395e-06	0.00195875	2	5	42	P62736; P68133	P62736 [259-286]; P68133 [259-286]		0	3188.47		Homo sapiens;Sus scrofa	100			9.70007e+09			Shared	Not Found	Not Found	Not Found	Not Found	Not Found	Not Found	Not Found	Not Found	High	High	8.571e-05	1.69e-10	4.16	85.14	Homo sapiens; Sus scrofa	Not Used	Not Used	R.CPETLFQPSFIGMESAGIHETTYNSIMK.C	[259-286]
	FALSE	High	[R].HQGVMVGMGQK.[D]		0.000290161	0.00195875	4	7	17	P60709; P62736; P68133; Q562R1	P60709 [40-50]; P62736 [42-52]; P68133 [42-52]; Q562R1 [41-51]		0	1171.57		Homo sapiens;Sus scrofa	100			9.61585e+09			Shared	Not Found	Not Found	Not Found	Not Found	Not Found	Not Found	Not Found	Not Found	High	High	8.571e-05	2.382e-07	3.37	40.24	Homo sapiens; Sus scrofa	Not Used	Not Used	R.HQGVMVGMGQK.D	[42-52]
	FALSE	High	[R].HQGVMVGMGQK.[D]	1xOxidation [M5]	0.000212628	0.00195875	4	7	3	P60709; P62736; P68133; Q562R1	P60709 [40-50]; P62736 [42-52]; P68133 [42-52]; Q562R1 [41-51]		0	1187.57		Homo sapiens;Sus scrofa	100			1.31777e+08			Shared	Not Found	Not Found	Not Found	Not Found	Not Found	Not Found	Not Found	Not Found	High	High	8.571e-05	1.441e-07	3.48	34.68	Homo sapiens; Sus scrofa	Not Used	Not Used	R.HQGVMVGMGQK.D	[42-52]
	FALSE	High	[R].KDLYANNVLSGGTTMYPGIADR.[M]		0.0274075	0.00195875	1	4	1	P62736	P62736 [293-314]		1	2356.16		Homo sapiens							No Quan Values	Not Found	Not Found	Not Found	Not Found	Not Found	Not Found	Not Found	Not Found	High	High	8.571e-05	0.0003681	1.94		Homo sapiens	Not Used	Not Used	R.KDLYANNVLSGGTTMYPGIADR.M	[293-314]
	FALSE	High	[R].KDLYANNVLSGGTTMYPGIADR.[M]	1xDeamidated [N]	0.115453	0.00755724	1	4	3	P62736	P62736 [293-314]		1	2357.14		Homo sapiens							Not Reliable	Not Found	Not Found	Not Found	Not Found	Not Found	Not Found	Not Found	Not Found	High	High	0.0004067	0.003693	1.74		Homo sapiens	Not Used	Not Used	R.KDLYANNVLSGGTTMYPGIADR.M	[293-314]
	FALSE	High	[K].LCYVALDFENEMATAASSSSLEK.[S]	1xCarbamidomethyl [C2]	6.71871e-07	0.00195875	2	5	113	P62736; P68133	P62736 [218-240]; P68133 [218-240]		0	2536.16		Homo sapiens;Sus scrofa	100			1.29415e+11			Shared	Not Found	Not Found	Not Found	Not Found	Not Found	Not Found	Not Found	Not Found	High	High	8.571e-05	1.294e-11	4.04	88.45	Homo sapiens; Sus scrofa	Not Used	Not Used	K.LCYVALDFENEMATAASSSSLEK.S	[218-240]
	FALSE	High	[K].LCYVALDFENEMATAASSSSLEK.[S]	1xCarbamidomethyl [C2]; 1xDeamidated [N10]	3.00659e-07	0.00195875	2	5	35	P62736; P68133	P62736 [218-240]; P68133 [218-240]		0	2537.14		Homo sapiens;Sus scrofa	100			1.02688e+10			Shared	Not Found	Not Found	Not Found	Not Found	Not Found	Not Found	Not Found	Not Found	High	High	8.571e-05	3.526e-12	4.96	78.58	Homo sapiens; Sus scrofa	Not Used	Not Used	K.LCYVALDFENEMATAASSSSLEK.S	[218-240]
	FALSE	High	[K].LCYVALDFENEMATAASSSSLEK.[S]	1xCarbamidomethyl [C2]; 1xOxidation [M12]	5.86554e-07	0.00195875	2	5	105	P62736; P68133	P62736 [218-240]; P68133 [218-240]		0	2552.15		Homo sapiens;Sus scrofa	100			5.03726e+09			Shared	Not Found	Not Found	Not Found	Not Found	Not Found	Not Found	Not Found	Not Found	High	High	8.571e-05	1.041e-11	4.44	76.93	Homo sapiens; Sus scrofa	Not Used	Not Used	K.LCYVALDFENEMATAASSSSLEK.S	[218-240]
	FALSE	High	[K].LCYVALDFENEMATAASSSSLEK.[S]	1xCarbamidomethyl [C2]; 1xDeamidated [N10]; 1xOxidation [M12]	6.41371e-07	0.00195875	2	5	52	P62736; P68133	P62736 [218-240]; P68133 [218-240]		0	2553.14		Homo sapiens;Sus scrofa	100			3.50904e+08			Shared	Not Found	Not Found	Not Found	Not Found	Not Found	Not Found	Not Found	Not Found	High	High	8.571e-05	1.199e-11	4.6	87.03	Homo sapiens; Sus scrofa	Not Used	Not Used	K.LCYVALDFENEMATAASSSSLEK.S	[218-240]
	FALSE	High	[R].GYSFVTTAER.[E]		0.0143961	0.00195875	2	5	94	P62736; P68133	P62736 [199-208]; P68133 [199-208]		0	1130.55		Homo sapiens;Sus scrofa	100			5.45389e+11			Shared	Not Found	Not Found	Not Found	Not Found	Not Found	Not Found	Not Found	Not Found	High	High	8.571e-05	0.0001319	2.18	51.68	Homo sapiens; Sus scrofa	Not Used	Not Used	R.GYSFVTTAER.E	[199-208]
FALSE	Master Protein	A5A3E0	POTE ankyrin domain family member F [OS=Homo sapiens]	9		Homo sapiens	8	1202	2	1075	121.4	6.2	2354.28	8	100			1.35906e+11											4.84032e+10	Not Found	Not Found	Not Found	Not Found	Not Found	Not Found	Not Found	Not Found	High	1	Phospho [S939; Y940]; Methyl [H773]	Homo sapiens
	Checked	Confidence	Annotated Sequence	Modifications	Qvality PEP	Qvality q-value	# Protein Groups	# Proteins	# PSMs	Master Protein Accessions	Positions in Master Proteins	Modifications in Master Proteins	# Missed Cleavages	Theo. MH+ [Da]	Marked as	Species Map	Abundance Ratio: (real sample) / (control sample)	Abundance Ratio Variability [%]: (real sample) / (control sample)	Abundances (Grouped): control sample	Abundances (Grouped): real sample	Abundances (Grouped) CV [%]: control sample	Abundances (Grouped) CV [%]: real sample	Quan Info	Found in Sample: [S478] F482: Sample, control sample, direct solution, normoxia, 5	Found in Sample: [S480] F484: Sample, control sample, direct solution, normoxia, 5	Found in Sample: [S482] F486: Sample, control sample, direct solution, normoxia, 5	Found in Sample: [S484] F488: Sample, control sample, direct solution, normoxia, 5	Found in Sample: [S486] F490: Sample, control sample, direct solution, normoxia, 5	Found in Sample: [S479] F483: Sample, real sample, direct solution, normoxia, 1	Found in Sample: [S481] F485: Sample, real sample, direct solution, normoxia, 3	Found in Sample: [S483] F487: Sample, real sample, direct solution, normoxia, 4	Found in Sample: [S485] F489: Sample, real sample, direct solution, normoxia, 2	Confidence (by Search Engine): Sequest HT	Percolator q-Value (by Search Engine): Sequest HT	Percolator PEP (by Search Engine): Sequest HT	XCorr (by Search Engine): Sequest HT	Top Apex RT [min]	Species Names	Quan Usage	Quan Ratio Usage	Sequence in Protein	Positions in Proteins
	FALSE	High	[K].QEYDESGPSIVHR.[K]		0.000260664	0.00195875	4	7	7	A5A3E0; P0CG39; P60709; P0CG38	A5A3E0 [1060-1072]; P0CG39 [1023-1035]; P60709 [360-372]; P0CG38 [1060-1072]		0	1516.7		Homo sapiens	100			1.17999e+08		166.53	Shared	Not Found	Not Found	Not Found	Not Found	Not Found	High	Peak Found	High	High	High	8.571e-05	2.004e-07	3.78	42.58	Homo sapiens	Not Used	Not Used	K.QEYDESGPSIVHR.K	[1060-1072]
	FALSE	High	[K].QEYDESGPSIVHR.[K]	1xDeamidated [Q1]	0.0160131	0.00195875	4	7	62	A5A3E0; P0CG39; P60709; P0CG38	A5A3E0 [1060-1072]; P0CG39 [1023-1035]; P60709 [360-372]; P0CG38 [1060-1072]		0	1517.69		Homo sapiens	0.035	66.48	7.57383e+08	2.7277e+07		111.19	Shared	Not Found	High	High	High	Not Found	High	Peak Found	Peak Found	Peak Found	High	8.571e-05	0.0001567	1.66	51.47	Homo sapiens	Not Used	Not Used	K.QEYDESGPSIVHR.K	[1060-1072]
	FALSE	High	[K].IWHHTFYNELR.[V]	1xDeamidated [N8]	0.000556007	0.00195875	6	10	80	A5A3E0; P0CG39; P60709; P68133; XY001; P0CG38	A5A3E0 [785-795]; P0CG39 [748-758]; P60709 [85-95]; P68133 [87-97]; XY001 [87-97]; P0CG38 [785-795]		0	1516.73		Homo sapiens;Sus scrofa;Plasmoidum falciparium	0.231	60.62	2.85419e+10	6.07519e+09		70.7	Shared	Not Found	High	High	High	Not Found	High	High	High	High	High	8.571e-05	6.826e-07	3.29	63.22	Homo sapiens; Sus scrofa; Plasmoidum falciparium	Not Used	Not Used	K.IWHHTFYNELR.V	[785-795]
	FALSE	High	[K].IWHHTFYNELR.[V]		0.000366027	0.00195875	6	10	762	A5A3E0; P0CG39; P60709; P68133; XY001; P0CG38	A5A3E0 [785-795]; P0CG39 [748-758]; P60709 [85-95]; P68133 [87-97]; XY001 [87-97]; P0CG38 [785-795]		0	1515.75		Homo sapiens;Sus scrofa;Plasmoidum falciparium	0.335	11	3.56367e+11	1.19524e+11		51.17	Shared	Not Found	High	High	High	Not Found	High	High	High	High	High	8.571e-05	3.47e-07	3.8	56.15	Homo sapiens; Sus scrofa; Plasmoidum falciparium	Not Used	Not Used	K.IWHHTFYNELR.V	[785-795]
	FALSE	High	[K].YPMEHGIITNWDDMEK.[I]	1xMethyl [H5]	0.0781419	0.00492486	3	5	11	A5A3E0; P0CG39; P0CG38	A5A3E0 [769-784]; P0CG39 [732-747]; P0CG38 [769-784]	A5A3E0 1xMethyl [H773]; P0CG39 1xMethyl [H736]; P0CG38 1xMethyl [H773]	0	1992.88		Homo sapiens	100			1818419632		23.31	Shared	Not Found	Not Found	Not Found	Not Found	Not Found	High	High	High	Not Found	High	0.0002894	0.001923	1.59	68.15	Homo sapiens	Not Used	Not Used	K.YPMEHGIITNWDDMEK.I	[769-784]
	FALSE	High	[KR].SYELPDGQVITIGNER.[F]		4.02146e-05	0.00195875	5	11	122	A5A3E0; P60709; P62736; P68133; Q562R1	A5A3E0 [939-954]; P60709 [239-254]; P62736 [241-256]; P68133 [241-256]; Q562R1 [240-255]		0	1790.89		Homo sapiens;Sus scrofa	100			3.15727e+07		199.96	Shared	Not Found	Not Found	Not Found	Not Found	Not Found	Peak Found	High	High	High	High	8.571e-05	9.745e-09	3.04	70.96	Homo sapiens; Sus scrofa	Not Used	Not Used	K.SYELPDGQVITIGNER.F	[939-954]
	FALSE	High	[KR].SYELPDGQVITIGNER.[F]	1xDeamidated [N/Q]	0.000131252	0.00195875	5	11	32	A5A3E0; P60709; P62736; P68133; Q562R1	A5A3E0 [939-954]; P60709 [239-254]; P62736 [241-256]; P68133 [241-256]; Q562R1 [240-255]		0	1791.88		Homo sapiens;Sus scrofa	100			1.27936e+11			Shared	Not Found	Not Found	Not Found	Not Found	Not Found	Not Found	Not Found	High	High	High	8.571e-05	6.59e-08	3.13	71.77	Homo sapiens; Sus scrofa	Not Used	Not Used	K.SYELPDGQVITIGNER.F	[939-954]
	FALSE	High	[KR].SYELPDGQVITIGNER.[F]	1xPhospho [S/Y]	0.000775172	0.00195875	5	11	2	A5A3E0; P60709; P62736; P68133; Q562R1	A5A3E0 [939-954]; P60709 [239-254]; P62736 [241-256]; P68133 [241-256]; Q562R1 [240-255]	A5A3E0 1xPhospho [Y/S]; P60709 1xPhospho [Y/S]; P62736 1xPhospho [Y/S]; P68133 1xPhospho [Y/S]; Q562R1 1xPhospho [Y/S]	0	1870.86		Homo sapiens;Sus scrofa	100			5.24621e+08			Shared	Not Found	Not Found	Not Found	Not Found	Not Found	Not Found	Not Found	Not Found	High	High	8.571e-05	1.167e-06	3.15	72.46	Homo sapiens; Sus scrofa	Not Used	Not Used	K.SYELPDGQVITIGNER.F	[939-954]
	FALSE	High	[KR].SYELPDGQVITIGNER.[F]	1xDeamidated [N14]; 1xPhospho [S/Y]	0.165058	0.00987215	5	11	2	A5A3E0; P60709; P62736; P68133; Q562R1	A5A3E0 [939-954]; P60709 [239-254]; P62736 [241-256]; P68133 [241-256]; Q562R1 [240-255]	A5A3E0 1xPhospho [S/Y]; P60709 1xPhospho [S/Y]; P62736 1xPhospho [S/Y]; P68133 1xPhospho [S/Y]; Q562R1 1xPhospho [S/Y]	0	1871.84		Homo sapiens;Sus scrofa							Not Reliable	Not Found	Not Found	Not Found	Not Found	Not Found	Not Found	Not Found	Not Found	High	High	0.0006491	0.006997	2.52		Homo sapiens; Sus scrofa	Not Used	Not Used	K.SYELPDGQVITIGNER.F	[939-954]
	FALSE	High	[K].AGFAGDDAPR.[A]		0.00756086	0.00195875	6	11	2	A5A3E0; P0CG39; P60709; P62736; P68133; P0CG38	A5A3E0 [719-728]; P0CG39 [682-691]; P60709 [19-28]; P62736 [21-30]; P68133 [21-30]; P0CG38 [719-728]		0	976.448		Homo sapiens;Sus scrofa	100			1.62194e+09			Shared	Not Found	Not Found	Not Found	Not Found	Not Found	Not Found	Not Found	Not Found	High	High	8.571e-05	4.66e-05	2.61	37.8	Homo sapiens; Sus scrofa	Not Used	Not Used	K.AGFAGDDAPR.A	[719-728]
	FALSE	High	[R].AVFPSIVGRPR.[QH]		0.00374495	0.00195875	5	10	5	A5A3E0; P60709; P62736; P68133; P0CG38	A5A3E0 [729-739]; P60709 [29-39]; P62736 [31-41]; P68133 [31-41]; P0CG38 [729-739]		0	1198.71		Homo sapiens;Sus scrofa	100			1.39665e+09			Shared	Not Found	Not Found	Not Found	Not Found	Not Found	Not Found	Not Found	Not Found	High	High	8.571e-05	1.499e-05	2.82	57.95	Homo sapiens; Sus scrofa	Not Used	Not Used	R.AVFPSIVGRPR.Q	[729-739]
	FALSE	High	[K].LCYVALDFEQEMATVASSSSLEKSYELPDGQVITIGNER.[F]	1xCarbamidomethyl [C2]; 2xDeamidated [Q10; N/Q]; 1xOxidation [M12]	0.0167684	0.00195875	1	1	11	A5A3E0	A5A3E0 [916-954]		1	4368.04		Homo sapiens	100			3.78303e+06				Not Found	Not Found	Not Found	Not Found	Not Found	Not Found	Not Found	Not Found	High	High	8.571e-05	0.0001683	1.94	101.52	Homo sapiens	Used	Not Used	K.LCYVALDFEQEMATVASSSSLEKSYELPDGQVITIGNER.F	[916-954]
	FALSE	High	[K].LCYVALDFEQEMATVASSSSLEKSYELPDGQVITIGNER.[F]	1xCarbamidomethyl [C2]; 1xDeamidated [Q]; 1xOxidation [M12]	0.00646338	0.00195875	1	1	14	A5A3E0	A5A3E0 [916-954]		1	4367.06		Homo sapiens	100			5.35864e+07				Not Found	Not Found	Not Found	Not Found	Not Found	Not Found	Not Found	Not Found	High	High	8.571e-05	3.616e-05	2.19	101.93	Homo sapiens	Used	Not Used	K.LCYVALDFEQEMATVASSSSLEKSYELPDGQVITIGNER.F	[916-954]
	FALSE	High	[K].LCYVALDFEQEMATVASSSSLEKSYELPDGQVITIGNER.[F]	1xCarbamidomethyl [C2]; 1xOxidation [M12]	0.0198756	0.00195875	1	1	13	A5A3E0	A5A3E0 [916-954]		1	4366.07		Homo sapiens	100			2.12294e+07				Not Found	Not Found	Not Found	Not Found	Not Found	Not Found	Not Found	Not Found	High	High	8.571e-05	0.0002213	2.54	96.49	Homo sapiens	Used	Not Used	K.LCYVALDFEQEMATVASSSSLEKSYELPDGQVITIGNER.F	[916-954]
	FALSE	High	[K].LCYVALDFEQEMATVASSSSLEK.[S]	1xCarbamidomethyl [C2]; 1xOxidation [M12]	0.00826527	0.00195875	1	1	23	A5A3E0	A5A3E0 [916-938]		0	2594.2		Homo sapiens	100			3.88104e+10				Not Found	Not Found	Not Found	Not Found	Not Found	Not Found	Not Found	Not Found	High	High	8.571e-05	5.399e-05	2.02	77.59	Homo sapiens	Used	Not Used	K.LCYVALDFEQEMATVASSSSLEK.S	[916-938]
	FALSE	High	[K].LCYVALDFEQEMATVASSSSLEK.[S]	1xCarbamidomethyl [C2]; 1xDeamidated [Q10]; 1xOxidation [M12]	0.013267	0.00195875	1	1	21	A5A3E0	A5A3E0 [916-938]		0	2595.18		Homo sapiens	100			9.68682e+10				Not Found	Not Found	Not Found	Not Found	Not Found	Not Found	Not Found	Not Found	High	High	8.571e-05	0.0001154	2.69	70.83	Homo sapiens	Used	Not Used	K.LCYVALDFEQEMATVASSSSLEK.S	[916-938]
	FALSE	High	[K].LCYVALDFEQEMATVASSSSLEK.[S]	1xCarbamidomethyl [C2]	0.0646834	0.00492486	1	1	6	A5A3E0	A5A3E0 [916-938]		0	2578.21		Homo sapiens	100			2.13028e+07				Not Found	Not Found	Not Found	Not Found	Not Found	Not Found	Not Found	Not Found	High	High	0.0002241	0.001421	1.65	105.17	Homo sapiens	Used	Used	K.LCYVALDFEQEMATVASSSSLEK.S	[916-938]
	FALSE	High	[K].LCYVALDFEQEMATVASSSSLEK.[S]	1xCarbamidomethyl [C2]; 1xDeamidated [Q10]	0.0136494	0.00195875	1	1	27	A5A3E0	A5A3E0 [916-938]		0	2579.19		Homo sapiens	100			1.27359e+08				Not Found	Not Found	Not Found	Not Found	Not Found	Not Found	Not Found	Not Found	High	High	8.571e-05	0.0001209	1.93	79.34	Homo sapiens	Used	Not Used	K.LCYVALDFEQEMATVASSSSLEK.S	[916-938]
FALSE	Master Protein	P0CG38	POTE ankyrin domain family member I [OS=Homo sapiens]	9		Homo sapiens	7	982	1	1075	121.2	6.21	1895.36	7	100			2.47758e+08											8.82399e+07	Not Found	Not Found	Not Found	Not Found	Not Found	Not Found	Not Found	Not Found	High	1	Methyl [H773]	Homo sapiens
	Checked	Confidence	Annotated Sequence	Modifications	Qvality PEP	Qvality q-value	# Protein Groups	# Proteins	# PSMs	Master Protein Accessions	Positions in Master Proteins	Modifications in Master Proteins	# Missed Cleavages	Theo. MH+ [Da]	Marked as	Species Map	Abundance Ratio: (real sample) / (control sample)	Abundance Ratio Variability [%]: (real sample) / (control sample)	Abundances (Grouped): control sample	Abundances (Grouped): real sample	Abundances (Grouped) CV [%]: control sample	Abundances (Grouped) CV [%]: real sample	Quan Info	Found in Sample: [S478] F482: Sample, control sample, direct solution, normoxia, 5	Found in Sample: [S480] F484: Sample, control sample, direct solution, normoxia, 5	Found in Sample: [S482] F486: Sample, control sample, direct solution, normoxia, 5	Found in Sample: [S484] F488: Sample, control sample, direct solution, normoxia, 5	Found in Sample: [S486] F490: Sample, control sample, direct solution, normoxia, 5	Found in Sample: [S479] F483: Sample, real sample, direct solution, normoxia, 1	Found in Sample: [S481] F485: Sample, real sample, direct solution, normoxia, 3	Found in Sample: [S483] F487: Sample, real sample, direct solution, normoxia, 4	Found in Sample: [S485] F489: Sample, real sample, direct solution, normoxia, 2	Confidence (by Search Engine): Sequest HT	Percolator q-Value (by Search Engine): Sequest HT	Percolator PEP (by Search Engine): Sequest HT	XCorr (by Search Engine): Sequest HT	Top Apex RT [min]	Species Names	Quan Usage	Quan Ratio Usage	Sequence in Protein	Positions in Proteins
	FALSE	High	[K].QEYDESGPSIVHR.[K]		0.000260664	0.00195875	4	7	7	A5A3E0; P0CG39; P60709; P0CG38	A5A3E0 [1060-1072]; P0CG39 [1023-1035]; P60709 [360-372]; P0CG38 [1060-1072]		0	1516.7		Homo sapiens	100			1.17999e+08		166.53	Shared	Not Found	Not Found	Not Found	Not Found	Not Found	High	Peak Found	High	High	High	8.571e-05	2.004e-07	3.78	42.58	Homo sapiens	Not Used	Not Used	K.QEYDESGPSIVHR.K	[1060-1072]
	FALSE	High	[K].QEYDESGPSIVHR.[K]	1xDeamidated [Q1]	0.0160131	0.00195875	4	7	62	A5A3E0; P0CG39; P60709; P0CG38	A5A3E0 [1060-1072]; P0CG39 [1023-1035]; P60709 [360-372]; P0CG38 [1060-1072]		0	1517.69		Homo sapiens	0.035	66.48	7.57383e+08	2.7277e+07		111.19	Shared	Not Found	High	High	High	Not Found	High	Peak Found	Peak Found	Peak Found	High	8.571e-05	0.0001567	1.66	51.47	Homo sapiens	Not Used	Not Used	K.QEYDESGPSIVHR.K	[1060-1072]
	FALSE	High	[K].IWHHTFYNELR.[V]	1xDeamidated [N8]	0.000556007	0.00195875	6	10	80	A5A3E0; P0CG39; P60709; P68133; XY001; P0CG38	A5A3E0 [785-795]; P0CG39 [748-758]; P60709 [85-95]; P68133 [87-97]; XY001 [87-97]; P0CG38 [785-795]		0	1516.73		Homo sapiens;Sus scrofa;Plasmoidum falciparium	0.231	60.62	2.85419e+10	6.07519e+09		70.7	Shared	Not Found	High	High	High	Not Found	High	High	High	High	High	8.571e-05	6.826e-07	3.29	63.22	Homo sapiens; Sus scrofa; Plasmoidum falciparium	Not Used	Not Used	K.IWHHTFYNELR.V	[785-795]
	FALSE	High	[K].IWHHTFYNELR.[V]		0.000366027	0.00195875	6	10	762	A5A3E0; P0CG39; P60709; P68133; XY001; P0CG38	A5A3E0 [785-795]; P0CG39 [748-758]; P60709 [85-95]; P68133 [87-97]; XY001 [87-97]; P0CG38 [785-795]		0	1515.75		Homo sapiens;Sus scrofa;Plasmoidum falciparium	0.335	11	3.56367e+11	1.19524e+11		51.17	Shared	Not Found	High	High	High	Not Found	High	High	High	High	High	8.571e-05	3.47e-07	3.8	56.15	Homo sapiens; Sus scrofa; Plasmoidum falciparium	Not Used	Not Used	K.IWHHTFYNELR.V	[785-795]
	FALSE	High	[K].YPMEHGIITNWDDMEK.[I]	1xMethyl [H5]	0.0781419	0.00492486	3	5	11	A5A3E0; P0CG39; P0CG38	A5A3E0 [769-784]; P0CG39 [732-747]; P0CG38 [769-784]	A5A3E0 1xMethyl [H773]; P0CG39 1xMethyl [H736]; P0CG38 1xMethyl [H773]	0	1992.88		Homo sapiens	100			1818419632		23.31	Shared	Not Found	Not Found	Not Found	Not Found	Not Found	High	High	High	Not Found	High	0.0002894	0.001923	1.59	68.15	Homo sapiens	Not Used	Not Used	K.YPMEHGIITNWDDMEK.I	[769-784]
	FALSE	High	[R].ELTDYLMK.[I]		0.0988537	0.00626983	2	3	1	P0CG39; P0CG38	P0CG39 [847-854]; P0CG38 [884-891]		0	1012.5		Homo sapiens	100			9.25208e+07			Shared	Not Found	Not Found	Not Found	Not Found	Not Found	Not Found	Not Found	Not Found	High	High	0.0003512	0.002838	2.88	69.59	Homo sapiens	Not Used	Not Used	R.ELTDYLMK.I	[884-891]
	FALSE	High	[K].AGFAGDDAPR.[A]		0.00756086	0.00195875	6	11	2	A5A3E0; P0CG39; P60709; P62736; P68133; P0CG38	A5A3E0 [719-728]; P0CG39 [682-691]; P60709 [19-28]; P62736 [21-30]; P68133 [21-30]; P0CG38 [719-728]		0	976.448		Homo sapiens;Sus scrofa	100			1.62194e+09			Shared	Not Found	Not Found	Not Found	Not Found	Not Found	Not Found	Not Found	Not Found	High	High	8.571e-05	4.66e-05	2.61	37.8	Homo sapiens; Sus scrofa	Not Used	Not Used	K.AGFAGDDAPR.A	[719-728]
	FALSE	High	[R].AVFPSIVGRPR.[QH]		0.00374495	0.00195875	5	10	5	A5A3E0; P60709; P62736; P68133; P0CG38	A5A3E0 [729-739]; P60709 [29-39]; P62736 [31-41]; P68133 [31-41]; P0CG38 [729-739]		0	1198.71		Homo sapiens;Sus scrofa	100			1.39665e+09			Shared	Not Found	Not Found	Not Found	Not Found	Not Found	Not Found	Not Found	Not Found	High	High	8.571e-05	1.499e-05	2.82	57.95	Homo sapiens; Sus scrofa	Not Used	Not Used	R.AVFPSIVGRPR.Q	[729-739]
	FALSE	High	[K].LCYVALDFEQEMAMAASSSSLEK.[S]	1xCarbamidomethyl [C2]; 1xDeamidated [Q10]	0.00392278	0.00195875	1	1	13	P0CG38	P0CG38 [916-938]		0	2581.15		Homo sapiens							No Quan Values	Not Found	Not Found	Not Found	Not Found	Not Found	Not Found	Not Found	Not Found	High	High	8.571e-05	1.615e-05	2.76		Homo sapiens	Not Used	Not Used	K.LCYVALDFEQEMAMAASSSSLEK.S	[916-938]
	FALSE	High	[K].LCYVALDFEQEMAMAASSSSLEK.[S]	1xCarbamidomethyl [C2]	0.000226755	0.00195875	1	1	39	P0CG38	P0CG38 [916-938]		0	2580.17		Homo sapiens	100			2.47758e+08				Not Found	Not Found	Not Found	Not Found	Not Found	Not Found	Not Found	Not Found	High	High	8.571e-05	1.597e-07	2.93	83.86	Homo sapiens	Used	Used	K.LCYVALDFEQEMAMAASSSSLEK.S	[916-938]
FALSE	Master Protein	P0CG39	POTE ankyrin domain family member J [OS=Homo sapiens]	8		Homo sapiens	6	944	1	1038	117.3	5.97	1833.38	6	100			8.8809e+08											3.16296e+08	Not Found	Not Found	Not Found	Not Found	Not Found	Not Found	Not Found	Not Found	High	1	Methyl [H736]	Homo sapiens
	Checked	Confidence	Annotated Sequence	Modifications	Qvality PEP	Qvality q-value	# Protein Groups	# Proteins	# PSMs	Master Protein Accessions	Positions in Master Proteins	Modifications in Master Proteins	# Missed Cleavages	Theo. MH+ [Da]	Marked as	Species Map	Abundance Ratio: (real sample) / (control sample)	Abundance Ratio Variability [%]: (real sample) / (control sample)	Abundances (Grouped): control sample	Abundances (Grouped): real sample	Abundances (Grouped) CV [%]: control sample	Abundances (Grouped) CV [%]: real sample	Quan Info	Found in Sample: [S478] F482: Sample, control sample, direct solution, normoxia, 5	Found in Sample: [S480] F484: Sample, control sample, direct solution, normoxia, 5	Found in Sample: [S482] F486: Sample, control sample, direct solution, normoxia, 5	Found in Sample: [S484] F488: Sample, control sample, direct solution, normoxia, 5	Found in Sample: [S486] F490: Sample, control sample, direct solution, normoxia, 5	Found in Sample: [S479] F483: Sample, real sample, direct solution, normoxia, 1	Found in Sample: [S481] F485: Sample, real sample, direct solution, normoxia, 3	Found in Sample: [S483] F487: Sample, real sample, direct solution, normoxia, 4	Found in Sample: [S485] F489: Sample, real sample, direct solution, normoxia, 2	Confidence (by Search Engine): Sequest HT	Percolator q-Value (by Search Engine): Sequest HT	Percolator PEP (by Search Engine): Sequest HT	XCorr (by Search Engine): Sequest HT	Top Apex RT [min]	Species Names	Quan Usage	Quan Ratio Usage	Sequence in Protein	Positions in Proteins
	FALSE	High	[K].QEYDESGPSIVHR.[K]		0.000260664	0.00195875	4	7	7	A5A3E0; P0CG39; P60709; P0CG38	A5A3E0 [1060-1072]; P0CG39 [1023-1035]; P60709 [360-372]; P0CG38 [1060-1072]		0	1516.7		Homo sapiens	100			1.17999e+08		166.53	Shared	Not Found	Not Found	Not Found	Not Found	Not Found	High	Peak Found	High	High	High	8.571e-05	2.004e-07	3.78	42.58	Homo sapiens	Not Used	Not Used	K.QEYDESGPSIVHR.K	[1023-1035]
	FALSE	High	[K].QEYDESGPSIVHR.[K]	1xDeamidated [Q1]	0.0160131	0.00195875	4	7	62	A5A3E0; P0CG39; P60709; P0CG38	A5A3E0 [1060-1072]; P0CG39 [1023-1035]; P60709 [360-372]; P0CG38 [1060-1072]		0	1517.69		Homo sapiens	0.035	66.48	7.57383e+08	2.7277e+07		111.19	Shared	Not Found	High	High	High	Not Found	High	Peak Found	Peak Found	Peak Found	High	8.571e-05	0.0001567	1.66	51.47	Homo sapiens	Not Used	Not Used	K.QEYDESGPSIVHR.K	[1023-1035]
	FALSE	High	[K].IWHHTFYNELR.[V]	1xDeamidated [N8]	0.000556007	0.00195875	6	10	80	A5A3E0; P0CG39; P60709; P68133; XY001; P0CG38	A5A3E0 [785-795]; P0CG39 [748-758]; P60709 [85-95]; P68133 [87-97]; XY001 [87-97]; P0CG38 [785-795]		0	1516.73		Homo sapiens;Sus scrofa;Plasmoidum falciparium	0.231	60.62	2.85419e+10	6.07519e+09		70.7	Shared	Not Found	High	High	High	Not Found	High	High	High	High	High	8.571e-05	6.826e-07	3.29	63.22	Homo sapiens; Sus scrofa; Plasmoidum falciparium	Not Used	Not Used	K.IWHHTFYNELR.V	[748-758]
	FALSE	High	[K].IWHHTFYNELR.[V]		0.000366027	0.00195875	6	10	762	A5A3E0; P0CG39; P60709; P68133; XY001; P0CG38	A5A3E0 [785-795]; P0CG39 [748-758]; P60709 [85-95]; P68133 [87-97]; XY001 [87-97]; P0CG38 [785-795]		0	1515.75		Homo sapiens;Sus scrofa;Plasmoidum falciparium	0.335	11	3.56367e+11	1.19524e+11		51.17	Shared	Not Found	High	High	High	Not Found	High	High	High	High	High	8.571e-05	3.47e-07	3.8	56.15	Homo sapiens; Sus scrofa; Plasmoidum falciparium	Not Used	Not Used	K.IWHHTFYNELR.V	[748-758]
	FALSE	High	[K].YPMEHGIITNWDDMEK.[I]	1xMethyl [H5]	0.0781419	0.00492486	3	5	11	A5A3E0; P0CG39; P0CG38	A5A3E0 [769-784]; P0CG39 [732-747]; P0CG38 [769-784]	A5A3E0 1xMethyl [H773]; P0CG39 1xMethyl [H736]; P0CG38 1xMethyl [H773]	0	1992.88		Homo sapiens	100			1818419632		23.31	Shared	Not Found	Not Found	Not Found	Not Found	Not Found	High	High	High	Not Found	High	0.0002894	0.001923	1.59	68.15	Homo sapiens	Not Used	Not Used	K.YPMEHGIITNWDDMEK.I	[732-747]
	FALSE	High	[R].ELTDYLMK.[I]		0.0988537	0.00626983	2	3	1	P0CG39; P0CG38	P0CG39 [847-854]; P0CG38 [884-891]		0	1012.5		Homo sapiens	100			9.25208e+07			Shared	Not Found	Not Found	Not Found	Not Found	Not Found	Not Found	Not Found	Not Found	High	High	0.0003512	0.002838	2.88	69.59	Homo sapiens	Not Used	Not Used	R.ELTDYLMK.I	[847-854]
	FALSE	High	[K].AGFAGDDAPR.[A]		0.00756086	0.00195875	6	11	2	A5A3E0; P0CG39; P60709; P62736; P68133; P0CG38	A5A3E0 [719-728]; P0CG39 [682-691]; P60709 [19-28]; P62736 [21-30]; P68133 [21-30]; P0CG38 [719-728]		0	976.448		Homo sapiens;Sus scrofa	100			1.62194e+09			Shared	Not Found	Not Found	Not Found	Not Found	Not Found	Not Found	Not Found	Not Found	High	High	8.571e-05	4.66e-05	2.61	37.8	Homo sapiens; Sus scrofa	Not Used	Not Used	K.AGFAGDDAPR.A	[682-691]
	FALSE	High	[K].LCYVALDFEQEMAMVASSSSLEK.[S]	1xCarbamidomethyl [C2]	0.0739713	0.00492486	1	1	10	P0CG39	P0CG39 [879-901]		0	2608.2		Homo sapiens	100			4.53173e+08				Not Found	Not Found	Not Found	Not Found	Not Found	Not Found	Not Found	Not Found	High	High	0.0002894	0.001759	2.1	103.83	Homo sapiens	Used	Used	K.LCYVALDFEQEMAMVASSSSLEK.S	[879-901]
	FALSE	High	[K].LCYVALDFEQEMAMVASSSSLEK.[S]	1xCarbamidomethyl [C2]; 1xDeamidated [Q10]	0.107212	0.00755724	1	1	9	P0CG39	P0CG39 [879-901]		0	2609.18		Homo sapiens	100			4.34917e+08				Not Found	Not Found	Not Found	Not Found	Not Found	Not Found	Not Found	Not Found	High	High	0.0004067	0.003245	1.86	104.92	Homo sapiens	Used	Not Used	K.LCYVALDFEQEMAMVASSSSLEK.S	[879-901]
FALSE	Master Protein	Q562R1	Beta-actin-like protein 2 [OS=Homo sapiens]	31		Homo sapiens	8	333	5	376	42	5.59	706.14	8	0.272	144.73	9.62719e+09	3.97421e+09		50.79		3.0836e+07	4.36853e+07	5.57723e+07		3.86941e+09	3.57723e+09	4224791067	350980990	Not Found	High	High	High	Not Found	High	High	High	High	1	Phospho [Y219; S234; S235; S236; S240; Y241]; Methyl [H89]	Homo sapiens
	Checked	Confidence	Annotated Sequence	Modifications	Qvality PEP	Qvality q-value	# Protein Groups	# Proteins	# PSMs	Master Protein Accessions	Positions in Master Proteins	Modifications in Master Proteins	# Missed Cleavages	Theo. MH+ [Da]	Marked as	Species Map	Abundance Ratio: (real sample) / (control sample)	Abundance Ratio Variability [%]: (real sample) / (control sample)	Abundances (Grouped): control sample	Abundances (Grouped): real sample	Abundances (Grouped) CV [%]: control sample	Abundances (Grouped) CV [%]: real sample	Quan Info	Found in Sample: [S478] F482: Sample, control sample, direct solution, normoxia, 5	Found in Sample: [S480] F484: Sample, control sample, direct solution, normoxia, 5	Found in Sample: [S482] F486: Sample, control sample, direct solution, normoxia, 5	Found in Sample: [S484] F488: Sample, control sample, direct solution, normoxia, 5	Found in Sample: [S486] F490: Sample, control sample, direct solution, normoxia, 5	Found in Sample: [S479] F483: Sample, real sample, direct solution, normoxia, 1	Found in Sample: [S481] F485: Sample, real sample, direct solution, normoxia, 3	Found in Sample: [S483] F487: Sample, real sample, direct solution, normoxia, 4	Found in Sample: [S485] F489: Sample, real sample, direct solution, normoxia, 2	Confidence (by Search Engine): Sequest HT	Percolator q-Value (by Search Engine): Sequest HT	Percolator PEP (by Search Engine): Sequest HT	XCorr (by Search Engine): Sequest HT	Top Apex RT [min]	Species Names	Quan Usage	Quan Ratio Usage	Sequence in Protein	Positions in Proteins
	FALSE	High	[K].IWYHTFYNELR.[V]		0.00932927	0.00195875	1	1	20	Q562R1	Q562R1 [86-96]		0	1541.75		Homo sapiens	0.115	46.86	9.37133e+09	1.09833e+09		67.93		Not Found	High	High	High	Not Found	High	High	High	High	High	8.571e-05	6.549e-05	2.8	70.74	Homo sapiens	Used	Used	K.IWYHTFYNELR.V	[86-96]
	FALSE	High	[K].IWYHTFYNELR.[V]	1xMethyl [H4]	0.0939476	0.00626983	1	1	30	Q562R1	Q562R1 [86-96]	Q562R1 1xMethyl [H89]	0	1555.77		Homo sapiens	7.475	86.36	2.5586e+08	2.87528e+09		62.31		Not Found	Peak Found	Peak Found	Peak Found	Not Found	High	High	High	High	High	0.0003512	0.002601	2.31	67.9	Homo sapiens	Used	Used	K.IWYHTFYNELR.V	[86-96]
	FALSE	High	[K].YPIEHGVVTNWDDMEK.[I]	1xOxidation [M14]	0.13109	0.00755724	1	1	2	Q562R1	Q562R1 [70-85]		0	1948.87		Homo sapiens							No Quan Values	Not Found	Not Found	Not Found	Not Found	Not Found	Not Found	High	High	Not Found	High	0.0004067	0.004609	2.41		Homo sapiens	Not Used	Not Used	K.YPIEHGVVTNWDDMEK.I	[70-85]
	FALSE	High	[KR].SYELPDGQVITIGNER.[F]		4.02146e-05	0.00195875	5	11	122	A5A3E0; P60709; P62736; P68133; Q562R1	A5A3E0 [939-954]; P60709 [239-254]; P62736 [241-256]; P68133 [241-256]; Q562R1 [240-255]		0	1790.89		Homo sapiens;Sus scrofa	100			3.15727e+07		199.96	Shared	Not Found	Not Found	Not Found	Not Found	Not Found	Peak Found	High	High	High	High	8.571e-05	9.745e-09	3.04	70.96	Homo sapiens; Sus scrofa	Not Used	Not Used	R.SYELPDGQVITIGNER.F	[240-255]
	FALSE	High	[KR].SYELPDGQVITIGNER.[F]	1xDeamidated [N/Q]	0.000131252	0.00195875	5	11	32	A5A3E0; P60709; P62736; P68133; Q562R1	A5A3E0 [939-954]; P60709 [239-254]; P62736 [241-256]; P68133 [241-256]; Q562R1 [240-255]		0	1791.88		Homo sapiens;Sus scrofa	100			1.27936e+11			Shared	Not Found	Not Found	Not Found	Not Found	Not Found	Not Found	Not Found	High	High	High	8.571e-05	6.59e-08	3.13	71.77	Homo sapiens; Sus scrofa	Not Used	Not Used	R.SYELPDGQVITIGNER.F	[240-255]
	FALSE	High	[KR].SYELPDGQVITIGNER.[F]	1xPhospho [S/Y]	0.000775172	0.00195875	5	11	2	A5A3E0; P60709; P62736; P68133; Q562R1	A5A3E0 [939-954]; P60709 [239-254]; P62736 [241-256]; P68133 [241-256]; Q562R1 [240-255]	A5A3E0 1xPhospho [Y/S]; P60709 1xPhospho [Y/S]; P62736 1xPhospho [Y/S]; P68133 1xPhospho [Y/S]; Q562R1 1xPhospho [Y/S]	0	1870.86		Homo sapiens;Sus scrofa	100			5.24621e+08			Shared	Not Found	Not Found	Not Found	Not Found	Not Found	Not Found	Not Found	Not Found	High	High	8.571e-05	1.167e-06	3.15	72.46	Homo sapiens; Sus scrofa	Not Used	Not Used	R.SYELPDGQVITIGNER.F	[240-255]
	FALSE	High	[KR].SYELPDGQVITIGNER.[F]	1xDeamidated [N14]; 1xPhospho [S/Y]	0.165058	0.00987215	5	11	2	A5A3E0; P60709; P62736; P68133; Q562R1	A5A3E0 [939-954]; P60709 [239-254]; P62736 [241-256]; P68133 [241-256]; Q562R1 [240-255]	A5A3E0 1xPhospho [S/Y]; P60709 1xPhospho [S/Y]; P62736 1xPhospho [S/Y]; P68133 1xPhospho [S/Y]; Q562R1 1xPhospho [S/Y]	0	1871.84		Homo sapiens;Sus scrofa							Not Reliable	Not Found	Not Found	Not Found	Not Found	Not Found	Not Found	Not Found	Not Found	High	High	0.0006491	0.006997	2.52		Homo sapiens; Sus scrofa	Not Used	Not Used	R.SYELPDGQVITIGNER.F	[240-255]
	FALSE	High	[K].DLYANTVLSGGSTMYPGIADR.[M]	1xDeamidated [N5]; 1xOxidation [M14]	0.0553628	0.00492486	1	1	1	Q562R1	Q562R1 [293-313]		0	2218.03		Homo sapiens							Not Reliable	Not Found	Not Found	Not Found	Not Found	Not Found	Not Found	Not Found	Not Found	High	High	0.0002241	0.001112	2.4		Homo sapiens	Not Used	Not Used	K.DLYANTVLSGGSTMYPGIADR.M	[293-313]
	FALSE	High	[R].DLTDYLMK.[I]		0.0923644	0.00626983	4	8	41	P60709; P62736; P68133; Q562R1	P60709 [184-191]; P62736 [186-193]; P68133 [186-193]; Q562R1 [185-192]		0	998.486		Homo sapiens;Sus scrofa	100			1.99431e+11			Shared	Not Found	Not Found	Not Found	Not Found	Not Found	Not Found	Not Found	Not Found	High	High	0.0003512	0.002526	2.36	68.07	Homo sapiens; Sus scrofa	Not Used	Not Used	R.DLTDYLMK.I	[185-192]
	FALSE	High	[R].DLTDYLMK.[I]	1xOxidation [M7]	0.146223	0.00987215	4	8	12	P60709; P62736; P68133; Q562R1	P60709 [184-191]; P62736 [186-193]; P68133 [186-193]; Q562R1 [185-192]		0	1014.48		Homo sapiens;Sus scrofa	100			9.82548e+09			Shared	Not Found	Not Found	Not Found	Not Found	Not Found	Not Found	Not Found	Not Found	High	High	0.0005967	0.00561	1.74	59.17	Homo sapiens; Sus scrofa	Not Used	Not Used	R.DLTDYLMK.I	[185-192]
	FALSE	High	[R].HQGVMVGMGQK.[D]		0.000290161	0.00195875	4	7	17	P60709; P62736; P68133; Q562R1	P60709 [40-50]; P62736 [42-52]; P68133 [42-52]; Q562R1 [41-51]		0	1171.57		Homo sapiens;Sus scrofa	100			9.61585e+09			Shared	Not Found	Not Found	Not Found	Not Found	Not Found	Not Found	Not Found	Not Found	High	High	8.571e-05	2.382e-07	3.37	40.24	Homo sapiens; Sus scrofa	Not Used	Not Used	R.HQGVMVGMGQK.D	[41-51]
	FALSE	High	[R].HQGVMVGMGQK.[D]	1xOxidation [M5]	0.000212628	0.00195875	4	7	3	P60709; P62736; P68133; Q562R1	P60709 [40-50]; P62736 [42-52]; P68133 [42-52]; Q562R1 [41-51]		0	1187.57		Homo sapiens;Sus scrofa	100			1.31777e+08			Shared	Not Found	Not Found	Not Found	Not Found	Not Found	Not Found	Not Found	Not Found	High	High	8.571e-05	1.441e-07	3.48	34.68	Homo sapiens; Sus scrofa	Not Used	Not Used	R.HQGVMVGMGQK.D	[41-51]
	FALSE	High	[R].HQGVMVGMGQKDCYVGDEAQSK.[R]	1xCarbamidomethyl [C13]	0.104707	0.00755724	1	1	2	Q562R1	Q562R1 [41-62]		1	2424.07		Homo sapiens	100			1.20789e+07				Not Found	Not Found	Not Found	Not Found	Not Found	Not Found	Not Found	Not Found	High	High	0.0004067	0.003126	3.14	42.32	Homo sapiens	Used	Used	R.HQGVMVGMGQKDCYVGDEAQSK.R	[41-62]
	FALSE	High	[R].HQGVMVGMGQKDCYVGDEAQSK.[R]	1xCarbamidomethyl [C13]; 1xOxidation [M5]	0.0283901	0.00368619	1	1	1	Q562R1	Q562R1 [41-62]		1	2440.07		Homo sapiens							No Quan Values	Not Found	Not Found	Not Found	Not Found	Not Found	Not Found	Not Found	Not Found	High	High	0.0001595	0.0003897	2.27		Homo sapiens	Not Used	Not Used	R.HQGVMVGMGQKDCYVGDEAQSK.R	[41-62]
	FALSE	High	[K].LCYVALDFEQEMVRAAASSSPERSYELPDGQVITIGNER.[F]	1xCarbamidomethyl [C2]; 1xPhospho [S/Y]	0.00841381	0.00195875	1	1	36	Q562R1	Q562R1 [217-255]	Q562R1 1xPhospho [Y/S]	2	4481.08		Homo sapiens	100			5.8642e+08				Not Found	Not Found	Not Found	Not Found	Not Found	Not Found	Not Found	Not Found	High	High	8.571e-05	5.561e-05	3.15	84.14	Homo sapiens	Used	Used	K.LCYVALDFEQEMVRAAASSSPERSYELPDGQVITIGNER.F	[217-255]
	FALSE	High	[K].LCYVALDFEQEMVRAAASSSPERSYELPDGQVITIGNER.[F]	1xCarbamidomethyl [C2]; 1xDeamidated [Q]; 1xPhospho [S/Y]	0.0148634	0.00195875	1	1	10	Q562R1	Q562R1 [217-255]	Q562R1 1xPhospho [S/Y]	2	4482.06		Homo sapiens	100			1.23037e+08				Not Found	Not Found	Not Found	Not Found	Not Found	Not Found	Not Found	Not Found	High	High	8.571e-05	0.0001384	2.87	87.41	Homo sapiens	Used	Not Used	K.LCYVALDFEQEMVRAAASSSPERSYELPDGQVITIGNER.F	[217-255]
FALSE	Master Protein	P04264.6	RecName: Full=Keratin, type II cytoskeletal 1; AltName: Full=67 kDa cytokeratin; AltName: Full=Cytokeratin-1; Short=CK-1; AltName: Full=Hair alpha protein; AltName: Full=Keratin-1; Short=K1; AltName: Full=Type-II keratin Kb1	41	contaimiant	Homo sapiens	29	271	24	644	66	8.12	671.25	29	6.76	129.43	1.27125e+09	3.57444e+09		33.43		5.65116e+06	5.88998e+06	2.90896e+06		3.86799e+09	2.89482e+09	1.9166e+09	1.89484e+09	Not Found	High	High	High	Not Found	High	High	High	High	1		Homo sapiens
	Checked	Confidence	Annotated Sequence	Modifications	Qvality PEP	Qvality q-value	# Protein Groups	# Proteins	# PSMs	Master Protein Accessions	Positions in Master Proteins	Modifications in Master Proteins	# Missed Cleavages	Theo. MH+ [Da]	Marked as	Species Map	Abundance Ratio: (real sample) / (control sample)	Abundance Ratio Variability [%]: (real sample) / (control sample)	Abundances (Grouped): control sample	Abundances (Grouped): real sample	Abundances (Grouped) CV [%]: control sample	Abundances (Grouped) CV [%]: real sample	Quan Info	Found in Sample: [S478] F482: Sample, control sample, direct solution, normoxia, 5	Found in Sample: [S480] F484: Sample, control sample, direct solution, normoxia, 5	Found in Sample: [S482] F486: Sample, control sample, direct solution, normoxia, 5	Found in Sample: [S484] F488: Sample, control sample, direct solution, normoxia, 5	Found in Sample: [S486] F490: Sample, control sample, direct solution, normoxia, 5	Found in Sample: [S479] F483: Sample, real sample, direct solution, normoxia, 1	Found in Sample: [S481] F485: Sample, real sample, direct solution, normoxia, 3	Found in Sample: [S483] F487: Sample, real sample, direct solution, normoxia, 4	Found in Sample: [S485] F489: Sample, real sample, direct solution, normoxia, 2	Confidence (by Search Engine): Sequest HT	Percolator q-Value (by Search Engine): Sequest HT	Percolator PEP (by Search Engine): Sequest HT	XCorr (by Search Engine): Sequest HT	Top Apex RT [min]	Species Names	Quan Usage	Quan Ratio Usage	Sequence in Protein	Positions in Proteins
	FALSE	High	[K].NMQDMVEDYR.[N]	1xOxidation [M]	0.0259962	0.00195875	1	2	6	P04264.6	P04264.6 [258-267]		0	1316.52	contaimiant	Homo sapiens	100			1.10064e+08		20.22		Not Found	Not Found	Not Found	Not Found	Not Found	High	High	High	High	High	8.571e-05	0.0003395	2.63	49.06	Homo sapiens	Used	Not Used	K.NMQDMVEDYR.N	[258-267]
	FALSE	High	[K].NKLNDLEDALQQAK.[E]		0.00091039	0.00195875	1	2	6	P04264.6	P04264.6 [442-455]		1	1599.83	contaimiant	Homo sapiens	100			2.45391e+07		9.45		Not Found	Not Found	Not Found	Not Found	Not Found	Not Found	High	High	High	High	8.571e-05	1.519e-06	2.64	66.91	Homo sapiens	Used	Used	K.NKLNDLEDALQQAK.E	[442-455]
	FALSE	High	[K].NKLNDLEDALQQAKEDLAR.[L]		0.000756024	0.00195875	1	2	2	P04264.6	P04264.6 [442-460]		2	2184.13	contaimiant	Homo sapiens	100			5.29617e+06		40.05		Not Found	Not Found	Not Found	Not Found	Not Found	Not Found	High	High	Not Found	High	8.571e-05	1.121e-06	3.86	82.53	Homo sapiens	Used	Used	K.NKLNDLEDALQQAKEDLAR.L	[442-460]
	FALSE	High	[KR].NKYEDEINK.[HR]		0.0307834	0.00368619	3	9	5	P04264.6; P04259; P13647	P04264.6 [268-276]; P04259 [251-259]; P13647 [256-264]		1	1152.55	contaimiant	Homo sapiens	100			3.26187e+07		79.21	Shared	Not Found	Not Found	Not Found	Not Found	Not Found	High	High	Peak Found	High	High	0.0001595	0.0004437	1.85	36.05	Homo sapiens	Not Used	Not Used	R.NKYEDEINK.R	[268-276]
	FALSE	High	[RK].NKYEDEINKR.[T]		0.00311059	0.00195875	3	8	23	P04264.6; P04259; P13647	P04264.6 [268-277]; P04259 [251-260]; P13647 [256-265]		2	1308.65	contaimiant	Homo sapiens	20.867	56.16	1.05407e+07	2.19957e+08		55.59	Shared	Not Found	High	Peak Found	Peak Found	Not Found	High	High	High	High	High	8.571e-05	1.112e-05	3.4	40.01	Homo sapiens	Not Used	Not Used	R.NKYEDEINKR.T	[268-277]
	FALSE	High	[RK].NKYEDEINKR.[T]	1xDeamidated [N1]	0.00900291	0.00195875	3	8	3	P04264.6; P04259; P13647	P04264.6 [268-277]; P04259 [251-260]; P13647 [256-265]		2	1309.64	contaimiant	Homo sapiens	100			1.28213e+07		101.09	Shared	Not Found	Not Found	Not Found	Not Found	Not Found	High	High	Peak Found	High	High	8.571e-05	6.198e-05	2.86	37.77	Homo sapiens	Not Used	Not Used	R.NKYEDEINKR.T	[268-277]
	FALSE	High	[K].NMQDMVEDYR.[N]	2xOxidation [M2; M5]	0.00916464	0.00195875	1	2	8	P04264.6	P04264.6 [258-267]		0	1332.52	contaimiant	Homo sapiens	100			2.28109e+07		52.95		Not Found	Not Found	Not Found	Not Found	Not Found	High	High	High	High	High	8.571e-05	6.351e-05	2.4	39.84	Homo sapiens	Used	Not Used	K.NMQDMVEDYR.N	[258-267]
	FALSE	High	[K].NMQDMVEDYR.[N]		0.0102704	0.00195875	1	2	7	P04264.6	P04264.6 [258-267]		0	1300.53	contaimiant	Homo sapiens	100			2.71785e+08		59.49		Not Found	Not Found	Not Found	Not Found	Not Found	High	High	High	High	High	8.571e-05	7.671e-05	2.71	57.61	Homo sapiens	Used	Used	K.NMQDMVEDYR.N	[258-267]
	FALSE	High	[K].QISNLQQSISDAEQR.[G]		3.53598e-05	0.00195875	1	2	15	P04264.6	P04264.6 [418-432]		0	1716.85	contaimiant	Homo sapiens	100			2.47113e+08		52.82		Not Found	Not Found	Not Found	Not Found	Not Found	High	High	High	High	High	8.571e-05	7.925e-09	3.28	58.66	Homo sapiens	Used	Used	K.QISNLQQSISDAEQR.G	[418-432]
	FALSE	High	[K].LNDLEDALQQAK.[E]		0.000676753	0.00195875	1	2	6	P04264.6	P04264.6 [444-455]		0	1357.7	contaimiant	Homo sapiens	100			2.68233e+08		18.28		Not Found	Not Found	Not Found	Not Found	Not Found	High	High	High	Not Found	High	8.571e-05	9.362e-07	3.25	63.1	Homo sapiens	Used	Used	K.LNDLEDALQQAK.E	[444-455]
	FALSE	High	[K].LNDLEDALQQAK.[E]	1xDeamidated [N2]	0.00366562	0.00195875	1	2	1	P04264.6	P04264.6 [444-455]		0	1358.68	contaimiant	Homo sapiens	100			2.84444e+07		28.24		Not Found	Not Found	Not Found	Not Found	Not Found	High	Not Found	Not Found	Peak Found	High	8.571e-05	1.443e-05	2.97	64.31	Homo sapiens	Used	Not Used	K.LNDLEDALQQAK.E	[444-455]
	FALSE	High	[K].LNDLEDALQQAKEDLAR.[L]		0.0012203	0.00195875	1	2	2	P04264.6	P04264.6 [444-460]		1	1941.99	contaimiant	Homo sapiens	100			9.36355e+06		69.12		Not Found	Not Found	Not Found	Not Found	Not Found	Peak Found	Peak Found	Peak Found	High	High	8.571e-05	2.443e-06	4.18	82.66	Homo sapiens	Used	Used	K.LNDLEDALQQAKEDLAR.L	[444-460]
	FALSE	High	[K].LNDLEDALQQAKEDLAR.[L]	1xDeamidated [N2]	0.000950273	0.00195875	1	2	1	P04264.6	P04264.6 [444-460]		1	1942.97	contaimiant	Homo sapiens							Not Reliable	Not Found	Not Found	Not Found	Not Found	Not Found	Not Found	Not Found	Not Found	High	High	8.571e-05	1.621e-06	3.23		Homo sapiens	Not Used	Not Used	K.LNDLEDALQQAKEDLAR.L	[444-460]
	FALSE	High	[R].LRSEIDNVKK.[Q]		0.0318848	0.00368619	1	2	7	P04264.6	P04264.6 [408-417]		2	1201.69	contaimiant	Homo sapiens	100			4.372e+07		49.65		Not Found	Not Found	Not Found	Not Found	Not Found	High	High	High	High	High	0.0001595	0.0004668	3.1	34.05	Homo sapiens	Used	Used	R.LRSEIDNVKK.Q	[408-417]
	FALSE	High	[K].SKAEAESLYQSK.[Y]		0.000499488	0.00195875	1	2	19	P04264.6	P04264.6 [365-376]		1	1340.67	contaimiant	Homo sapiens	0.858	47.38	2.43167e+08	2.40155e+08		55.1		Not Found	Peak Found	Peak Found	Peak Found	Not Found	High	High	High	High	High	8.571e-05	5.751e-07	3.5	37.89	Homo sapiens	Used	Used	K.SKAEAESLYQSK.Y	[365-376]
	FALSE	High	[K].WELLQQVDTSTR.[T]		0.000367337	0.00195875	1	2	19	P04264.6	P04264.6 [212-223]		0	1475.75	contaimiant	Homo sapiens	0.224	45.86	9.12073e+08	1.971e+08		44.98		Not Found	High	High	High	Not Found	High	High	High	High	High	8.571e-05	3.492e-07	3.66	70.31	Homo sapiens	Used	Used	K.WELLQQVDTSTR.T	[212-223]
	FALSE	High	[K].YEELQITAGR.[H]		0.010567	0.00195875	2	3	9	P04264.6; P04259	P04264.6 [377-386]; P04259 [360-369]		0	1179.6	contaimiant	Homo sapiens	0.829	52.55	5.13349e+08	4.87658e+08		47.39	Shared	Not Found	High	High	Peak Found	Not Found	High	High	Peak Found	Peak Found	High	8.571e-05	8.019e-05	1.99	53.06	Homo sapiens	Not Used	Not Used	K.YEELQITAGR.H	[377-386]
	FALSE	High	[R].SLDLDSIIAEVK.[A]		0.00204109	0.00195875	1	3	9	P04264.6	P04264.6 [344-355]		0	1302.72	contaimiant	Homo sapiens;Mus musculus	18.404	42.76	2.81872e+07	4.82313e+08		19.84		Not Found	Peak Found	Not Found	Peak Found	Not Found	High	High	High	High	High	8.571e-05	5.596e-06	2.76	84.37	Homo sapiens; Mus musculus	Used	Used	R.SLDLDSIIAEVK.A	[344-355]
	FALSE	High	[K].SLNNQFASFIDK.[V]		0.0073222	0.00195875	1	2	1	P04264.6	P04264.6 [186-197]		0	1383.69	contaimiant	Homo sapiens	100			2.52569e+08		38.03		Not Found	Not Found	Not Found	Not Found	Not Found	Peak Found	Peak Found	Peak Found	High	High	8.571e-05	4.438e-05	2.89	71.75	Homo sapiens	Used	Used	K.SLNNQFASFIDK.V	[186-197]
	FALSE	High	[K].SLNNQFASFIDK.[V]	1xDeamidated [N]	0.00764213	0.00195875	1	2	2	P04264.6	P04264.6 [186-197]		0	1384.67	contaimiant	Homo sapiens							No Quan Values	Not Found	Not Found	Not Found	Not Found	Not Found	Not Found	Not Found	Not Found	High	High	8.571e-05	4.749e-05	2.1		Homo sapiens	Not Used	Not Used	K.SLNNQFASFIDK.V	[186-197]
	FALSE	High	[R].SLVNLGGSK.[S]		0.0360526	0.00368619	1	2	4	P04264.6	P04264.6 [66-74]		0	874.499	contaimiant	Homo sapiens	100			1.53118e+08		56.84		Not Found	Not Found	Not Found	Not Found	Not Found	High	High	High	Peak Found	High	0.0001595	0.0005672	2.02	47.91	Homo sapiens	Used	Used	R.SLVNLGGSK.S	[66-74]
	FALSE	High	[R].TNAENEFVTIKK.[D]		0.00186674	0.00195875	1	2	8	P04264.6	P04264.6 [278-289]		1	1393.73	contaimiant	Homo sapiens	100			1.29801e+08		60.66		Not Found	Not Found	Not Found	Not Found	Not Found	High	High	High	High	High	8.571e-05	4.854e-06	3.71	48.27	Homo sapiens	Used	Used	R.TNAENEFVTIKK.D	[278-289]
	FALSE	High	[R].TNAENEFVTIK.[K]		0.00271598	0.00195875	1	2	6	P04264.6	P04264.6 [278-288]		0	1265.64	contaimiant	Homo sapiens	16.607	46.66	1.77273e+07	2.92963e+08		48.06		Not Found	Peak Found	Peak Found	Not Found	Not Found	High	High	High	High	High	8.571e-05	8.903e-06	3.31	55.45	Homo sapiens	Used	Used	R.TNAENEFVTIK.K	[278-288]
	FALSE	High	[R].THNLEPYFESFINNLR.[R]		1.57107e-05	0.00195875	1	2	13	P04264.6	P04264.6 [224-239]		0	1993.98	contaimiant	Homo sapiens	7.445	43.83	1.20255e+07	8.95336e+07		39.79		Not Found	Peak Found	Not Found	Not Found	Not Found	High	High	High	High	High	8.571e-05	2.128e-09	4.87	90.78	Homo sapiens	Used	Used	R.THNLEPYFESFINNLR.R	[224-239]
	FALSE	High	[R].THNLEPYFESFINNLR.[R]	1xDeamidated [N]	5.708e-05	0.00195875	1	2	7	P04264.6	P04264.6 [224-239]		0	1994.96	contaimiant	Homo sapiens	100			3.60157e+07		105.36		Not Found	Not Found	Not Found	Not Found	Not Found	High	High	Not Found	High	High	8.571e-05	1.72e-08	4.19	80.2	Homo sapiens	Used	Not Used	R.THNLEPYFESFINNLR.R	[224-239]
	FALSE	High	[R].TLLEGEESR.[M]		0.0323361	0.00368619	1	2	6	P04264.6	P04264.6 [484-492]		0	1033.52	contaimiant	Homo sapiens	8.826	38.7	2.11681e+07	1.86825e+08		60.05		Not Found	Not Found	Peak Found	Peak Found	Not Found	High	High	High	High	High	0.0001595	0.0004778	2.18	41.92	Homo sapiens	Used	Used	R.TLLEGEESR.M	[484-492]
	FALSE	High	[K].DVDGAYMTK.[V]		0.176684	0.00987215	1	2	2	P04264.6	P04264.6 [290-298]		0	999.445	contaimiant	Homo sapiens	8.937	26.96	7.51705e+06	6.71831e+07		31.93		Not Found	Peak Found	Peak Found	Not Found	Not Found	High	High	Peak Found	Not Found	High	0.0006491	0.007998	2.03	39.37	Homo sapiens	Used	Used	K.DVDGAYMTK.V	[290-298]
	FALSE	High	[R].DYQELMNTK.[L]		0.0567221	0.00492486	1	2	5	P04264.6	P04264.6 [464-472]		0	1141.52	contaimiant	Homo sapiens	100			2.55591e+08		56.04		Not Found	Not Found	Not Found	Not Found	Not Found	High	High	High	High	High	0.0002241	0.001154	1.99	51.23	Homo sapiens	Used	Used	R.DYQELMNTK.L	[464-472]
	FALSE	High	[K].AQYEDIAQK.[S]		0.0247436	0.00195875	1	1	4	P04264.6	P04264.6 [356-364]		0	1065.52	contaimiant	Homo sapiens	100			7.37785e+07		47.6		Not Found	Not Found	Not Found	Not Found	Not Found	High	High	High	High	High	8.571e-05	0.0003133	1.84	38.3	Homo sapiens	Used	Used	K.AQYEDIAQK.S	[356-364]
	FALSE	High	[K].AEAESLYQSK.[Y]		0.00227191	0.00195875	1	2	8	P04264.6	P04264.6 [367-376]		0	1125.54	contaimiant	Homo sapiens	5.994	62.36	8.93805e+06	4.5125e+07		64.81		Not Found	High	Peak Found	Peak Found	Not Found	High	High	High	High	High	8.571e-05	6.661e-06	2.49	39.75	Homo sapiens	Used	Used	K.AEAESLYQSK.Y	[367-376]
	FALSE	High	[K].KQISNLQQSISDAEQR.[G]		0.00477326	0.00195875	1	2	1	P04264.6	P04264.6 [417-432]		1	1844.95	contaimiant	Homo sapiens	100			2.23447e+06		3.61		Not Found	Not Found	Not Found	Not Found	Not Found	Peak Found	High	Not Found	Not Found	High	8.571e-05	2.216e-05	3.62	53.52	Homo sapiens	Used	Used	K.KQISNLQQSISDAEQR.G	[417-432]
	FALSE	High	[R].LDSELKNMQDMVEDYR.[N]	1xOxidation [M8]	0.0089709	0.00195875	1	2	1	P04264.6	P04264.6 [252-267]		1	2001.89	contaimiant	Homo sapiens							No Quan Values	Not Found	Not Found	Not Found	Not Found	Not Found	Not Found	High	Not Found	Not Found	High	8.571e-05	6.137e-05	2.22		Homo sapiens	Not Used	Not Used	R.LDSELKNMQDMVEDYR.N	[252-267]
	FALSE	High	[K].IEISELNR.[V]		0.0201589	0.00195875	2	5	5	P35908; P04264.6	P35908 [394-401]; P04264.6 [396-403]		0	973.531	contaimiant	Homo sapiens	55.138	30.59	1.0905e+07	6.01283e+08		35.8	Shared	Not Found	Not Found	Peak Found	Not Found	Not Found	High	High	High	High	High	8.571e-05	0.000226	2.32	51.35	Homo sapiens	Not Used	Not Used	K.IEISELNR.V	[396-403]
	FALSE	High	[R].FLEQQNQVLQTK.[W]		0.000648349	0.00195875	3	6	15	Q7Z794; P35908; P04264.6	Q7Z794 [184-195]; P35908 [198-209]; P04264.6 [200-211]		0	1475.79	contaimiant	Homo sapiens	4.38	80.79	1.65426e+08	7.24509e+08		54.94	Shared	Not Found	High	High	High	Not Found	High	High	High	High	High	8.571e-05	8.778e-07	2.13	51.21	Homo sapiens	Not Used	Not Used	R.FLEQQNQVLQTK.W	[200-211]
	FALSE	High	[R].FLEQQNQVLQTK.[W]	1xDeamidated [N6]	0.00209276	0.00195875	3	6	4	Q7Z794; P35908; P04264.6	Q7Z794 [184-195]; P35908 [198-209]; P04264.6 [200-211]		0	1476.77	contaimiant	Homo sapiens	100			1.42736e+07		87.19	Shared	Not Found	Not Found	Not Found	Not Found	Not Found	High	High	High	High	High	8.571e-05	5.827e-06	2.01	53	Homo sapiens	Not Used	Not Used	R.FLEQQNQVLQTK.W	[200-211]
	FALSE	High	[R].GSGGGSSGGSIGGR.[G]		0.0013681	0.00195875	1	2	15	P04264.6	P04264.6 [603-616]		0	1092.5	contaimiant	Homo sapiens	100			4.52036e+06		34.6		Not Found	Not Found	Not Found	Not Found	Not Found	High	High	High	High	High	0.0008097	1.684e-06	3.35	25.83	Homo sapiens	Used	Used	R.GSGGGSSGGSIGGR.G	[603-616]
	FALSE	High	[R].GGGGGGYGSGGSSYGSGGGSYGSGGGGGGGR.[G]		5.35239e-05	0.00195875	1	2	16	P04264.6	P04264.6 [519-549]		0	2383.95	contaimiant	Homo sapiens	100			3.53109e+07		43.4		Not Found	Not Found	Not Found	Not Found	Not Found	High	High	High	High	High	8.571e-05	1.545e-08	3.15	39.13	Homo sapiens	Used	Used	R.GGGGGGYGSGGSSYGSGGGSYGSGGGGGGGR.G	[519-549]
FALSE	Master Protein	Keratin,	type I cytoskeletal 10 [OS=Homo sapiens]	49	contaimiant	Homo sapiens	26	218	22	584	58.8	5.21	499.24	26	0.195	141.26	1.55177e+09	2.45269e+09		56.83		7.2827e+06	7.04148e+06	4.44314e+06		2142841852	2.46029e+09	1.62533e+09	2.10034e+09	Not Found	High	High	High	Not Found	High	High	High	High	1		Homo sapiens
	Checked	Confidence	Annotated Sequence	Modifications	Qvality PEP	Qvality q-value	# Protein Groups	# Proteins	# PSMs	Master Protein Accessions	Positions in Master Proteins	Modifications in Master Proteins	# Missed Cleavages	Theo. MH+ [Da]	Marked as	Species Map	Abundance Ratio: (real sample) / (control sample)	Abundance Ratio Variability [%]: (real sample) / (control sample)	Abundances (Grouped): control sample	Abundances (Grouped): real sample	Abundances (Grouped) CV [%]: control sample	Abundances (Grouped) CV [%]: real sample	Quan Info	Found in Sample: [S478] F482: Sample, control sample, direct solution, normoxia, 5	Found in Sample: [S480] F484: Sample, control sample, direct solution, normoxia, 5	Found in Sample: [S482] F486: Sample, control sample, direct solution, normoxia, 5	Found in Sample: [S484] F488: Sample, control sample, direct solution, normoxia, 5	Found in Sample: [S486] F490: Sample, control sample, direct solution, normoxia, 5	Found in Sample: [S479] F483: Sample, real sample, direct solution, normoxia, 1	Found in Sample: [S481] F485: Sample, real sample, direct solution, normoxia, 3	Found in Sample: [S483] F487: Sample, real sample, direct solution, normoxia, 4	Found in Sample: [S485] F489: Sample, real sample, direct solution, normoxia, 2	Confidence (by Search Engine): Sequest HT	Percolator q-Value (by Search Engine): Sequest HT	Percolator PEP (by Search Engine): Sequest HT	XCorr (by Search Engine): Sequest HT	Top Apex RT [min]	Species Names	Quan Usage	Quan Ratio Usage	Sequence in Protein	Positions in Proteins
	FALSE	High	[R].NVSTGDVNVEMNAAPGVDLTQLLNNMR.[S]		0.000630078	0.00195875	1	2	4	Keratin,	Keratin, [296-322]		0	2872.39	contaimiant	Homo sapiens	100			9.49321e+06		88.09		Not Found	Not Found	Not Found	Not Found	Not Found	High	High	High	Not Found	High	8.571e-05	8.384e-07	2.49	92.62	Homo sapiens	Used	Used	R.NVSTGDVNVEMNAAPGVDLTQLLNNMR.S	[296-322]
	FALSE	High	[R].NVSTGDVNVEMNAAPGVDLTQLLNNMR.[S]	1xDeamidated [N/Q]	0.00148525	0.00195875	1	2	10	Keratin,	Keratin, [296-322]		0	2873.38	contaimiant	Homo sapiens	100			3.29496e+06				Not Found	Not Found	Not Found	Not Found	Not Found	High	High	High	Not Found	High	8.571e-05	3.359e-06	2.03	91.96	Homo sapiens	Used	Not Used	R.NVSTGDVNVEMNAAPGVDLTQLLNNMR.S	[296-322]
	FALSE	High	[K].NHEEEMKDLR.[N]		0.0112658	0.00195875	1	2	7	Keratin,	Keratin, [286-295]		1	1300.6	contaimiant	Homo sapiens	100			1.32569e+08		63.8		Not Found	Not Found	Not Found	Not Found	Not Found	High	High	High	High	High	8.571e-05	8.868e-05	3.67	39.92	Homo sapiens	Used	Used	K.NHEEEMKDLR.N	[286-295]
	FALSE	High	[K].SEITELR.[R]		0.177828	0.00987215	1	2	2	Keratin,	Keratin, [363-369]		0	847.452	contaimiant	Homo sapiens							No Quan Values	Not Found	Not Found	Not Found	Not Found	Not Found	Not Found	High	Not Found	High	High	0.0006491	0.008097	2.08		Homo sapiens	Not Used	Not Used	K.SEITELR.R	[363-369]
	FALSE	High	[K].QSLEASLAETEGR.[Y]		0.000634597	0.00195875	1	2	8	Keratin,	Keratin, [387-399]		0	1390.68	contaimiant	Homo sapiens	0.217	129.6	1.98791e+08	3.90032e+07		129.4		Not Found	High	High	High	Not Found	Peak Found	High	High	High	High	8.571e-05	8.479e-07	2.78	57.2	Homo sapiens	Used	Used	K.QSLEASLAETEGR.Y	[387-399]
	FALSE	High	[R].QSVEADINGLR.[KR]		0.00939594	0.00195875	2	7	1	Keratin,; P13646	Keratin, [246-256]; P13646 [202-212]		0	1201.62	contaimiant	Homo sapiens	100			5.98654e+07			Shared	Not Found	Not Found	Not Found	Not Found	Not Found	Not Found	Not Found	Not Found	High	High	8.571e-05	6.627e-05	3.32	57.47	Homo sapiens	Not Used	Not Used	R.QSVEADINGLR.R	[246-256]
	FALSE	High	[R].QSVEADINGLR.[KR]	1xDeamidated [N8]	0.00316661	0.00195875	2	7	5	Keratin,; P13646	Keratin, [246-256]; P13646 [202-212]		0	1202.6	contaimiant	Homo sapiens	100			1.22149e+08		33.63	Shared	Not Found	Not Found	Not Found	Not Found	Not Found	High	High	High	Peak Found	High	8.571e-05	1.144e-05	3.18	49.47	Homo sapiens	Not Used	Not Used	R.QSVEADINGLR.R	[246-256]
	FALSE	High	[R].QSVEADINGLRR.[V]		0.0243109	0.00195875	2	6	2	Keratin,; P13646	Keratin, [246-257]; P13646 [202-213]		1	1357.72	contaimiant	Homo sapiens	100			7.95648e+07		54.07	Shared	Not Found	Not Found	Not Found	Not Found	Not Found	Peak Found	Peak Found	Peak Found	High	High	8.571e-05	0.0003043	2.31	53.85	Homo sapiens	Not Used	Not Used	R.QSVEADINGLRR.V	[246-257]
	FALSE	High	[R].QSVEADINGLRR.[V]	1xDeamidated [N8]	0.026088	0.00195875	2	6	6	Keratin,; P13646	Keratin, [246-257]; P13646 [202-213]		1	1358.7	contaimiant	Homo sapiens	100			6.35583e+07		81.32	Shared	Not Found	Not Found	Not Found	Not Found	Not Found	High	High	Peak Found	High	High	8.571e-05	0.0003416	2.63	45.71	Homo sapiens	Not Used	Not Used	R.QSVEADINGLRR.V	[246-257]
	FALSE	High	[R].LKYENEVALR.[Q]		0.0936289	0.00626983	1	2	4	Keratin,	Keratin, [236-245]		1	1234.68	contaimiant	Homo sapiens	0.336	87.76	2.52701e+07	8.50064e+06		84.19		Not Found	High	High	Not Found	Not Found	High	Peak Found	Not Found	High	High	0.0008097	0.003161	1.87	48.44	Homo sapiens	Used	Used	R.LKYENEVALR.Q	[236-245]
	FALSE	High	[R].LKYENEVALR.[Q]	1xDeamidated [N5]	0.0507611	0.00492486	1	2	1	Keratin,	Keratin, [236-245]		1	1235.66	contaimiant	Homo sapiens	100			1.73774e+07		62.79		Not Found	Not Found	Not Found	Not Found	Not Found	Peak Found	Peak Found	Not Found	High	High	0.0002241	0.0009703	2.35	49.08	Homo sapiens	Used	Not Used	R.LKYENEVALR.Q	[236-245]
	FALSE	High	[K].IRLENEIQTYR.[S]		0.00457324	0.00195875	1	2	4	Keratin,	Keratin, [440-450]		1	1434.77	contaimiant	Homo sapiens	100			7.60321e+07		59.94		Not Found	Not Found	Not Found	Not Found	Not Found	High	High	High	Peak Found	High	8.571e-05	2.067e-05	3.42	54.75	Homo sapiens	Used	Used	K.IRLENEIQTYR.S	[440-450]
	FALSE	High	[K].SKELTTEIDNNIEQISSYK.[S]		0.000172209	0.00195875	1	2	6	Keratin,	Keratin, [344-362]		1	2212.1	contaimiant	Homo sapiens	100			3.7613e+07		75.52		Not Found	Not Found	Not Found	Not Found	Not Found	High	High	High	High	High	8.571e-05	1.025e-07	4.73	72.12	Homo sapiens	Used	Used	K.SKELTTEIDNNIEQISSYK.S	[344-362]
	FALSE	High	[K].VTMQNLNDR.[L]		0.0199461	0.00195875	3	7	4	P02533; Keratin,; P08779	P02533 [117-125]; Keratin, [148-156]; P08779 [119-127]		0	1090.53	contaimiant	Homo sapiens	100			1.22488e+08		60.67	Shared	Not Found	Not Found	Not Found	Not Found	Not Found	High	High	High	High	High	8.571e-05	0.0002222	2.32	41.88	Homo sapiens	Not Used	Not Used	K.VTMQNLNDR.L	[148-156]
	FALSE	High	[K].VTMQNLNDR.[L]	1xDeamidated [N7]	0.0577127	0.00492486	3	7	3	P02533; Keratin,; P08779	P02533 [117-125]; Keratin, [148-156]; P08779 [119-127]		0	1091.51	contaimiant	Homo sapiens	100			5.2646e+07		55.31	Shared	Not Found	Not Found	Not Found	Not Found	Not Found	Peak Found	High	High	High	High	0.0002241	0.001186	2.71	42.11	Homo sapiens	Not Used	Not Used	K.VTMQNLNDR.L	[148-156]
	FALSE	High	[R].VLDELTLTK.[AT]		0.0392142	0.00368619	1	3	4	Keratin,	Keratin, [258-266]		0	1031.6	contaimiant	Homo sapiens	100			3.84648e+08		38.43		Not Found	Not Found	Not Found	Not Found	Not Found	High	High	High	High	High	0.0001595	0.0006467	2.51	57.55	Homo sapiens	Used	Used	R.VLDELTLTK.A	[258-266]
	FALSE	High	[R].YCVQLSQIQAQISALEEQLQQIR.[A]	1xCarbamidomethyl [C2]	0.0103438	0.00195875	1	2	3	Keratin,	Keratin, [400-422]		0	2746.42	contaimiant	Homo sapiens	100			2.77631e+06		76.76		Not Found	Not Found	Not Found	Not Found	Not Found	High	Peak Found	High	Not Found	High	8.571e-05	7.745e-05	1.51	102.34	Homo sapiens	Used	Used	R.YCVQLSQIQAQISALEEQLQQIR.A	[400-422]
	FALSE	High	[R].YCVQLSQIQAQISALEEQLQQIR.[A]	1xCarbamidomethyl [C2]; 1xDeamidated [Q]	0.000221153	0.00195875	1	2	13	Keratin,	Keratin, [400-422]		0	2747.4	contaimiant	Homo sapiens	100			397657				Not Found	Not Found	Not Found	Not Found	Not Found	High	High	High	Not Found	High	8.571e-05	1.537e-07	2.68	102.87	Homo sapiens	Used	Not Used	R.YCVQLSQIQAQISALEEQLQQIR.A	[400-422]
	FALSE	High	[K].YENEVALR.[Q]		0.0563304	0.00492486	1	2	3	Keratin,	Keratin, [238-245]		0	993.5	contaimiant	Homo sapiens	17.522	78.03	1.12538e+07	140426032		81.8		Not Found	Peak Found	Peak Found	Not Found	Not Found	High	Peak Found	Not Found	High	High	0.0002241	0.00114	2.23	42.74	Homo sapiens	Used	Used	K.YENEVALR.Q	[238-245]
	FALSE	High	[K].YENEVALR.[Q]	1xDeamidated [N3]	0.123867	0.00755724	1	2	1	Keratin,	Keratin, [238-245]		0	994.484	contaimiant	Homo sapiens	100			2.98939e+06		103.63		Not Found	Not Found	Not Found	Not Found	Not Found	Peak Found	Peak Found	Peak Found	High	High	0.0004067	0.004167	2.14	44.81	Homo sapiens	Used	Not Used	K.YENEVALR.Q	[238-245]
	FALSE	High	[K].SKELTTEIDNNIEQISSYK.[S]	1xDeamidated [N11]	0.00512622	0.00195875	1	2	1	Keratin,	Keratin, [344-362]		1	2213.08	contaimiant	Homo sapiens							No Quan Values	Not Found	Not Found	Not Found	Not Found	Not Found	Not Found	Not Found	Not Found	High	High	8.571e-05	2.484e-05	3.63		Homo sapiens	Not Used	Not Used	K.SKELTTEIDNNIEQISSYK.S	[344-362]
	FALSE	High	[R].SLLEGEGSSGGGGR.[G]		0.000431419	0.00195875	1	2	5	Keratin,	Keratin, [451-464]		0	1262.6	contaimiant	Homo sapiens	0.186	46.03	3.29546e+08	5.2795e+07		32.33		Not Found	High	Peak Found	Peak Found	Not Found	High	High	High	Peak Found	High	8.571e-05	4.533e-07	2.93	41.17	Homo sapiens	Used	Used	R.SLLEGEGSSGGGGR.G	[451-464]
	FALSE	High	[R].SQYEQLAEQNR.[K]		0.00300151	0.00195875	1	2	11	Keratin,	Keratin, [323-333]		0	1365.64	contaimiant	Homo sapiens	100			3.55511e+08		44.61		Not Found	Not Found	Not Found	Not Found	Not Found	High	High	High	High	High	8.571e-05	1.049e-05	3.36	41.87	Homo sapiens	Used	Used	R.SQYEQLAEQNR.K	[323-333]
	FALSE	High	[R].SQYEQLAEQNR.[K]	1xDeamidated [Q5]	0.00817741	0.00195875	1	2	1	Keratin,	Keratin, [323-333]		0	1366.62	contaimiant	Homo sapiens	100			3.44604e+06		57.82		Not Found	Not Found	Not Found	Not Found	Not Found	Peak Found	Peak Found	Peak Found	High	High	8.571e-05	5.294e-05	2.03	44.33	Homo sapiens	Used	Not Used	R.SQYEQLAEQNR.K	[323-333]
	FALSE	High	[R].SQYEQLAEQNRK.[D]		0.0011525	0.00195875	1	2	11	Keratin,	Keratin, [323-334]		1	1493.73	contaimiant	Homo sapiens	100			2.40488e+08		68.61		Not Found	Not Found	Not Found	Not Found	Not Found	High	High	High	High	High	8.571e-05	2.221e-06	3.86	38.52	Homo sapiens	Used	Used	R.SQYEQLAEQNRK.D	[323-334]
	FALSE	High	[R].SQYEQLAEQNRK.[D]	1xDeamidated [N10]	0.00558432	0.00195875	1	2	1	Keratin,	Keratin, [323-334]		1	1494.72	contaimiant	Homo sapiens	100			1.46234e+07		11.09		Not Found	Not Found	Not Found	Not Found	Not Found	Not Found	Peak Found	Not Found	High	High	8.571e-05	2.862e-05	2.95	39.52	Homo sapiens	Used	Not Used	R.SQYEQLAEQNRK.D	[323-334]
	FALSE	High	[R].LENEIQTYR.[S]	1xDeamidated [N3]	0.0127132	0.00195875	1	2	3	Keratin,	Keratin, [442-450]		0	1166.57	contaimiant	Homo sapiens	100			1.87238e+07		23.72		Not Found	Not Found	Not Found	Not Found	Not Found	High	High	High	Not Found	High	8.571e-05	0.0001082	2.91	44	Homo sapiens	Used	Not Used	R.LENEIQTYR.S	[442-450]
	FALSE	High	[R].LENEIQTYR.[S]		0.00285518	0.00195875	1	2	13	Keratin,	Keratin, [442-450]		0	1165.58	contaimiant	Homo sapiens	100			2.45284e+08		76.8		Not Found	Not Found	Not Found	Not Found	Not Found	High	High	High	High	High	8.571e-05	9.626e-06	2.68	45.14	Homo sapiens	Used	Used	R.LENEIQTYR.S	[442-450]
	FALSE	High	[R].ALEESNYELEGK.[I]		0.00128289	0.00195875	1	2	18	Keratin,	Keratin, [166-177]		0	1381.65	contaimiant	Homo sapiens	3.959	18.95	1.14444e+08	4.53115e+08		61.78		Not Found	High	High	Not Found	Not Found	High	High	High	High	High	8.571e-05	2.643e-06	2.5	48.18	Homo sapiens	Used	Used	R.ALEESNYELEGK.I	[166-177]
	FALSE	High	[R].ALEESNYELEGK.[I]	1xDeamidated [N6]	0.00409439	0.00195875	1	2	2	Keratin,	Keratin, [166-177]		0	1382.63	contaimiant	Homo sapiens	100			1.35178e+07				Not Found	Not Found	Not Found	Not Found	Not Found	Not Found	Not Found	Not Found	High	High	8.571e-05	1.728e-05	2.5	48.17	Homo sapiens	Used	Not Used	R.ALEESNYELEGK.I	[166-177]
	FALSE	High	[R].AETECQNTEYQQLLDIK.[I]	1xCarbamidomethyl [C5]	5.93686e-05	0.00195875	1	2	7	Keratin,	Keratin, [423-439]		0	2082.96	contaimiant	Homo sapiens	100			5.27571e+07		29.44		Not Found	Not Found	Not Found	Not Found	Not Found	High	High	High	High	High	8.571e-05	1.825e-08	3.35	69.4	Homo sapiens	Used	Used	R.AETECQNTEYQQLLDIK.I	[423-439]
	FALSE	High	[R].AETECQNTEYQQLLDIK.[I]	1xCarbamidomethyl [C5]; 1xDeamidated [Q6]	0.000263474	0.00195875	1	2	2	Keratin,	Keratin, [423-439]		0	2083.95	contaimiant	Homo sapiens							Not Reliable	Not Found	Not Found	Not Found	Not Found	Not Found	High	Not Found	High	Not Found	High	8.571e-05	2.041e-07	3.43		Homo sapiens	Not Used	Not Used	R.AETECQNTEYQQLLDIK.I	[423-439]
	FALSE	High	[K].ADLEMQIESLTEELAYLK.[K]	1xDeamidated [Q6]	0.00777951	0.00195875	1	2	2	Keratin,	Keratin, [267-284]		0	2097.03	contaimiant	Homo sapiens	100			5.70864e+06		8.85		Not Found	Not Found	Not Found	Not Found	Not Found	Not Found	High	High	Peak Found	High	8.571e-05	4.893e-05	3.04	103.71	Homo sapiens	Used	Not Used	K.ADLEMQIESLTEELAYLK.K	[267-284]
	FALSE	High	[K].ADLEMQIESLTEELAYLK.[K]	1xOxidation [M5]	4.1827e-05	0.00195875	1	2	5	Keratin,	Keratin, [267-284]		0	2112.04	contaimiant	Homo sapiens	100			2.92493e+07		27.16		Not Found	Not Found	Not Found	Not Found	Not Found	High	High	High	Peak Found	High	8.571e-05	1.038e-08	3.59	103.8	Homo sapiens	Used	Not Used	K.ADLEMQIESLTEELAYLK.K	[267-284]
	FALSE	High	[K].ADLEMQIESLTEELAYLKK.[N]		1.39131e-05	0.00195875	1	2	5	Keratin,	Keratin, [267-285]		1	2224.14	contaimiant	Homo sapiens	0.083	47.24	2.15017e+08	1.92577e+07		39.99		Not Found	Peak Found	Peak Found	Peak Found	Not Found	High	High	High	High	High	8.571e-05	1.742e-09	5.13	95.14	Homo sapiens	Used	Used	K.ADLEMQIESLTEELAYLKK.N	[267-285]
	FALSE	High	[K].ADLEMQIESLTEELAYLKK.[N]	1xOxidation [M5]	3.24893e-06	0.00195875	1	2	7	Keratin,	Keratin, [267-285]		1	2240.14	contaimiant	Homo sapiens	100			2.36518e+07		76.11		Not Found	Not Found	Not Found	Not Found	Not Found	Peak Found	High	High	High	High	8.571e-05	1.658e-10	5.33	95.87	Homo sapiens	Used	Not Used	K.ADLEMQIESLTEELAYLKK.N	[267-285]
	FALSE	High	[K].ADLEMQIESLTEELAYLK.[K]		1.11083e-05	0.00195875	1	2	11	Keratin,	Keratin, [267-284]		0	2096.05	contaimiant	Homo sapiens	0.046	93.59	5.22641e+08	1.5738e+07		69.86		Not Found	High	High	Peak Found	Not Found	High	High	High	Peak Found	High	8.571e-05	1.21e-09	3.82	103.59	Homo sapiens	Used	Used	K.ADLEMQIESLTEELAYLK.K	[267-284]
	FALSE	High	[KR].DAEAWFNEK.[S]		0.0438537	0.00492486	1	5	3	Keratin,	Keratin, [335-343]		0	1109.49	contaimiant	Homo sapiens	9.306	90.05	1.57348e+07	1.46423e+08		100.55		Not Found	Peak Found	Peak Found	High	Not Found	Peak Found	High	Not Found	High	High	0.0002241	0.0007706	2.59	60.12	Homo sapiens	Used	Used	K.DAEAWFNEK.S	[335-343]
	FALSE	High	[K].ELTTEIDNNIEQISSYK.[S]		0.000201531	0.00195875	1	2	1	Keratin,	Keratin, [346-362]		0	1996.97	contaimiant	Homo sapiens	100			1.39282e+08				Not Found	Not Found	Not Found	Not Found	Not Found	Not Found	Not Found	Not Found	High	High	8.571e-05	1.323e-07	3.38	74.2	Homo sapiens	Used	Used	K.ELTTEIDNNIEQISSYK.S	[346-362]
	FALSE	High	[K].ELTTEIDNNIEQISSYK.[S]	1xDeamidated [N]	0.00091039	0.00195875	1	2	4	Keratin,	Keratin, [346-362]		0	1997.95	contaimiant	Homo sapiens	100			2.6411e+07				Not Found	Not Found	Not Found	Not Found	Not Found	Not Found	Not Found	Not Found	High	High	8.571e-05	1.515e-06	3.74	75.67	Homo sapiens	Used	Not Used	K.ELTTEIDNNIEQISSYK.S	[346-362]
	FALSE	High	[R].LAADDFR.[TL]		0.193303	0.00987215	4	13	8	P02533; Keratin,; P13646; P08779	P02533 [195-201]; Keratin, [229-235]; P13646 [185-191]; P08779 [197-203]		0	807.4	contaimiant	Homo sapiens	76.207	40.96	7.2065e+06	5.49186e+08		47.58	Shared	Not Found	Peak Found	Not Found	Not Found	Not Found	High	High	High	High	High	0.0007039	0.009495	1.96	44.39	Homo sapiens	Not Used	Not Used	R.LAADDFR.L	[229-235]
	FALSE	High	[K].GSLGGGFSSGGFSGGSFSR.[G]		0.000143517	0.00195875	1	2	4	Keratin,	Keratin, [41-59]		0	1707.77	contaimiant	Homo sapiens	4.145	280.82	5.23668e+07	2.17077e+08				Not Found	High	High	Peak Found	Not Found	Not Found	Not Found	High	Not Found	High	8.571e-05	7.607e-08	3.51	65.34	Homo sapiens	Used	Used	K.GSLGGGFSSGGFSGGSFSR.G	[41-59]
	FALSE	High	[R].GSSGGGCFGGSSGGYGGLGGFGGGSFR.[G]	1xCarbamidomethyl [C7]	3.66868e-06	0.00195875	1	1	2	Keratin,	Keratin, [60-86]		0	2342.98	contaimiant	Homo sapiens							No Quan Values	Not Found	Not Found	Not Found	Not Found	Not Found	Not Found	Not Found	High	Not Found	High	8.571e-05	2.022e-10	3.76		Homo sapiens	Not Used	Not Used	R.GSSGGGCFGGSSGGYGGLGGFGGGSFR.G	[60-86]
FALSE	Master Protein	P07951-1	Tropomyosin beta chain [OS=Homo sapiens]	48		Homo sapiens	15	187	4	284	32.8	4.7	426.64	15	100			1.02369e+08		141.35							1.46777e+06		2.22845e+09	Not Found	Not Found	Not Found	Not Found	Not Found	Not Found	Peak Found	Not Found	High	1	Phospho [S283]	Homo sapiens
	Checked	Confidence	Annotated Sequence	Modifications	Qvality PEP	Qvality q-value	# Protein Groups	# Proteins	# PSMs	Master Protein Accessions	Positions in Master Proteins	Modifications in Master Proteins	# Missed Cleavages	Theo. MH+ [Da]	Marked as	Species Map	Abundance Ratio: (real sample) / (control sample)	Abundance Ratio Variability [%]: (real sample) / (control sample)	Abundances (Grouped): control sample	Abundances (Grouped): real sample	Abundances (Grouped) CV [%]: control sample	Abundances (Grouped) CV [%]: real sample	Quan Info	Found in Sample: [S478] F482: Sample, control sample, direct solution, normoxia, 5	Found in Sample: [S480] F484: Sample, control sample, direct solution, normoxia, 5	Found in Sample: [S482] F486: Sample, control sample, direct solution, normoxia, 5	Found in Sample: [S484] F488: Sample, control sample, direct solution, normoxia, 5	Found in Sample: [S486] F490: Sample, control sample, direct solution, normoxia, 5	Found in Sample: [S479] F483: Sample, real sample, direct solution, normoxia, 1	Found in Sample: [S481] F485: Sample, real sample, direct solution, normoxia, 3	Found in Sample: [S483] F487: Sample, real sample, direct solution, normoxia, 4	Found in Sample: [S485] F489: Sample, real sample, direct solution, normoxia, 2	Confidence (by Search Engine): Sequest HT	Percolator q-Value (by Search Engine): Sequest HT	Percolator PEP (by Search Engine): Sequest HT	XCorr (by Search Engine): Sequest HT	Top Apex RT [min]	Species Names	Quan Usage	Quan Ratio Usage	Sequence in Protein	Positions in Proteins
	FALSE	High	[K].QLEEEQQALQK.[K]		0.0014959	0.00195875	1	2	7	P07951-1	P07951-1 [38-48]		0	1343.68		Homo sapiens	100			4.9803e+09				Not Found	Not Found	Not Found	Not Found	Not Found	Not Found	Not Found	Not Found	High	High	8.571e-05	3.392e-06	3.48	41.08	Homo sapiens	Used	Used	K.QLEEEQQALQK.K	[38-48]
	FALSE	High	[R].RIQLVEEELDR.[A]		5.01892e-05	0.00195875	4	21	7	P67936; P09493-1; P07951-1; P06753	P67936 [55-65]; P09493-1 [91-101]; P07951-1 [91-101]; P06753 [92-102]		1	1399.75		Homo sapiens	100			8.45801e+09			Shared	Not Found	Not Found	Not Found	Not Found	Not Found	Not Found	Not Found	Not Found	High	High	8.571e-05	1.397e-08	3.19	57.79	Homo sapiens	Not Used	Not Used	R.RIQLVEEELDR.A	[91-101]
	FALSE	High	[R].IQLVEEELDR.[A]		0.00311059	0.00195875	4	21	13	P67936; P09493-1; P07951-1; P06753	P67936 [56-65]; P09493-1 [92-101]; P07951-1 [92-101]; P06753 [93-102]		0	1243.65		Homo sapiens	100			5.56035e+08		141.38	Shared	Not Found	Not Found	Not Found	Not Found	Not Found	Not Found	Not Found	Peak Found	High	High	8.571e-05	1.107e-05	2.85	59.76	Homo sapiens	Not Used	Not Used	R.IQLVEEELDR.A	[92-101]
	FALSE	High	[K].MEIQEMQLK.[E]		0.0542228	0.00492486	2	5	2	P67936; P07951-1	P67936 [105-113]; P07951-1 [141-149]		0	1149.56		Homo sapiens	100			1.33129e+09			Shared	Not Found	Not Found	Not Found	Not Found	Not Found	Not Found	Not Found	Not Found	High	High	0.0002241	0.001073	2.92	59.28	Homo sapiens	Not Used	Not Used	K.MELQEMQLK.E	[141-149]
	FALSE	High	[K].LVILEGELER.[SA]		0.00334077	0.00195875	2	5	75	P67936; P07951-1	P67936 [133-142]; P07951-1 [169-178]		0	1170.67		Homo sapiens	100			9.79359e+09			Shared	Not Found	Not Found	Not Found	Not Found	Not Found	Not Found	Not Found	Not Found	High	High	8.571e-05	1.242e-05	2.57	66.63	Homo sapiens	Not Used	Not Used	K.LVILEGELER.S	[169-178]
	FALSE	High	[K].SLEAQADKYSTK.[E]		0.00278471	0.00195875	1	1	2	P07951-1	P07951-1 [206-217]		1	1340.67		Homo sapiens	100			1.50311e+07		137.95		Not Found	Not Found	Not Found	Not Found	Not Found	Not Found	Peak Found	Not Found	High	High	8.571e-05	9.285e-06	1.67	40.44	Homo sapiens	Used	Used	K.SLEAQADKYSTK.E	[206-217]
	FALSE	High	[K].TIDDLEDEVYAQK.[M]		0.00829477	0.00195875	1	1	1	P07951-1	P07951-1 [252-264]		0	1538.72		Homo sapiens	100			6.56981e+08				Not Found	Not Found	Not Found	Not Found	Not Found	Not Found	Not Found	Not Found	High	High	8.571e-05	5.434e-05	3.81	61.32	Homo sapiens	Used	Used	K.TIDDLEDEVYAQK.M	[252-264]
	FALSE	High	[K].EDKYEEEIK.[LI]		0.0473492	0.00492486	3	12	5	P67936; P07951-1; P06753	P67936 [182-190]; P07951-1 [218-226]; P06753 [219-227]		1	1182.55		Homo sapiens	100			1.69671e+10			Shared	Not Found	Not Found	Not Found	Not Found	Not Found	Not Found	Not Found	Not Found	High	High	0.0002241	0.0008676	2.61	38.47	Homo sapiens	Not Used	Not Used	K.EDKYEEEIK.L	[218-226]
	FALSE	High	[K].AISEELDNALNDITSL.[-]	1xPhospho [S15]	0.0923644	0.00626983	1	1	1	P07951-1	P07951-1 [269-284]	P07951-1 1xPhospho [S283]	0	1797.82		Homo sapiens	100			1.40451e+07				Not Found	Not Found	Not Found	Not Found	Not Found	Not Found	Not Found	Not Found	High	High	0.0003512	0.002533	3.29	87.49	Homo sapiens	Used	Used	K.AISEELDNALNDITSL.-	[269-284]
	FALSE	High	[K].AISEELDNALNDITSL.[-]	1xDeamidated [N11]	0.0516507	0.00492486	1	1	1	P07951-1	P07951-1 [269-284]		0	1718.83		Homo sapiens	100			4.70787e+08				Not Found	Not Found	Not Found	Not Found	Not Found	Not Found	Not Found	Not Found	High	High	0.0002241	0.0009941	2.57	79.41	Homo sapiens	Used	Not Used	K.AISEELDNALNDITSL.-	[269-284]
	FALSE	High	[K].ATDAEADVASLNR.[R]		0.000440768	0.00195875	2	7	8	P09493-1; P07951-1	P09493-1 [78-90]; P07951-1 [78-90]		0	1332.64		Homo sapiens	100			1.51248e+10			Shared	Not Found	Not Found	Not Found	Not Found	Not Found	Not Found	Not Found	Not Found	High	High	8.571e-05	4.693e-07	3.39	48.36	Homo sapiens	Not Used	Not Used	K.ATDAEADVASLNR.R	[78-90]
	FALSE	High	[K].ATDAEADVASLNR.[R]	1xDeamidated [N12]	0.000391741	0.00195875	2	7	2	P09493-1; P07951-1	P09493-1 [78-90]; P07951-1 [78-90]		0	1333.62		Homo sapiens	100			3.74636e+08			Shared	Not Found	Not Found	Not Found	Not Found	Not Found	Not Found	Not Found	Not Found	High	High	8.571e-05	3.87e-07	3.99	46.9	Homo sapiens	Not Used	Not Used	K.ATDAEADVASLNR.R	[78-90]
	FALSE	High	[K].CGDLEEELK.[NI]	1xCarbamidomethyl [C1]	0.0160699	0.00195875	2	3	2	P67936; P07951-1	P67936 [154-162]; P07951-1 [190-198]		0	1092.49		Homo sapiens	100			2.41072e+09			Shared	Not Found	Not Found	Not Found	Not Found	Not Found	Not Found	Not Found	Not Found	High	High	8.571e-05	0.0001577	3.83	50.39	Homo sapiens	Not Used	Not Used	K.CGDLEEELK.I	[190-198]
	FALSE	High	[R].KLVILEGELER.[SA]		0.00045032	0.00195875	2	5	50	P67936; P07951-1	P67936 [132-142]; P07951-1 [168-178]		1	1298.77		Homo sapiens	100			8.5948e+09			Shared	Not Found	Not Found	Not Found	Not Found	Not Found	Not Found	Not Found	Not Found	High	High	8.571e-05	4.842e-07	3.47	63.76	Homo sapiens	Not Used	Not Used	R.KLVILEGELER.S	[168-178]
	FALSE	High	[K].KATDAEADVASLNR.[R]		9.42435e-06	0.00195875	2	7	6	P09493-1; P07951-1	P09493-1 [77-90]; P07951-1 [77-90]		1	1460.73		Homo sapiens	100			3.15821e+09			Shared	Not Found	Not Found	Not Found	Not Found	Not Found	Not Found	Not Found	Not Found	High	High	8.571e-05	9.319e-10	4.72	46.08	Homo sapiens	Not Used	Not Used	K.KATDAEADVASLNR.R	[77-90]
	FALSE	High	[K].KATDAEADVASLNR.[R]	1xDeamidated [N13]	0.00742733	0.00195875	2	7	3	P09493-1; P07951-1	P09493-1 [77-90]; P07951-1 [77-90]		1	1461.72		Homo sapiens	100			5.44349e+07			Shared	Not Found	Not Found	Not Found	Not Found	Not Found	Not Found	Not Found	Not Found	High	High	8.571e-05	4.525e-05	4.02	43.51	Homo sapiens	Not Used	Not Used	K.KATDAEADVASLNR.R	[77-90]
	FALSE	High	[K].LDKENAIDR.[A]		0.0420543	0.00368619	3	12	2	P09493-1; P07951-1; P06753	P09493-1 [13-21]; P07951-1 [13-21]; P06753 [14-22]		1	1073.56		Homo sapiens	100			2.15959e+07			Shared	Not Found	Not Found	Not Found	Not Found	Not Found	Not Found	Not Found	Not Found	High	High	0.0001595	0.0007198	1.89	33.51	Homo sapiens	Not Used	Not Used	K.LDKENAIDR.A	[13-21]
	FALSE	High	[K].LDKENAIDR.[A]	1xDeamidated [N5]	0.0443151	0.00492486	3	12	2	P09493-1; P07951-1; P06753	P09493-1 [13-21]; P07951-1 [13-21]; P06753 [14-22]		1	1074.54		Homo sapiens	100			1.46584e+07			Shared	Not Found	Not Found	Not Found	Not Found	Not Found	Not Found	Not Found	Not Found	High	High	0.0002241	0.0007846	1.88	35.32	Homo sapiens	Not Used	Not Used	K.LDKENAIDR.A	[13-21]
	FALSE	High	[K].LEEAEKAADESER.[G]		0.0035245	0.00195875	4	21	1	P67936; P09493-1; P07951-1; P06753	P67936 [77-89]; P09493-1 [113-125]; P07951-1 [113-125]; P06753 [114-126]		1	1476.68		Homo sapiens	100			1.31333e+07			Shared	Not Found	Not Found	Not Found	Not Found	Not Found	Not Found	Not Found	Not Found	High	High	8.571e-05	1.354e-05	2.69	33.84	Homo sapiens	Not Used	Not Used	K.LEEAEKAADESER.G	[113-125]
FALSE	Master Protein	P35527	Keratin, type I cytoskeletal 9 [OS=Homo sapiens]	37		Homo sapiens	16	165	16	623	62	5.24	352.2	16	0.618	101.19	1.41299e+07	3.51347e+09		33.09		609837	64117.2	36441.8		4.88089e+09	2.63195e+09	3.34458e+09	7.91217e+08	Not Found	High	High	Peak Found	Not Found	High	High	High	High	1		Homo sapiens
	Checked	Confidence	Annotated Sequence	Modifications	Qvality PEP	Qvality q-value	# Protein Groups	# Proteins	# PSMs	Master Protein Accessions	Positions in Master Proteins	Modifications in Master Proteins	# Missed Cleavages	Theo. MH+ [Da]	Marked as	Species Map	Abundance Ratio: (real sample) / (control sample)	Abundance Ratio Variability [%]: (real sample) / (control sample)	Abundances (Grouped): control sample	Abundances (Grouped): real sample	Abundances (Grouped) CV [%]: control sample	Abundances (Grouped) CV [%]: real sample	Quan Info	Found in Sample: [S478] F482: Sample, control sample, direct solution, normoxia, 5	Found in Sample: [S480] F484: Sample, control sample, direct solution, normoxia, 5	Found in Sample: [S482] F486: Sample, control sample, direct solution, normoxia, 5	Found in Sample: [S484] F488: Sample, control sample, direct solution, normoxia, 5	Found in Sample: [S486] F490: Sample, control sample, direct solution, normoxia, 5	Found in Sample: [S479] F483: Sample, real sample, direct solution, normoxia, 1	Found in Sample: [S481] F485: Sample, real sample, direct solution, normoxia, 3	Found in Sample: [S483] F487: Sample, real sample, direct solution, normoxia, 4	Found in Sample: [S485] F489: Sample, real sample, direct solution, normoxia, 2	Confidence (by Search Engine): Sequest HT	Percolator q-Value (by Search Engine): Sequest HT	Percolator PEP (by Search Engine): Sequest HT	XCorr (by Search Engine): Sequest HT	Top Apex RT [min]	Species Names	Quan Usage	Quan Ratio Usage	Sequence in Protein	Positions in Proteins
	FALSE	High	[K].NYSPYYNTIDDLKDQIVDLTVGNNK.[T]		0.000456803	0.00195875	1	2	5	P35527	P35527 [200-224]		1	2902.41	contaimiant	Homo sapiens	100			9.91735e+06		101.25		Not Found	Not Found	Not Found	Not Found	Not Found	High	High	Peak Found	Peak Found	High	8.571e-05	4.967e-07	3.9	92.98	Homo sapiens	Used	Used	K.NYSPYYNTIDDLKDQIVDLTVGNNK.T	[200-224]
	FALSE	High	[K].NYSPYYNTIDDLKDQIVDLTVGNNK.[T]	1xDeamidated [N/Q]	0.0583151	0.00492486	1	2	5	P35527	P35527 [200-224]		1	2903.39	contaimiant	Homo sapiens	100			1.12904e+07		32.89		Not Found	Not Found	Not Found	Not Found	Not Found	High	High	Not Found	Not Found	High	0.0002241	0.001202	1.8	93.34	Homo sapiens	Used	Not Used	K.NYSPYYNTIDDLKDQIVDLTVGNNK.T	[200-224]
	FALSE	High	[K].NYSPYYNTIDDLKDQIVDLTVGNNK.[T]	2xDeamidated [N7; N23]	0.0127132	0.00195875	1	2	2	P35527	P35527 [200-224]		1	2904.38	contaimiant	Homo sapiens							Not Reliable	Not Found	Not Found	Not Found	Not Found	Not Found	High	Not Found	Not Found	Not Found	High	8.571e-05	0.0001077	2.68		Homo sapiens	Not Used	Not Used	K.NYSPYYNTIDDLKDQIVDLTVGNNK.T	[200-224]
	FALSE	High	[R].QEYEQLIAK.[N]		0.025184	0.00195875	1	2	6	P35527	P35527 [328-336]		0	1121.58	contaimiant	Homo sapiens	100			1.43632e+08		42.8		Not Found	Not Found	Not Found	Not Found	Not Found	High	High	High	Peak Found	High	8.571e-05	0.0003229	2.58	50.21	Homo sapiens	Used	Used	R.QEYEQLIAK.N	[328-336]
	FALSE	High	[R].QGVDADINGLR.[Q]	1xDeamidated [N8]	0.00331701	0.00195875	1	2	7	P35527	P35527 [251-261]		0	1158.57	contaimiant	Homo sapiens	100			7.0829e+07		55.57		Not Found	Not Found	Not Found	Not Found	Not Found	High	High	High	High	High	8.571e-05	1.232e-05	3.46	48.15	Homo sapiens	Used	Not Used	R.QGVDADINGLR.Q	[251-261]
	FALSE	High	[K].SDLEMQYETLQEELMALKK.[N]	1xDeamidated [Q6]	0.000102203	0.00195875	1	2	2	P35527	P35527 [272-290]		1	2300.1	contaimiant	Homo sapiens							Not Reliable	Not Found	Not Found	Not Found	Not Found	Not Found	Not Found	High	High	Not Found	High	8.571e-05	4.403e-08	4.94		Homo sapiens	Not Used	Not Used	K.SDLEMQYETLQEELMALKK.N	[272-290]
	FALSE	High	[K].SDLEMQYETLQEELMALKK.[N]		3.22223e-05	0.00195875	1	2	4	P35527	P35527 [272-290]		1	2299.12	contaimiant	Homo sapiens	100			1.86618e+07		31.62		Not Found	Not Found	Not Found	Not Found	Not Found	High	High	High	High	High	8.571e-05	6.792e-09	4.85	85.09	Homo sapiens	Used	Used	K.SDLEMQYETLQEELMALKK.N	[272-290]
	FALSE	High	[R].SGGGGGGGLGSGGSIR.[S]		5.62699e-05	0.00195875	1	2	13	P35527	P35527 [14-29]		0	1232.6	contaimiant	Homo sapiens	0.415	91.41	3.77017e+07	1.76004e+07		65.35		Not Found	High	High	Not Found	Not Found	High	High	High	High	High	8.571e-05	1.68e-08	4.38	37.15	Homo sapiens	Used	Used	R.SGGGGGGGLGSGGSIR.S	[14-29]
	FALSE	High	[K].SDLEMQYETLQEELMALK.[K]	1xDeamidated [Q6]; 1xOxidation [M]	0.000639148	0.00195875	1	2	2	P35527	P35527 [272-289]		0	2188	contaimiant	Homo sapiens							No Quan Values	Not Found	Not Found	Not Found	Not Found	Not Found	High	Not Found	High	Not Found	High	8.571e-05	8.548e-07	3.1		Homo sapiens	Not Used	Not Used	K.SDLEMQYETLQEELMALK.K	[272-289]
	FALSE	High	[K].SDLEMQYETLQEELMALK.[K]		2.1159e-06	0.00195875	1	2	13	P35527	P35527 [272-289]		0	2171.02	contaimiant	Homo sapiens	100			4.57799e+07		58.6		Not Found	High	Not Found	Not Found	Not Found	High	High	High	High	High	8.571e-05	8.301e-11	4.09	92.56	Homo sapiens	Used	Used	K.SDLEMQYETLQEELMALK.K	[272-289]
	FALSE	High	[K].SDLEMQYETLQEELMALK.[K]	1xOxidation [M]	2.52707e-05	0.00195875	1	2	10	P35527	P35527 [272-289]		0	2187.02	contaimiant	Homo sapiens	100			8.3669e+06		82.89		Not Found	Not Found	Not Found	Not Found	Not Found	High	High	High	Peak Found	High	8.571e-05	4.599e-09	4.36	92.27	Homo sapiens	Used	Not Used	K.SDLEMQYETLQEELMALK.K	[272-289]
	FALSE	High	[K].VQALEEANNDLENK.[I]		0.000991903	0.00195875	1	2	8	P35527	P35527 [171-184]		0	1586.77	contaimiant	Homo sapiens	100			1.14278e+08		44.96		Not Found	Not Found	Not Found	Not Found	Not Found	High	High	High	Peak Found	High	8.571e-05	1.743e-06	2.23	50.82	Homo sapiens	Used	Used	K.VQALEEANNDLENK.I	[171-184]
	FALSE	High	[K].VQALEEANNDLENK.[I]	1xDeamidated [N/Q]	0.000373959	0.00195875	1	2	14	P35527	P35527 [171-184]		0	1587.75	contaimiant	Homo sapiens	100			6.52407e+07		68.02		Not Found	Not Found	Not Found	Not Found	Not Found	High	High	High	High	High	8.571e-05	3.601e-07	2.88	45.34	Homo sapiens	Used	Not Used	K.VQALEEANNDLENK.I	[171-184]
	FALSE	High	[K].VQALEEANNDLENK.[I]	2xDeamidated [N8; N9]	0.000865971	0.00195875	1	2	8	P35527	P35527 [171-184]		0	1588.73	contaimiant	Homo sapiens	100			29789797		19.07		Not Found	Not Found	Not Found	Not Found	Not Found	High	High	High	Not Found	High	8.571e-05	1.4e-06	2.91	50.97	Homo sapiens	Used	Not Used	K.VQALEEANNDLENK.I	[171-184]
	FALSE	High	[R].YCGQLQMIQEQISNLEAQITDVR.[Q]	1xCarbamidomethyl [C2]	0.00201934	0.00195875	1	2	3	P35527	P35527 [405-427]		0	2737.33	contaimiant	Homo sapiens	100			3.03328e+06		114.92		Not Found	Not Found	Not Found	Not Found	Not Found	High	High	Not Found	Not Found	High	8.571e-05	5.496e-06	1.97	103.35	Homo sapiens	Used	Used	R.YCGQLQMIQEQISNLEAQITDVR.Q	[405-427]
	FALSE	High	[R].YCGQLQMIQEQISNLEAQITDVR.[Q]	1xCarbamidomethyl [C2]; 1xDeamidated [Q]	0.0124009	0.00195875	1	2	2	P35527	P35527 [405-427]		0	2738.31	contaimiant	Homo sapiens	100			14032317				Not Found	Not Found	Not Found	Not Found	Not Found	High	Not Found	Not Found	Not Found	High	8.571e-05	0.0001035	2.27	103.28	Homo sapiens	Used	Not Used	R.YCGQLQMIQEQISNLEAQITDVR.Q	[405-427]
	FALSE	High	[R].YCGQLQMIQEQISNLEAQITDVR.[Q]	1xCarbamidomethyl [C2]; 1xOxidation [M7]	0.0274075	0.00195875	1	2	4	P35527	P35527 [405-427]		0	2753.32	contaimiant	Homo sapiens	100			1.56087e+06		83.88		Not Found	Not Found	Not Found	Not Found	Not Found	High	High	Peak Found	High	High	8.571e-05	0.0003678	1.08	99.69	Homo sapiens	Used	Not Used	R.YCGQLQMIQEQISNLEAQITDVR.Q	[405-427]
	FALSE	High	[R].YCGQLQMIQEQISNLEAQITDVR.[Q]	1xCarbamidomethyl [C2]; 1xDeamidated [N/Q]; 1xOxidation [M7]	0.0414707	0.00368619	1	2	5	P35527	P35527 [405-427]		0	2754.31	contaimiant	Homo sapiens							Not Reliable	Not Found	Not Found	Not Found	Not Found	Not Found	High	Not Found	Not Found	Not Found	High	0.0001595	0.0007056	1.25		Homo sapiens	Not Used	Not Used	R.YCGQLQMIQEQISNLEAQITDVR.Q	[405-427]
	FALSE	High	[K].STMQELNSR.[L]	1xDeamidated [N7]	0.0438537	0.00492486	1	2	2	P35527	P35527 [155-163]		0	1066.48	contaimiant	Homo sapiens	100			3.2497e+06		47.26		Not Found	Not Found	Not Found	Not Found	Not Found	High	Not Found	Not Found	High	High	0.0002241	0.0007703	1.7	36.59	Homo sapiens	Used	Not Used	K.STMQELNSR.L	[155-163]
	FALSE	High	[K].STMQELNSR.[L]		0.0755096	0.00492486	1	2	3	P35527	P35527 [155-163]		0	1065.5	contaimiant	Homo sapiens	100			4.90252e+06		58.56		Not Found	Not Found	Not Found	Not Found	Not Found	High	High	Not Found	High	High	0.0002894	0.001822	2.16	38.16	Homo sapiens	Used	Used	K.STMQELNSR.L	[155-163]
	FALSE	High	[K].TLLDIDNTR.[M]		0.0217128	0.00195875	1	2	5	P35527	P35527 [225-233]		0	1060.56	contaimiant	Homo sapiens	100			1.78964e+08		74.47		Not Found	Not Found	Not Found	Not Found	Not Found	High	High	High	High	High	8.571e-05	0.0002549	1.89	56.06	Homo sapiens	Used	Used	K.TLLDIDNTR.M	[225-233]
	FALSE	High	[K].DQIVDLTVGNNK.[T]	1xDeamidated [N10]	0.0141931	0.00195875	1	2	1	P35527	P35527 [213-224]		0	1316.67	contaimiant	Homo sapiens							No Quan Values	Not Found	Not Found	Not Found	Not Found	Not Found	Not Found	Not Found	Not Found	High	High	8.571e-05	0.0001285	2.74		Homo sapiens	Not Used	Not Used	K.DQIVDLTVGNNK.T	[213-224]
	FALSE	High	[K].EIETYHNLLEGGQEDFESSGAGK.[I]		8.27743e-05	0.00195875	1	2	5	P35527	P35527 [450-472]		0	2510.13	contaimiant	Homo sapiens	100			2.77467e+09		61.43		Not Found	Not Found	Not Found	Not Found	Not Found	High	High	High	High	High	8.571e-05	3.136e-08	5.33	65.74	Homo sapiens	Used	Used	K.EIETYHNLLEGGQEDFESSGAGK.I	[450-472]
	FALSE	High	[K].EIETYHNLLEGGQEDFESSGAGK.[I]	1xDeamidated [Q13]	0.0277965	0.00368619	1	2	1	P35527	P35527 [450-472]		0	2511.12	contaimiant	Homo sapiens							Not Reliable	Not Found	Not Found	Not Found	Not Found	Not Found	Not Found	Not Found	Not Found	High	High	0.0001595	0.0003771	2.08		Homo sapiens	Not Used	Not Used	K.EIETYHNLLEGGQEDFESSGAGK.I	[450-472]
	FALSE	High	[K].DIENQYETQITQIEHEVSSSGQEVQSSAK.[E]		2.56629e-06	0.00195875	1	2	7	P35527	P35527 [340-368]		0	3264.51	contaimiant	Homo sapiens	100			1.40683e+08		70.76		Not Found	Not Found	Not Found	Not Found	Not Found	High	High	High	Peak Found	High	8.571e-05	1.134e-10	5.49	81.61	Homo sapiens	Used	Used	K.DIENQYETQITQIEHEVSSSGQEVQSSAK.E	[340-368]
	FALSE	High	[K].DIENQYETQITQIEHEVSSSGQEVQSSAK.[E]	1xDeamidated [Q]	6.98038e-06	0.00195875	1	2	10	P35527	P35527 [340-368]		0	3265.5	contaimiant	Homo sapiens	100			1.19455e+07		55.68		Not Found	Not Found	Not Found	Not Found	Not Found	High	High	High	Not Found	High	8.571e-05	5.712e-10	4.86	82.03	Homo sapiens	Used	Not Used	K.DIENQYETQITQIEHEVSSSGQEVQSSAK.E	[340-368]
	FALSE	High	[R].FSSSSGYGGGSSR.[V]		0.0254519	0.00195875	1	2	6	P35527	P35527 [47-59]		0	1235.53	contaimiant	Homo sapiens	100			1.4388e+06		139.92		Not Found	Not Found	Not Found	Not Found	Not Found	High	High	High	High	High	8.571e-05	0.0003274	1.89	33.04	Homo sapiens	Used	Used	R.FSSSSGYGGGSSR.V	[47-59]
	FALSE	High	[K].FEMEQNLR.[Q]		0.0739713	0.00492486	1	2	4	P35527	P35527 [243-250]		0	1066.5	contaimiant	Homo sapiens	100			8.27707e+07		66.63		Not Found	Not Found	Not Found	Not Found	Not Found	High	High	High	High	High	0.0002894	0.001759	2.03	51.23	Homo sapiens	Used	Used	K.FEMEQNLR.Q	[243-250]
	FALSE	High	[R].GGSGGSYGGGGSGGGYGGGSGSR.[G]		0.000559995	0.00195875	1	2	8	P35527	P35527 [491-513]		0	1791.73	contaimiant	Homo sapiens	1.512	81.41	1.79467e+07	1.73674e+07		72.77		Not Found	High	Not Found	Peak Found	Not Found	High	High	High	High	High	8.571e-05	6.929e-07	2.51	32.18	Homo sapiens	Used	Used	R.GGSGGSYGGGGSGGGYGGGSGSR.G	[491-513]
FALSE	Master Protein	P67936	Tropomyosin alpha-4 chain [OS=Homo sapiens]	31		Homo sapiens	9	155	1	248	28.5	4.69	323.95	9																Not Found	Not Found	Not Found	Not Found	Not Found	Not Found	Not Found	Not Found	High	1		Homo sapiens
	Checked	Confidence	Annotated Sequence	Modifications	Qvality PEP	Qvality q-value	# Protein Groups	# Proteins	# PSMs	Master Protein Accessions	Positions in Master Proteins	Modifications in Master Proteins	# Missed Cleavages	Theo. MH+ [Da]	Marked as	Species Map	Abundance Ratio: (real sample) / (control sample)	Abundance Ratio Variability [%]: (real sample) / (control sample)	Abundances (Grouped): control sample	Abundances (Grouped): real sample	Abundances (Grouped) CV [%]: control sample	Abundances (Grouped) CV [%]: real sample	Quan Info	Found in Sample: [S478] F482: Sample, control sample, direct solution, normoxia, 5	Found in Sample: [S480] F484: Sample, control sample, direct solution, normoxia, 5	Found in Sample: [S482] F486: Sample, control sample, direct solution, normoxia, 5	Found in Sample: [S484] F488: Sample, control sample, direct solution, normoxia, 5	Found in Sample: [S486] F490: Sample, control sample, direct solution, normoxia, 5	Found in Sample: [S479] F483: Sample, real sample, direct solution, normoxia, 1	Found in Sample: [S481] F485: Sample, real sample, direct solution, normoxia, 3	Found in Sample: [S483] F487: Sample, real sample, direct solution, normoxia, 4	Found in Sample: [S485] F489: Sample, real sample, direct solution, normoxia, 2	Confidence (by Search Engine): Sequest HT	Percolator q-Value (by Search Engine): Sequest HT	Percolator PEP (by Search Engine): Sequest HT	XCorr (by Search Engine): Sequest HT	Top Apex RT [min]	Species Names	Quan Usage	Quan Ratio Usage	Sequence in Protein	Positions in Proteins
	FALSE	High	[R].RIQLVEEELDR.[A]		5.01892e-05	0.00195875	4	21	7	P67936; P09493-1; P07951-1; P06753	P67936 [55-65]; P09493-1 [91-101]; P07951-1 [91-101]; P06753 [92-102]		1	1399.75		Homo sapiens	100			8.45801e+09			Shared	Not Found	Not Found	Not Found	Not Found	Not Found	Not Found	Not Found	Not Found	High	High	8.571e-05	1.397e-08	3.19	57.79	Homo sapiens	Not Used	Not Used	R.RIQLVEEELDR.A	[55-65]
	FALSE	High	[K].IQALQQQADEAEDR.[A]		0.00226381	0.00195875	1	1	1	P67936	P67936 [14-27]		0	1614.77		Homo sapiens							No Quan Values	Not Found	Not Found	Not Found	Not Found	Not Found	Not Found	Not Found	Not Found	High	High	8.571e-05	6.645e-06	2.3		Homo sapiens	Not Used	Not Used	K.IQALQQQADEAEDR.A	[14-27]
	FALSE	High	[R].IQLVEEELDR.[A]		0.00311059	0.00195875	4	21	13	P67936; P09493-1; P07951-1; P06753	P67936 [56-65]; P09493-1 [92-101]; P07951-1 [92-101]; P06753 [93-102]		0	1243.65		Homo sapiens	100			5.56035e+08		141.38	Shared	Not Found	Not Found	Not Found	Not Found	Not Found	Not Found	Not Found	Peak Found	High	High	8.571e-05	1.107e-05	2.85	59.76	Homo sapiens	Not Used	Not Used	R.IQLVEEELDR.A	[56-65]
	FALSE	High	[K].MEIQEMQLK.[E]		0.0542228	0.00492486	2	5	2	P67936; P07951-1	P67936 [105-113]; P07951-1 [141-149]		0	1149.56		Homo sapiens	100			1.33129e+09			Shared	Not Found	Not Found	Not Found	Not Found	Not Found	Not Found	Not Found	Not Found	High	High	0.0002241	0.001073	2.92	59.28	Homo sapiens	Not Used	Not Used	K.MEIQEMQLK.E	[105-113]
	FALSE	High	[K].LVILEGELER.[SA]		0.00334077	0.00195875	2	5	75	P67936; P07951-1	P67936 [133-142]; P07951-1 [169-178]		0	1170.67		Homo sapiens	100			9.79359e+09			Shared	Not Found	Not Found	Not Found	Not Found	Not Found	Not Found	Not Found	Not Found	High	High	8.571e-05	1.242e-05	2.57	66.63	Homo sapiens	Not Used	Not Used	K.LVILEGELER.A	[133-142]
	FALSE	High	[K].EDKYEEEIK.[LI]		0.0473492	0.00492486	3	12	5	P67936; P07951-1; P06753	P67936 [182-190]; P07951-1 [218-226]; P06753 [219-227]		1	1182.55		Homo sapiens	100			1.69671e+10			Shared	Not Found	Not Found	Not Found	Not Found	Not Found	Not Found	Not Found	Not Found	High	High	0.0002241	0.0008676	2.61	38.47	Homo sapiens	Not Used	Not Used	K.EDKYEEEIK.L	[182-190]
	FALSE	High	[K].CGDLEEELK.[NI]	1xCarbamidomethyl [C1]	0.0160699	0.00195875	2	3	2	P67936; P07951-1	P67936 [154-162]; P07951-1 [190-198]		0	1092.49		Homo sapiens	100			2.41072e+09			Shared	Not Found	Not Found	Not Found	Not Found	Not Found	Not Found	Not Found	Not Found	High	High	8.571e-05	0.0001577	3.83	50.39	Homo sapiens	Not Used	Not Used	K.CGDLEEELK.N	[154-162]
	FALSE	High	[R].KLVILEGELER.[SA]		0.00045032	0.00195875	2	5	50	P67936; P07951-1	P67936 [132-142]; P07951-1 [168-178]		1	1298.77		Homo sapiens	100			8.5948e+09			Shared	Not Found	Not Found	Not Found	Not Found	Not Found	Not Found	Not Found	Not Found	High	High	8.571e-05	4.842e-07	3.47	63.76	Homo sapiens	Not Used	Not Used	R.KLVILEGELER.A	[132-142]
	FALSE	High	[K].LEEAEKAADESER.[G]		0.0035245	0.00195875	4	21	1	P67936; P09493-1; P07951-1; P06753	P67936 [77-89]; P09493-1 [113-125]; P07951-1 [113-125]; P06753 [114-126]		1	1476.68		Homo sapiens	100			1.31333e+07			Shared	Not Found	Not Found	Not Found	Not Found	Not Found	Not Found	Not Found	Not Found	High	High	8.571e-05	1.354e-05	2.69	33.84	Homo sapiens	Not Used	Not Used	K.LEEAEKAADESER.G	[77-89]
FALSE	Master Protein	P09493-1	Tropomyosin alpha-1 chain [OS=Homo sapiens]	50		Homo sapiens	18	134	5	284	32.7	4.74	302.2	18	100			5.43071e+10											1.93416e+10	Not Found	Not Found	Not Found	Not Found	Not Found	Not Found	Not Found	Not Found	High	1	Phospho [S283]	Homo sapiens
	Checked	Confidence	Annotated Sequence	Modifications	Qvality PEP	Qvality q-value	# Protein Groups	# Proteins	# PSMs	Master Protein Accessions	Positions in Master Proteins	Modifications in Master Proteins	# Missed Cleavages	Theo. MH+ [Da]	Marked as	Species Map	Abundance Ratio: (real sample) / (control sample)	Abundance Ratio Variability [%]: (real sample) / (control sample)	Abundances (Grouped): control sample	Abundances (Grouped): real sample	Abundances (Grouped) CV [%]: control sample	Abundances (Grouped) CV [%]: real sample	Quan Info	Found in Sample: [S478] F482: Sample, control sample, direct solution, normoxia, 5	Found in Sample: [S480] F484: Sample, control sample, direct solution, normoxia, 5	Found in Sample: [S482] F486: Sample, control sample, direct solution, normoxia, 5	Found in Sample: [S484] F488: Sample, control sample, direct solution, normoxia, 5	Found in Sample: [S486] F490: Sample, control sample, direct solution, normoxia, 5	Found in Sample: [S479] F483: Sample, real sample, direct solution, normoxia, 1	Found in Sample: [S481] F485: Sample, real sample, direct solution, normoxia, 3	Found in Sample: [S483] F487: Sample, real sample, direct solution, normoxia, 4	Found in Sample: [S485] F489: Sample, real sample, direct solution, normoxia, 2	Confidence (by Search Engine): Sequest HT	Percolator q-Value (by Search Engine): Sequest HT	Percolator PEP (by Search Engine): Sequest HT	XCorr (by Search Engine): Sequest HT	Top Apex RT [min]	Species Names	Quan Usage	Quan Ratio Usage	Sequence in Protein	Positions in Proteins
	FALSE	High	[K].QLEDELVSLQK.[K]		0.00589115	0.00195875	1	5	2	P09493-1	P09493-1 [38-48]		0	1301.69		Homo sapiens	100			2.50613e+09				Not Found	Not Found	Not Found	Not Found	Not Found	Not Found	Not Found	Not Found	High	High	8.571e-05	3.117e-05	2.77	62.26	Homo sapiens	Used	Used	K.QLEDELVSLQK.K	[38-48]
	FALSE	High	[R].RIQLVEEELDR.[A]		5.01892e-05	0.00195875	4	21	7	P67936; P09493-1; P07951-1; P06753	P67936 [55-65]; P09493-1 [91-101]; P07951-1 [91-101]; P06753 [92-102]		1	1399.75		Homo sapiens	100			8.45801e+09			Shared	Not Found	Not Found	Not Found	Not Found	Not Found	Not Found	Not Found	Not Found	High	High	8.571e-05	1.397e-08	3.19	57.79	Homo sapiens	Not Used	Not Used	R.RIQLVEEELDR.A	[91-101]
	FALSE	High	[R].IQLVEEELDR.[A]		0.00311059	0.00195875	4	21	13	P67936; P09493-1; P07951-1; P06753	P67936 [56-65]; P09493-1 [92-101]; P07951-1 [92-101]; P06753 [93-102]		0	1243.65		Homo sapiens	100			5.56035e+08		141.38	Shared	Not Found	Not Found	Not Found	Not Found	Not Found	Not Found	Not Found	Peak Found	High	High	8.571e-05	1.107e-05	2.85	59.76	Homo sapiens	Not Used	Not Used	R.IQLVEEELDR.A	[92-101]
	FALSE	High	[K].LKGTEDELDKYSEALK.[D]		0.000684047	0.00195875	2	6	3	P09493-1; P06753	P09493-1 [50-65]; P06753 [51-66]		2	1838.94		Homo sapiens	100			1.69273e+08			Shared	Not Found	Not Found	Not Found	Not Found	Not Found	Not Found	Not Found	Not Found	High	High	8.571e-05	9.55e-07	3.05	57.1	Homo sapiens	Not Used	Not Used	K.LKGTEDELDKYSEALK.D	[50-65]
	FALSE	High	[K].MEIQEIQLK.[E]		0.0257226	0.00195875	2	17	8	P09493-1; P06753	P09493-1 [141-149]; P06753 [142-150]		0	1131.61		Homo sapiens	100			6.93452e+09			Shared	Not Found	Not Found	Not Found	Not Found	Not Found	Not Found	Not Found	Not Found	High	High	8.571e-05	0.000334	3.01	61.29	Homo sapiens	Not Used	Not Used	K.MEIQEIQLK.E	[141-149]
	FALSE	High	[K].LVIIESDLER.[A]		0.00397917	0.00195875	1	10	16	P09493-1	P09493-1 [169-178]		0	1186.67		Homo sapiens	100			1.36174e+10				Not Found	Not Found	Not Found	Not Found	Not Found	Not Found	Not Found	Not Found	High	High	8.571e-05	1.653e-05	2.14	62.04	Homo sapiens	Used	Used	K.LVIIESDLER.A	[169-178]
	FALSE	High	[K].YSEALKDAQEK.[L]		0.00343754	0.00195875	2	6	1	P09493-1; P06753	P09493-1 [60-70]; P06753 [61-71]		1	1281.63		Homo sapiens	100			4.23696e+07			Shared	Not Found	Not Found	Not Found	Not Found	Not Found	Not Found	Not Found	Not Found	High	High	8.571e-05	1.305e-05	2.69	34.84	Homo sapiens	Not Used	Not Used	K.YSEALKDAQEK.L	[60-70]
	FALSE	High	[K].SIDDLEDELYAQK.[L]		0.00171952	0.00195875	1	4	4	P09493-1	P09493-1 [252-264]		0	1538.72		Homo sapiens	100			1.34153e+10				Not Found	Not Found	Not Found	Not Found	Not Found	Not Found	Not Found	Not Found	High	High	8.571e-05	4.258e-06	2.77	68.03	Homo sapiens	Used	Used	K.SIDDLEDELYAQK.L	[252-264]
	FALSE	High	[K].AISEELDHALNDMTSI.[-]		0.0848237	0.00626983	2	5	4	P09493-1; P06753	P09493-1 [269-284]; P06753 [270-285]		0	1758.82		Homo sapiens	100			1.01961e+09			Shared	Not Found	Not Found	Not Found	Not Found	Not Found	Not Found	Not Found	Not Found	High	High	0.0003512	0.002194	2.17	85.22	Homo sapiens	Not Used	Not Used	K.AISEELDHALNDMTSI.-	[269-284]
	FALSE	High	[K].AISEELDHALNDMTSI.[-]	1xDeamidated [N11]	0.00699067	0.00195875	2	5	2	P09493-1; P06753	P09493-1 [269-284]; P06753 [270-285]		0	1759.81		Homo sapiens	100			3.72039e+08			Shared	Not Found	Not Found	Not Found	Not Found	Not Found	Not Found	Not Found	Not Found	High	High	8.571e-05	4.111e-05	1.81	73.03	Homo sapiens	Not Used	Not Used	K.AISEELDHALNDMTSI.-	[269-284]
	FALSE	High	[K].AISEELDHALNDMTSI.[-]	1xPhospho [S15]	0.10649	0.00755724	2	5	2	P09493-1; P06753	P09493-1 [269-284]; P06753 [270-285]	P09493-1 1xPhospho [S283]; P06753 1xPhospho [S284]	0	1838.79		Homo sapiens	100			4.06325e+08			Shared	Not Found	Not Found	Not Found	Not Found	Not Found	Not Found	Not Found	Not Found	High	High	0.0004067	0.003208	2.8	79.87	Homo sapiens	Not Used	Not Used	K.AISEELDHALNDMTSI.-	[269-284]
	FALSE	High	[K].ATDAEADVASLNR.[R]		0.000440768	0.00195875	2	7	8	P09493-1; P07951-1	P09493-1 [78-90]; P07951-1 [78-90]		0	1332.64		Homo sapiens	100			1.51248e+10			Shared	Not Found	Not Found	Not Found	Not Found	Not Found	Not Found	Not Found	Not Found	High	High	8.571e-05	4.693e-07	3.39	48.36	Homo sapiens	Not Used	Not Used	K.ATDAEADVASLNR.R	[78-90]
	FALSE	High	[K].DEEKMEIQEIQLK.[E]		0.0263654	0.00195875	2	17	2	P09493-1; P06753	P09493-1 [137-149]; P06753 [138-150]		1	1632.81		Homo sapiens	100			1.15734e+08			Shared	Not Found	Not Found	Not Found	Not Found	Not Found	Not Found	Not Found	Not Found	High	High	8.571e-05	0.0003471	2.58	60.81	Homo sapiens	Not Used	Not Used	K.DEEKMEIQEIQLK.E	[137-149]
	FALSE	High	[K].DEEKMEIQEIQLK.[E]	1xOxidation [M5]	0.0112658	0.00195875	2	17	2	P09493-1; P06753	P09493-1 [137-149]; P06753 [138-150]		1	1648.81		Homo sapiens	100			6.83472e+07			Shared	Not Found	Not Found	Not Found	Not Found	Not Found	Not Found	Not Found	Not Found	High	High	8.571e-05	8.885e-05	3.45	54.29	Homo sapiens	Not Used	Not Used	K.DEEKMEIQEIQLK.E	[137-149]
	FALSE	High	[K].ATDAEADVASLNR.[R]	1xDeamidated [N12]	0.000391741	0.00195875	2	7	2	P09493-1; P07951-1	P09493-1 [78-90]; P07951-1 [78-90]		0	1333.62		Homo sapiens	100			3.74636e+08			Shared	Not Found	Not Found	Not Found	Not Found	Not Found	Not Found	Not Found	Not Found	High	High	8.571e-05	3.87e-07	3.99	46.9	Homo sapiens	Not Used	Not Used	K.ATDAEADVASLNR.R	[78-90]
	FALSE	High	[K].CAELEEELK.[T]	1xCarbamidomethyl [C1]	0.0184518	0.00195875	1	5	2	P09493-1	P09493-1 [190-198]		0	1120.52		Homo sapiens	100			4.15598e+09				Not Found	Not Found	Not Found	Not Found	Not Found	Not Found	Not Found	Not Found	High	High	8.571e-05	0.0001959	2.97	50.12	Homo sapiens	Used	Used	K.CAELEEELK.T	[190-198]
	FALSE	High	[R].KLVIIESDLER.[A]		0.00145896	0.00195875	1	10	44	P09493-1	P09493-1 [168-178]		1	1314.76		Homo sapiens	100			2.06123e+10				Not Found	Not Found	Not Found	Not Found	Not Found	Not Found	Not Found	Not Found	High	High	8.571e-05	3.253e-06	3.04	58.46	Homo sapiens	Used	Used	R.KLVIIESDLER.A	[168-178]
	FALSE	High	[K].KATDAEADVASLNR.[R]		9.42435e-06	0.00195875	2	7	6	P09493-1; P07951-1	P09493-1 [77-90]; P07951-1 [77-90]		1	1460.73		Homo sapiens	100			3.15821e+09			Shared	Not Found	Not Found	Not Found	Not Found	Not Found	Not Found	Not Found	Not Found	High	High	8.571e-05	9.319e-10	4.72	46.08	Homo sapiens	Not Used	Not Used	K.KATDAEADVASLNR.R	[77-90]
	FALSE	High	[K].KATDAEADVASLNR.[R]	1xDeamidated [N13]	0.00742733	0.00195875	2	7	3	P09493-1; P07951-1	P09493-1 [77-90]; P07951-1 [77-90]		1	1461.72		Homo sapiens	100			5.44349e+07			Shared	Not Found	Not Found	Not Found	Not Found	Not Found	Not Found	Not Found	Not Found	High	High	8.571e-05	4.525e-05	4.02	43.51	Homo sapiens	Not Used	Not Used	K.KATDAEADVASLNR.R	[77-90]
	FALSE	High	[K].LDKENAIDR.[A]		0.0420543	0.00368619	3	12	2	P09493-1; P07951-1; P06753	P09493-1 [13-21]; P07951-1 [13-21]; P06753 [14-22]		1	1073.56		Homo sapiens	100			2.15959e+07			Shared	Not Found	Not Found	Not Found	Not Found	Not Found	Not Found	Not Found	Not Found	High	High	0.0001595	0.0007198	1.89	33.51	Homo sapiens	Not Used	Not Used	K.LDKENALDR.A	[13-21]
	FALSE	High	[K].LDKENAIDR.[A]	1xDeamidated [N5]	0.0443151	0.00492486	3	12	2	P09493-1; P07951-1; P06753	P09493-1 [13-21]; P07951-1 [13-21]; P06753 [14-22]		1	1074.54		Homo sapiens	100			1.46584e+07			Shared	Not Found	Not Found	Not Found	Not Found	Not Found	Not Found	Not Found	Not Found	High	High	0.0002241	0.0007846	1.88	35.32	Homo sapiens	Not Used	Not Used	K.LDKENALDR.A	[13-21]
	FALSE	High	[K].LEEAEKAADESER.[G]		0.0035245	0.00195875	4	21	1	P67936; P09493-1; P07951-1; P06753	P67936 [77-89]; P09493-1 [113-125]; P07951-1 [113-125]; P06753 [114-126]		1	1476.68		Homo sapiens	100			1.31333e+07			Shared	Not Found	Not Found	Not Found	Not Found	Not Found	Not Found	Not Found	Not Found	High	High	8.571e-05	1.354e-05	2.69	33.84	Homo sapiens	Not Used	Not Used	K.LEEAEKAADESER.G	[113-125]
	FALSE	High	[K].GTEDELDKYSEALK.[D]		2.98926e-05	0.00195875	2	6	4	P09493-1; P06753	P09493-1 [52-65]; P06753 [53-66]		1	1597.76		Homo sapiens	100			1.92608e+09			Shared	Not Found	Not Found	Not Found	Not Found	Not Found	Not Found	Not Found	Not Found	High	High	8.571e-05	6.024e-09	4.84	58.81	Homo sapiens	Not Used	Not Used	K.GTEDELDKYSEALK.D	[52-65]
	FALSE	High	[K].GTEDELDKYSEALKDAQEK.[L]		3.97858e-05	0.00195875	2	6	2	P09493-1; P06753	P09493-1 [52-70]; P06753 [53-71]		2	2169.02		Homo sapiens	100			1.75469e+08			Shared	Not Found	Not Found	Not Found	Not Found	Not Found	Not Found	Not Found	Not Found	High	High	8.571e-05	9.568e-09	5.6	61.74	Homo sapiens	Not Used	Not Used	K.GTEDELDKYSEALKDAQEK.L	[52-70]
FALSE	Master Protein	P45378-4	Isoform 4 of Troponin T, fast skeletal muscle [OS=Homo sapiens]	36		Homo sapiens	9	94	6	250	29.7	8.72	270.71	9	100			2.65433e+10											9453472477	Not Found	Not Found	Not Found	Not Found	Not Found	Not Found	Not Found	Not Found	High	1		Homo sapiens
	Checked	Confidence	Annotated Sequence	Modifications	Qvality PEP	Qvality q-value	# Protein Groups	# Proteins	# PSMs	Master Protein Accessions	Positions in Master Proteins	Modifications in Master Proteins	# Missed Cleavages	Theo. MH+ [Da]	Marked as	Species Map	Abundance Ratio: (real sample) / (control sample)	Abundance Ratio Variability [%]: (real sample) / (control sample)	Abundances (Grouped): control sample	Abundances (Grouped): real sample	Abundances (Grouped) CV [%]: control sample	Abundances (Grouped) CV [%]: real sample	Quan Info	Found in Sample: [S478] F482: Sample, control sample, direct solution, normoxia, 5	Found in Sample: [S480] F484: Sample, control sample, direct solution, normoxia, 5	Found in Sample: [S482] F486: Sample, control sample, direct solution, normoxia, 5	Found in Sample: [S484] F488: Sample, control sample, direct solution, normoxia, 5	Found in Sample: [S486] F490: Sample, control sample, direct solution, normoxia, 5	Found in Sample: [S479] F483: Sample, real sample, direct solution, normoxia, 1	Found in Sample: [S481] F485: Sample, real sample, direct solution, normoxia, 3	Found in Sample: [S483] F487: Sample, real sample, direct solution, normoxia, 4	Found in Sample: [S485] F489: Sample, real sample, direct solution, normoxia, 2	Confidence (by Search Engine): Sequest HT	Percolator q-Value (by Search Engine): Sequest HT	Percolator PEP (by Search Engine): Sequest HT	XCorr (by Search Engine): Sequest HT	Top Apex RT [min]	Species Names	Quan Usage	Quan Ratio Usage	Sequence in Protein	Positions in Proteins
	FALSE	High	[K].IPEGEKVDFDDIQK.[K]		3.08697e-05	0.00195875	1	7	13	P45378-4	P45378-4 [40-53]		1	1632.81		Homo sapiens	100			1.21848e+10				Not Found	Not Found	Not Found	Not Found	Not Found	Not Found	Not Found	Not Found	High	High	8.571e-05	6.331e-09	3.74	54.73	Homo sapiens	Used	Used	K.IPEGEKVDFDDIQK.K	[40-53]
	FALSE	High	[K].IPEGEKVDFDDIQKK.[R]		0.0208109	0.00195875	1	7	1	P45378-4	P45378-4 [40-54]		2	1760.91		Homo sapiens							No Quan Values	Not Found	Not Found	Not Found	Not Found	Not Found	Not Found	Not Found	Not Found	High	High	8.571e-05	0.000238	3.01		Homo sapiens	Not Used	Not Used	K.IPEGEKVDFDDIQKK.R	[40-54]
	FALSE	High	[-].MSDEEVEQVEEQYEEEEEAQEEEEVQEEEKPRPK.[L]	3xDeamidated [Q8; Q12; Q20]	0.00161244	0.00195875	1	2	2	P45378-4	P45378-4 [1-34]		0	4198.73		Homo sapiens							No Quan Values	Not Found	Not Found	Not Found	Not Found	Not Found	Not Found	Not Found	Not Found	High	High	8.571e-05	3.817e-06	3.09		Homo sapiens	Not Used	Not Used	-.MSDEEVEQVEEQYEEEEEAQEEEEVQEEEKPRPK.L	[1-34]
	FALSE	High	[K].VDFDDIQK.[K]		0.0624894	0.00492486	1	7	11	P45378-4	P45378-4 [46-53]		0	979.473		Homo sapiens	100			1.35692e+10				Not Found	Not Found	Not Found	Not Found	Not Found	Not Found	Not Found	Not Found	High	High	0.0002241	0.001348	2.47	50.18	Homo sapiens	Used	Used	K.VDFDDIQK.K	[46-53]
	FALSE	High	[K].EEEELVALK.[E]		0.0319971	0.00368619	2	10	3	P45378-4; P13805	P45378-4 [77-85]; P13805 [92-100]		0	1059.56		Homo sapiens	100			1.46456e+09			Shared	Not Found	Not Found	Not Found	Not Found	Not Found	Not Found	Not Found	Not Found	High	High	0.0001595	0.0004695	2.81	53.08	Homo sapiens	Not Used	Not Used	K.EEEELVALK.E	[77-85]
	FALSE	High	[K].DLMELQALIDSHFEAR.[K]	1xDeamidated [Q6]	6.21918e-05	0.00195875	1	7	2	P45378-4	P45378-4 [59-74]		0	1888.91		Homo sapiens	100			3.09826e+07				Not Found	Not Found	Not Found	Not Found	Not Found	Not Found	Not Found	Not Found	High	High	8.571e-05	1.968e-08	3.98	94.22	Homo sapiens	Used	Not Used	K.DLMELQALIDSHFEAR.K	[59-74]
	FALSE	High	[K].ALSSMGANYSSYLAK.[A]		0.000256048	0.00195875	1	7	1	P45378-4	P45378-4 [138-152]		0	1562.75		Homo sapiens	100			1.31148e+08				Not Found	Not Found	Not Found	Not Found	Not Found	Not Found	Not Found	Not Found	High	High	8.571e-05	1.946e-07	2.89	62.21	Homo sapiens	Used	Used	K.ALSSMGANYSSYLAK.A	[138-152]
	FALSE	High	[K].DLMELQALIDSHFEAR.[K]	1xOxidation [M3]	1.53774e-05	0.00195875	1	7	3	P45378-4	P45378-4 [59-74]		0	1903.92		Homo sapiens	100			1.31157e+08				Not Found	Not Found	Not Found	Not Found	Not Found	Not Found	Not Found	Not Found	High	High	8.571e-05	2.057e-09	3.84	87.8	Homo sapiens	Used	Not Used	K.DLMELQALIDSHFEAR.K	[59-74]
	FALSE	High	[K].DLMELQALIDSHFEAR.[K]		7.60551e-06	0.00195875	1	7	28	P45378-4	P45378-4 [59-74]		0	1887.93		Homo sapiens	100			4.95944e+08				Not Found	Not Found	Not Found	Not Found	Not Found	Not Found	Not Found	Not Found	High	High	8.571e-05	6.587e-10	4	91.47	Homo sapiens	Used	Used	K.DLMELQALIDSHFEAR.K	[59-74]
	FALSE	High	[K].KEEEELVALK.[E]		0.00841381	0.00195875	2	10	3	P45378-4; P13805	P45378-4 [76-85]; P13805 [91-100]		1	1187.65		Homo sapiens	100			9.96634e+08			Shared	Not Found	Not Found	Not Found	Not Found	Not Found	Not Found	Not Found	Not Found	High	High	8.571e-05	5.551e-05	2.95	49.36	Homo sapiens	Not Used	Not Used	K.KEEEELVALK.E	[76-85]
	FALSE	High	[R].KKEEEELVALK.[E]		0.000159758	0.00195875	2	10	27	P45378-4; P13805	P45378-4 [75-85]; P13805 [90-100]		2	1315.75		Homo sapiens	100			2.54968e+10			Shared	Not Found	Not Found	Not Found	Not Found	Not Found	Not Found	Not Found	Not Found	High	High	8.571e-05	9.077e-08	3.84	47.34	Homo sapiens	Not Used	Not Used	R.KKEEEELVALK.E	[75-85]
FALSE	Master Protein	P35908	Keratin, type II cytoskeletal 2 epidermal [OS=Homo sapiens]	37		Homo sapiens	21	134	16	639	65.4	8	256.58	21	0.384	50.83	1.34955e+08	6.3747e+08		62.26		599923	352450	582936		6.43164e+08	4.81673e+08	5.14108e+08	6.06577e+08	Not Found	High	High	High	Not Found	High	High	High	High	1		Homo sapiens
	Checked	Confidence	Annotated Sequence	Modifications	Qvality PEP	Qvality q-value	# Protein Groups	# Proteins	# PSMs	Master Protein Accessions	Positions in Master Proteins	Modifications in Master Proteins	# Missed Cleavages	Theo. MH+ [Da]	Marked as	Species Map	Abundance Ratio: (real sample) / (control sample)	Abundance Ratio Variability [%]: (real sample) / (control sample)	Abundances (Grouped): control sample	Abundances (Grouped): real sample	Abundances (Grouped) CV [%]: control sample	Abundances (Grouped) CV [%]: real sample	Quan Info	Found in Sample: [S478] F482: Sample, control sample, direct solution, normoxia, 5	Found in Sample: [S480] F484: Sample, control sample, direct solution, normoxia, 5	Found in Sample: [S482] F486: Sample, control sample, direct solution, normoxia, 5	Found in Sample: [S484] F488: Sample, control sample, direct solution, normoxia, 5	Found in Sample: [S486] F490: Sample, control sample, direct solution, normoxia, 5	Found in Sample: [S479] F483: Sample, real sample, direct solution, normoxia, 1	Found in Sample: [S481] F485: Sample, real sample, direct solution, normoxia, 3	Found in Sample: [S483] F487: Sample, real sample, direct solution, normoxia, 4	Found in Sample: [S485] F489: Sample, real sample, direct solution, normoxia, 2	Confidence (by Search Engine): Sequest HT	Percolator q-Value (by Search Engine): Sequest HT	Percolator PEP (by Search Engine): Sequest HT	XCorr (by Search Engine): Sequest HT	Top Apex RT [min]	Species Names	Quan Usage	Quan Ratio Usage	Sequence in Protein	Positions in Proteins
	FALSE	High	[K].NVQDAIADAEQR.[G]		0.00111603	0.00195875	1	3	5	P35908	P35908 [419-430]		0	1329.64	contaimiant	Homo sapiens	100			6.18246e+07		108.33		Not Found	Not Found	Not Found	Not Found	Not Found	High	High	High	High	High	8.571e-05	2.105e-06	3.29	52.62	Homo sapiens	Used	Used	K.NVQDAIADAEQR.G	[419-430]
	FALSE	High	[R].NLDLDSIIAEVK.[A]		0.00127375	0.00195875	3	9	7	P35908; P04259; P13647	P35908 [342-353]; P04259 [327-338]; P13647 [332-343]		0	1329.73	contaimiant	Homo sapiens	100			1.26205e+08		46.94	Shared	Not Found	Not Found	Not Found	Not Found	Not Found	High	High	High	High	High	8.571e-05	2.606e-06	3.23	84.3	Homo sapiens	Not Used	Not Used	R.NLDLDSIIAEVK.A	[342-353]
	FALSE	High	[K].LNDLEEALQQAK.[E]		0.000641436	0.00195875	1	3	1	P35908	P35908 [442-453]		0	1371.71	contaimiant	Homo sapiens	100			6.92302e+07		49.25		Not Found	Not Found	Not Found	Not Found	Not Found	High	Peak Found	Peak Found	Peak Found	High	8.571e-05	8.593e-07	3.01	66.44	Homo sapiens	Used	Used	K.LNDLEEALQQAK.E	[442-453]
	FALSE	High	[K].LLEGEECR.[ML]	1xCarbamidomethyl [C7]	0.179556	0.00987215	4	11	1	Q86Y46; P35908; P04259; P13647	Q86Y46 [437-444]; P35908 [483-490]; P04259 [468-475]; P13647 [473-480]		0	1005.47	contaimiant	Homo sapiens;Mus musculus	100			2.09957e+06			Shared	Not Found	Not Found	Not Found	Not Found	Not Found	High	Not Found	Not Found	Not Found	High	0.0006491	0.008223	1.48	36.41	Homo sapiens; Mus musculus	Not Used	Not Used	K.LLEGEECR.M	[483-490]
	FALSE	High	[K].VDLLNQEIEFLK.[V]		0.00415325	0.00195875	1	3	5	P35908	P35908 [303-314]		0	1460.8	contaimiant	Homo sapiens	100			8.04969e+07		29.1		Not Found	Not Found	Not Found	Not Found	Not Found	High	High	High	High	High	8.571e-05	1.775e-05	2.98	83.66	Homo sapiens	Used	Used	K.VDLLNQEIEFLK.V	[303-314]
	FALSE	High	[R].YLDGLTAER.[T]		0.0567221	0.00492486	1	3	3	P35908	P35908 [239-247]		0	1037.53	contaimiant	Homo sapiens	100			7.4676e+07		52.17		Not Found	Not Found	Not Found	Not Found	Not Found	High	High	High	Peak Found	High	0.0002241	0.001154	2.04	52.1	Homo sapiens	Used	Used	R.YLDGLTAER.T	[239-247]
	FALSE	High	[R].SKEEAEALYHSK.[Y]		0.00347454	0.00195875	1	3	22	P35908	P35908 [363-374]		1	1391.68	contaimiant	Homo sapiens	100			5.83682e+07		25.95		Not Found	Not Found	Not Found	Not Found	Not Found	High	High	High	High	High	8.571e-05	1.323e-05	3.67	39.6	Homo sapiens	Used	Used	R.SKEEAEALYHSK.Y	[363-374]
	FALSE	High	[R].STSSFSCLSR.[H]	1xCarbamidomethyl [C7]	0.00991131	0.00195875	1	3	3	P35908	P35908 [36-45]		0	1131.51	contaimiant	Homo sapiens	100			5.62936e+06		88.2		Not Found	Not Found	Not Found	Not Found	Not Found	High	High	High	Peak Found	High	8.571e-05	7.222e-05	2.29	46.3	Homo sapiens	Used	Used	R.STSSFSCLSR.H	[36-45]
	FALSE	High	[R].SLVGLGGTK.[S]		0.0895787	0.00626983	1	3	4	P35908	P35908 [62-70]		0	831.493	contaimiant	Homo sapiens	100			2.11166e+07		79.89		Not Found	Not Found	Not Found	Not Found	Not Found	High	High	High	High	High	0.0003512	0.002407	1.61	46.56	Homo sapiens	Used	Used	R.SLVGLGGTK.S	[62-70]
	FALSE	High	[R].TAAENDFVTLK.[K]		0.00893901	0.00195875	1	3	2	P35908	P35908 [276-286]		0	1208.62	contaimiant	Homo sapiens	100			4.80969e+07		54.7		Not Found	Not Found	Not Found	Not Found	Not Found	Peak Found	High	Peak Found	High	High	8.571e-05	6.1e-05	2.12	55.52	Homo sapiens	Used	Used	R.TAAENDFVTLK.K	[276-286]
	FALSE	High	[R].TAAENDFVTLKK.[D]		0.00210025	0.00195875	1	3	2	P35908	P35908 [276-287]		1	1336.71	contaimiant	Homo sapiens	100			2.18506e+07		79.59		Not Found	Not Found	Not Found	Not Found	Not Found	Peak Found	High	High	Peak Found	High	8.571e-05	5.87e-06	3.69	48.44	Homo sapiens	Used	Used	R.TAAENDFVTLKK.D	[276-287]
	FALSE	High	[R].TSQNSELNNMQDLVEDYKK.[K]		3.02148e-05	0.00195875	1	3	4	P35908	P35908 [248-266]		1	2256.04	contaimiant	Homo sapiens	100			3.76712e+07				Not Found	Not Found	Not Found	Not Found	Not Found	High	High	High	High	High	8.571e-05	6.141e-09	4.88	69.33	Homo sapiens	Used	Used	R.TSQNSELNNMQDLVEDYKK.K	[248-266]
	FALSE	High	[R].TSQNSELNNMQDLVEDYKK.[K]	1xDeamidated [N/Q]	0.00173804	0.00195875	1	3	9	P35908	P35908 [248-266]		1	2257.03	contaimiant	Homo sapiens	100			6.87934e+06		8.24		Not Found	Not Found	Not Found	Not Found	Not Found	High	High	High	Not Found	High	8.571e-05	4.311e-06	3.75	70.01	Homo sapiens	Used	Not Used	R.TSQNSELNNMQDLVEDYKK.K	[248-266]
	FALSE	High	[R].TSQNSELNNMQDLVEDYKK.[K]	2xDeamidated [N9; N/Q]	0.0276987	0.00195875	1	3	4	P35908	P35908 [248-266]		1	2258.01	contaimiant	Homo sapiens							No Quan Values	Not Found	Not Found	Not Found	Not Found	Not Found	High	High	High	Not Found	High	8.571e-05	0.0003754	2.67		Homo sapiens	Not Used	Not Used	R.TSQNSELNNMQDLVEDYKK.K	[248-266]
	FALSE	High	[R].TSQNSELNNMQDLVEDYKK.[K]	1xOxidation [M10]	0.0407522	0.00368619	1	3	1	P35908	P35908 [248-266]		1	2272.04	contaimiant	Homo sapiens							No Quan Values	Not Found	Not Found	Not Found	Not Found	Not Found	Not Found	Not Found	High	Not Found	High	0.0001595	0.0006881	1.66		Homo sapiens	Not Used	Not Used	R.TSQNSELNNMQDLVEDYKK.K	[248-266]
	FALSE	High	[R].TSQNSELNNMQDLVEDYKK.[K]	1xDeamidated [N4]; 1xOxidation [M10]	0.0658081	0.00492486	1	3	1	P35908	P35908 [248-266]		1	2273.02	contaimiant	Homo sapiens	100			1.09669e+06		10.64		Not Found	Not Found	Not Found	Not Found	Not Found	Peak Found	Peak Found	High	Not Found	High	0.0002241	0.001457	1.82	50.98	Homo sapiens	Used	Not Used	R.TSQNSELNNMQDLVEDYKK.K	[248-266]
	FALSE	High	[R].TAAENDFVTLK.[K]	1xDeamidated [N5]	0.0159564	0.00195875	1	3	1	P35908	P35908 [276-286]		0	1209.6	contaimiant	Homo sapiens	100			1.69961e+07		18.67		Not Found	Not Found	Not Found	Not Found	Not Found	High	Peak Found	Not Found	Peak Found	High	8.571e-05	0.0001556	1.66	54.26	Homo sapiens	Used	Not Used	R.TAAENDFVTLK.K	[276-286]
	FALSE	High	[K].DVDNAYMIK.[V]		0.105774	0.00755724	1	3	4	P35908	P35908 [288-296]		0	1068.5	contaimiant	Homo sapiens	100			6.76554e+07		99.71		Not Found	Not Found	Not Found	Not Found	Not Found	High	High	High	Peak Found	High	0.0004067	0.00317	2.21	51.11	Homo sapiens	Used	Used	K.DVDNAYMIK.V	[288-296]
	FALSE	High	[R].DYQELMNVK.[L]		0.121406	0.00755724	1	6	2	P35908	P35908 [462-470]		0	1139.54	contaimiant	Homo sapiens	100			6.87215e+07				Not Found	Not Found	Not Found	Not Found	Not Found	Not Found	High	Not Found	High	High	0.0004067	0.004027	2.07	57.43	Homo sapiens	Used	Used	R.DYQELMNVK.L	[462-470]
	FALSE	High	[KR].AQYEEIAQR.[S]		0.0247436	0.00195875	2	8	8	P35908; P04259	P35908 [354-362]; P04259 [339-347]		0	1107.54	contaimiant	Homo sapiens	100			8.18647e+07		82.71	Shared	Not Found	Not Found	Not Found	Not Found	Not Found	High	High	High	High	High	8.571e-05	0.0003135	2.49	40.14	Homo sapiens	Not Used	Not Used	K.AQYEEIAQR.S	[354-362]
	FALSE	High	[K].KYEDEINKR.[T]		0.00188685	0.00195875	1	5	11	P35908	P35908 [267-275]		2	1194.61	contaimiant	Homo sapiens	100			5.60547e+07		83.44		Not Found	Not Found	Not Found	Not Found	Not Found	High	High	High	High	High	8.571e-05	4.943e-06	3.06	33	Homo sapiens	Used	Used	K.KYEDEINKR.T	[267-275]
	FALSE	High	[K].IEISELNR.[V]		0.0201589	0.00195875	2	5	5	P35908; P04264.6	P35908 [394-401]; P04264.6 [396-403]		0	973.531	contaimiant	Homo sapiens	55.138	30.59	1.0905e+07	6.01283e+08		35.8	Shared	Not Found	Not Found	Peak Found	Not Found	Not Found	High	High	High	High	High	8.571e-05	0.000226	2.32	51.35	Homo sapiens	Not Used	Not Used	K.IEISELNR.V	[394-401]
	FALSE	High	[R].FLEQQNQVLQTK.[W]		0.000648349	0.00195875	3	6	15	Q7Z794; P35908; P04264.6	Q7Z794 [184-195]; P35908 [198-209]; P04264.6 [200-211]		0	1475.79	contaimiant	Homo sapiens	4.38	80.79	1.65426e+08	7.24509e+08		54.94	Shared	Not Found	High	High	High	Not Found	High	High	High	High	High	8.571e-05	8.778e-07	2.13	51.21	Homo sapiens	Not Used	Not Used	R.FLEQQNQVLQTK.W	[198-209]
	FALSE	High	[R].FLEQQNQVLQTK.[W]	1xDeamidated [N6]	0.00209276	0.00195875	3	6	4	Q7Z794; P35908; P04264.6	Q7Z794 [184-195]; P35908 [198-209]; P04264.6 [200-211]		0	1476.77	contaimiant	Homo sapiens	100			1.42736e+07		87.19	Shared	Not Found	Not Found	Not Found	Not Found	Not Found	High	High	High	High	High	8.571e-05	5.827e-06	2.01	53	Homo sapiens	Not Used	Not Used	R.FLEQQNQVLQTK.W	[198-209]
	FALSE	High	[R].GSSSGGGYSSGSSSYGSGGR.[Q]		0.183647	0.00987215	1	3	1	P35908	P35908 [525-544]		0	1740.71	contaimiant	Homo sapiens	100			2.4117e+06		48.91		Not Found	Not Found	Not Found	Not Found	Not Found	High	Peak Found	Peak Found	Peak Found	High	0.0007039	0.008601	1.43	32.42	Homo sapiens	Used	Used	R.GSSSGGGYSSGSSSYGSGGR.Q	[525-544]
	FALSE	High	[R].GFSSGSAVVSGGSR.[R]		0.0173734	0.00195875	1	3	8	P35908	P35908 [21-34]		0	1254.61	contaimiant	Homo sapiens	0.384	50.83	1.34955e+08	4.5477e+07		57.12		Not Found	High	High	High	Not Found	Peak Found	Peak Found	Peak Found	High	High	8.571e-05	0.0001784	2.62	41.86	Homo sapiens	Used	Used	R.GFSSGSAVVSGGSR.R	[21-34]
	FALSE	High	[R].GGSSSGGGYGSGGGGSSSVK.[G]		0.121406	0.00755724	1	2	1	P35908	P35908 [604-623]		0	1588.68	contaimiant	Homo sapiens							No Quan Values	Not Found	Not Found	Not Found	Not Found	Not Found	High	Not Found	Not Found	Not Found	High	0.0008097	0.005137	2.37		Homo sapiens	Not Used	Not Used	R.GGSSSGGGYGSGGGGSSSVK.G	[604-623]
FALSE	Master Protein	sp		32	contaimiant		5	199	5	231	24.4	7.18	227.36	5	4.644	144.7	1.46351e+09	1.84349e+10		28.76	642876	6.11873e+06	7.0611e+06	4.03581e+06		1.98438e+10	1.50089e+10	1.04878e+10	9.21928e+09	Peak Found	High	High	High	Not Found	High	High	High	High	1	Methyl [H61; H81]
	Checked	Confidence	Annotated Sequence	Modifications	Qvality PEP	Qvality q-value	# Protein Groups	# Proteins	# PSMs	Master Protein Accessions	Positions in Master Proteins	Modifications in Master Proteins	# Missed Cleavages	Theo. MH+ [Da]	Marked as	Species Map	Abundance Ratio: (real sample) / (control sample)	Abundance Ratio Variability [%]: (real sample) / (control sample)	Abundances (Grouped): control sample	Abundances (Grouped): real sample	Abundances (Grouped) CV [%]: control sample	Abundances (Grouped) CV [%]: real sample	Quan Info	Found in Sample: [S478] F482: Sample, control sample, direct solution, normoxia, 5	Found in Sample: [S480] F484: Sample, control sample, direct solution, normoxia, 5	Found in Sample: [S482] F486: Sample, control sample, direct solution, normoxia, 5	Found in Sample: [S484] F488: Sample, control sample, direct solution, normoxia, 5	Found in Sample: [S486] F490: Sample, control sample, direct solution, normoxia, 5	Found in Sample: [S479] F483: Sample, real sample, direct solution, normoxia, 1	Found in Sample: [S481] F485: Sample, real sample, direct solution, normoxia, 3	Found in Sample: [S483] F487: Sample, real sample, direct solution, normoxia, 4	Found in Sample: [S485] F489: Sample, real sample, direct solution, normoxia, 2	Confidence (by Search Engine): Sequest HT	Percolator q-Value (by Search Engine): Sequest HT	Percolator PEP (by Search Engine): Sequest HT	XCorr (by Search Engine): Sequest HT	Top Apex RT [min]	Species Names	Quan Usage	Quan Ratio Usage	Sequence in Protein	Positions in Proteins
	FALSE	High	[K].IITHPNFNGNTLDNDIMLIK.[L]	2xDeamidated [N]	0.0157875	0.00195875	1	1	6	sp	sp [78-97]		0	2285.15	contaimiant		100			8.0516e+07				Not Found	Not Found	Not Found	Not Found	Not Found	High	High	Not Found	High	High	8.571e-05	0.0001532	3.55	74.29		Used	Not Used	K.IITHPNFNGNTLDNDIMLIK.L	[78-97]
	FALSE	High	[K].IITHPNFNGNTLDNDIMLIK.[L]	3xDeamidated [N8; N10; N14]	0.0152372	0.00195875	1	1	1	sp	sp [78-97]		0	2286.13	contaimiant								No Quan Values	Not Found	Not Found	Not Found	Not Found	Not Found	Not Found	High	Not Found	Not Found	High	8.571e-05	0.0001448	1.57			Not Used	Not Used	K.IITHPNFNGNTLDNDIMLIK.L	[78-97]
	FALSE	High	[K].IITHPNFNGNTLDNDIMLIK.[L]	1xDeamidated [N]; 1xOxidation [M17]	0.11623	0.00755724	1	1	3	sp	sp [78-97]		0	2300.16	contaimiant								No Quan Values	Not Found	Not Found	Not Found	Not Found	Not Found	Not Found	High	Not Found	High	High	0.0004067	0.00373	2.92			Not Used	Not Used	K.IITHPNFNGNTLDNDIMLIK.L	[78-97]
	FALSE	High	[K].IITHPNFNGNTLDNDIMLIK.[L]	2xDeamidated [N10; N14]; 1xOxidation [M17]	0.0681143	0.00492486	1	1	2	sp	sp [78-97]		0	2301.14	contaimiant		100			3.03475e+06		11.29		Not Found	Not Found	Not Found	Not Found	Not Found	High	Not Found	High	Not Found	High	0.0002894	0.001542	2.14	71.12		Used	Not Used	K.IITHPNFNGNTLDNDIMLIK.L	[78-97]
	FALSE	High	[K].IITHPNFNGNTLDNDIMLIK.[L]	3xDeamidated [N8; N10; N14]; 1xOxidation [M17]	0.00409439	0.00195875	1	1	2	sp	sp [78-97]		0	2302.13	contaimiant		100			5.3972e+06		5.9		Not Found	Not Found	Not Found	Not Found	Not Found	High	High	Not Found	Not Found	High	8.571e-05	1.727e-05	3.43	70.72		Used	Not Used	K.IITHPNFNGNTLDNDIMLIK.L	[78-97]
	FALSE	High	[K].IITHPNFNGNTLDNDIMLIK.[L]	1xDeamidated [N]	0.00192085	0.00195875	1	1	7	sp	sp [78-97]		0	2284.16	contaimiant		100			2.13243e+08				Not Found	Not Found	Not Found	Not Found	Not Found	High	High	Not Found	High	High	8.571e-05	5.077e-06	3.68	78.12		Used	Not Used	K.IITHPNFNGNTLDNDIMLIK.L	[78-97]
	FALSE	High	[R].LGEHNIDVLEGNEQFINAAKIITHPNFNGNTLDNDIMLIK.[L]	1xDeamidated [N]; 2xMethyl [H4; H24]	0.11239	0.00755724	1	1	15	sp	sp [58-97]	sp 2xMethyl [H61; H81]	1	4504.28	contaimiant		0.234	25.73	2.63804e+08	6.16072e+07		14.61		Not Found	Peak Found	Peak Found	Peak Found	Not Found	High	High	High	Peak Found	High	0.0004067	0.00353	2.51	93.49		Used	Not Used	R.LGEHNIDVLEGNEQFINAAKIITHPNFNGNTLDNDIMLIK.L	[58-97]
	FALSE	High	[R].LGEHNIDVLEGNEQFINAAKIITHPNFNGNTLDNDIMLIK.[L]	1xMethyl [H24]; 1xOxidation [M37]	0.0133616	0.00195875	1	1	20	sp	sp [58-97]	sp 1xMethyl [H81]	1	4505.28	contaimiant		0.684	84.12	3.84996e+07	2.04652e+07		63.68		Not Found	Not Found	Peak Found	High	Not Found	High	High	High	Peak Found	High	8.571e-05	0.0001169	3.03	94.27		Used	Not Used	R.LGEHNIDVLEGNEQFINAAKIITHPNFNGNTLDNDIMLIK.L	[58-97]
	FALSE	High	[R].LGEHNIDVLEGNEQFINAAKIITHPNFNGNTLDNDIMLIK.[L]	1xDeamidated [N/Q]; 1xMethyl [H24]; 1xOxidation [M37]	0.0217128	0.00195875	1	1	48	sp	sp [58-97]	sp 1xMethyl [H81]	1	4506.26	contaimiant		0.163	72.38	1.90306e+08	2.53188e+07		49.8		Not Found	High	High	Peak Found	Not Found	High	High	High	Peak Found	High	8.571e-05	0.0002544	3.82	93.96		Used	Not Used	R.LGEHNIDVLEGNEQFINAAKIITHPNFNGNTLDNDIMLIK.L	[58-97]
	FALSE	High	[R].LGEHNIDVLEGNEQFINAAKIITHPNFNGNTLDNDIMLIK.[L]	2xDeamidated [N]; 1xMethyl [H24]; 1xOxidation [M37]	0.0238014	0.00195875	1	1	9	sp	sp [58-97]	sp 1xMethyl [H81]	1	4507.24	contaimiant		100			5.17379e+06		71.02		Not Found	Not Found	Not Found	Not Found	Not Found	High	Not Found	High	Peak Found	High	8.571e-05	0.0002943	2.33	91.8		Used	Not Used	R.LGEHNIDVLEGNEQFINAAKIITHPNFNGNTLDNDIMLIK.L	[58-97]
	FALSE	High	[K].LSSPATLNSR.[V]		0.00970187	0.00195875	1	1	8	sp	sp [98-107]		0	1045.56	contaimiant		12.165	43.55	4.93281e+07	5.99883e+08		37.9		Not Found	Peak Found	Peak Found	Peak Found	Not Found	High	High	High	High	High	8.571e-05	6.976e-05	2.47	40.95		Used	Used	K.LSSPATLNSR.V	[98-107]
	FALSE	High	[K].LSSPATLNSR.[V]	1xDeamidated [N8]	0.0218669	0.00195875	1	1	10	sp	sp [98-107]		0	1046.55	contaimiant		69.799	63.45	1.55901e+07	1.08816e+09		55.44		Not Found	Not Found	Peak Found	Peak Found	Not Found	High	High	High	High	High	8.571e-05	0.0002576	2.24	41.1		Used	Not Used	K.LSSPATLNSR.V	[98-107]
	FALSE	High	[R].VATVSLPR.[S]		0.0998637	0.00626983	1	1	39	sp	sp [108-115]		0	842.509	contaimiant		21.517	50.37	6.84158e+08	1.63456e+10		26.34		Peak Found	High	High	High	Not Found	High	High	High	High	High	0.0003512	0.002886	2.1	47.65		Used	Used	R.VATVSLPR.S	[108-115]
	FALSE	High	[K].VCNYVNWIQQTIAAN.[-]	1xCarbamidomethyl [C2]	0.0325641	0.00368619	1	1	8	sp	sp [217-231]		0	1793.86	contaimiant		3.281	36.88	4.35951e+07	1.43052e+08		46.69		Not Found	Not Found	Peak Found	Not Found	Not Found	High	High	High	High	High	0.0001595	0.0004831	3.05	88.46		Used	Used	K.VCNYVNWIQQTIAAN.-	[217-231]
	FALSE	High	[K].VCNYVNWIQQTIAAN.[-]	1xCarbamidomethyl [C2]; 1xDeamidated [N/Q]	0.0933112	0.00626983	1	1	21	sp	sp [217-231]		0	1794.85	contaimiant		100			3.48647e+07		29.58		Not Found	Not Found	Not Found	Not Found	Not Found	High	High	High	High	High	0.0003512	0.002578	2.34	90.34		Used	Not Used	K.VCNYVNWIQQTIAAN.-	[217-231]
FALSE	Master Protein	P06753	Tropomyosin alpha-3 chain [OS=Homo sapiens]	50		Homo sapiens	19	78	7	285	32.9	4.72	196.34	19	100			7.59182e+09											2703849137	Not Found	Not Found	Not Found	Not Found	Not Found	Not Found	Not Found	Not Found	High	1	Phospho [S284]	Homo sapiens
	Checked	Confidence	Annotated Sequence	Modifications	Qvality PEP	Qvality q-value	# Protein Groups	# Proteins	# PSMs	Master Protein Accessions	Positions in Master Proteins	Modifications in Master Proteins	# Missed Cleavages	Theo. MH+ [Da]	Marked as	Species Map	Abundance Ratio: (real sample) / (control sample)	Abundance Ratio Variability [%]: (real sample) / (control sample)	Abundances (Grouped): control sample	Abundances (Grouped): real sample	Abundances (Grouped) CV [%]: control sample	Abundances (Grouped) CV [%]: real sample	Quan Info	Found in Sample: [S478] F482: Sample, control sample, direct solution, normoxia, 5	Found in Sample: [S480] F484: Sample, control sample, direct solution, normoxia, 5	Found in Sample: [S482] F486: Sample, control sample, direct solution, normoxia, 5	Found in Sample: [S484] F488: Sample, control sample, direct solution, normoxia, 5	Found in Sample: [S486] F490: Sample, control sample, direct solution, normoxia, 5	Found in Sample: [S479] F483: Sample, real sample, direct solution, normoxia, 1	Found in Sample: [S481] F485: Sample, real sample, direct solution, normoxia, 3	Found in Sample: [S483] F487: Sample, real sample, direct solution, normoxia, 4	Found in Sample: [S485] F489: Sample, real sample, direct solution, normoxia, 2	Confidence (by Search Engine): Sequest HT	Percolator q-Value (by Search Engine): Sequest HT	Percolator PEP (by Search Engine): Sequest HT	XCorr (by Search Engine): Sequest HT	Top Apex RT [min]	Species Names	Quan Usage	Quan Ratio Usage	Sequence in Protein	Positions in Proteins
	FALSE	High	[R].RIQLVEEELDR.[A]		5.01892e-05	0.00195875	4	21	7	P67936; P09493-1; P07951-1; P06753	P67936 [55-65]; P09493-1 [91-101]; P07951-1 [91-101]; P06753 [92-102]		1	1399.75		Homo sapiens	100			8.45801e+09			Shared	Not Found	Not Found	Not Found	Not Found	Not Found	Not Found	Not Found	Not Found	High	High	8.571e-05	1.397e-08	3.19	57.79	Homo sapiens	Not Used	Not Used	R.RIQLVEEELDR.A	[92-102]
	FALSE	High	[R].IQLVEEELDR.[A]		0.00311059	0.00195875	4	21	13	P67936; P09493-1; P07951-1; P06753	P67936 [56-65]; P09493-1 [92-101]; P07951-1 [92-101]; P06753 [93-102]		0	1243.65		Homo sapiens	100			5.56035e+08		141.38	Shared	Not Found	Not Found	Not Found	Not Found	Not Found	Not Found	Not Found	Peak Found	High	High	8.571e-05	1.107e-05	2.85	59.76	Homo sapiens	Not Used	Not Used	R.IQLVEEELDR.A	[93-102]
	FALSE	High	[K].LKGTEDELDKYSEALK.[D]		0.000684047	0.00195875	2	6	3	P09493-1; P06753	P09493-1 [50-65]; P06753 [51-66]		2	1838.94		Homo sapiens	100			1.69273e+08			Shared	Not Found	Not Found	Not Found	Not Found	Not Found	Not Found	Not Found	Not Found	High	High	8.571e-05	9.55e-07	3.05	57.1	Homo sapiens	Not Used	Not Used	K.LKGTEDELDKYSEALK.D	[51-66]
	FALSE	High	[K].MEIQEIQLK.[E]		0.0257226	0.00195875	2	17	8	P09493-1; P06753	P09493-1 [141-149]; P06753 [142-150]		0	1131.61		Homo sapiens	100			6.93452e+09			Shared	Not Found	Not Found	Not Found	Not Found	Not Found	Not Found	Not Found	Not Found	High	High	8.571e-05	0.000334	3.01	61.29	Homo sapiens	Not Used	Not Used	K.MELQEIQLK.E	[142-150]
	FALSE	High	[K].LVIIEGDLER.[T]		0.0121392	0.00195875	1	7	2	P06753	P06753 [170-179]		0	1156.66		Homo sapiens	100			8.32999e+08				Not Found	Not Found	Not Found	Not Found	Not Found	Not Found	Not Found	Not Found	High	High	8.571e-05	0.0001002	2.8	62.4	Homo sapiens	Used	Used	K.LVIIEGDLER.T	[170-179]
	FALSE	High	[K].YSEALKDAQEK.[L]		0.00343754	0.00195875	2	6	1	P09493-1; P06753	P09493-1 [60-70]; P06753 [61-71]		1	1281.63		Homo sapiens	100			4.23696e+07			Shared	Not Found	Not Found	Not Found	Not Found	Not Found	Not Found	Not Found	Not Found	High	High	8.571e-05	1.305e-05	2.69	34.84	Homo sapiens	Not Used	Not Used	K.YSEALKDAQEK.L	[61-71]
	FALSE	High	[K].YSQKEDKYEEEIK.[I]		8.30706e-05	0.00195875	1	7	11	P06753	P06753 [215-227]		2	1688.8		Homo sapiens	100			3.06286e+09				Not Found	Not Found	Not Found	Not Found	Not Found	Not Found	Not Found	Not Found	High	High	8.571e-05	3.146e-08	5.02	41.77	Homo sapiens	Used	Used	K.YSQKEDKYEEEIK.I	[215-227]
	FALSE	High	[K].TIDDLEDELYAQK.[L]		0.00228819	0.00195875	1	2	2	P06753	P06753 [253-265]		0	1552.74		Homo sapiens	100			6.41286e+08				Not Found	Not Found	Not Found	Not Found	Not Found	Not Found	Not Found	Not Found	High	High	8.571e-05	6.725e-06	2.82	67.58	Homo sapiens	Used	Used	K.TIDDLEDELYAQK.L	[253-265]
	FALSE	High	[K].EDKYEEEIK.[LI]		0.0473492	0.00492486	3	12	5	P67936; P07951-1; P06753	P67936 [182-190]; P07951-1 [218-226]; P06753 [219-227]		1	1182.55		Homo sapiens	100			1.69671e+10			Shared	Not Found	Not Found	Not Found	Not Found	Not Found	Not Found	Not Found	Not Found	High	High	0.0002241	0.0008676	2.61	38.47	Homo sapiens	Not Used	Not Used	K.EDKYEEEIK.I	[219-227]
	FALSE	High	[K].AISEELDHALNDMTSI.[-]		0.0848237	0.00626983	2	5	4	P09493-1; P06753	P09493-1 [269-284]; P06753 [270-285]		0	1758.82		Homo sapiens	100			1.01961e+09			Shared	Not Found	Not Found	Not Found	Not Found	Not Found	Not Found	Not Found	Not Found	High	High	0.0003512	0.002194	2.17	85.22	Homo sapiens	Not Used	Not Used	K.AISEELDHALNDMTSI.-	[270-285]
	FALSE	High	[K].AISEELDHALNDMTSI.[-]	1xDeamidated [N11]	0.00699067	0.00195875	2	5	2	P09493-1; P06753	P09493-1 [269-284]; P06753 [270-285]		0	1759.81		Homo sapiens	100			3.72039e+08			Shared	Not Found	Not Found	Not Found	Not Found	Not Found	Not Found	Not Found	Not Found	High	High	8.571e-05	4.111e-05	1.81	73.03	Homo sapiens	Not Used	Not Used	K.AISEELDHALNDMTSI.-	[270-285]
	FALSE	High	[K].AISEELDHALNDMTSI.[-]	1xPhospho [S15]	0.10649	0.00755724	2	5	2	P09493-1; P06753	P09493-1 [269-284]; P06753 [270-285]	P09493-1 1xPhospho [S283]; P06753 1xPhospho [S284]	0	1838.79		Homo sapiens	100			4.06325e+08			Shared	Not Found	Not Found	Not Found	Not Found	Not Found	Not Found	Not Found	Not Found	High	High	0.0004067	0.003208	2.8	79.87	Homo sapiens	Not Used	Not Used	K.AISEELDHALNDMTSI.-	[270-285]
	FALSE	High	[K].AADAEAEVASLNR.[R]		0.000227566	0.00195875	1	1	2	P06753	P06753 [79-91]		0	1316.64		Homo sapiens	100			1.41839e+09				Not Found	Not Found	Not Found	Not Found	Not Found	Not Found	Not Found	Not Found	High	High	8.571e-05	1.613e-07	4.05	50.58	Homo sapiens	Used	Used	K.AADAEAEVASLNR.R	[79-91]
	FALSE	High	[K].AADAEAEVASLNR.[R]	1xDeamidated [N12]	0.0184518	0.00195875	1	1	1	P06753	P06753 [79-91]		0	1317.63		Homo sapiens	100			8.43501e+06				Not Found	Not Found	Not Found	Not Found	Not Found	Not Found	Not Found	Not Found	High	High	8.571e-05	0.0001969	1.86	54.84	Homo sapiens	Used	Not Used	K.AADAEAEVASLNR.R	[79-91]
	FALSE	High	[K].DEEKMEIQEIQLK.[E]		0.0263654	0.00195875	2	17	2	P09493-1; P06753	P09493-1 [137-149]; P06753 [138-150]		1	1632.81		Homo sapiens	100			1.15734e+08			Shared	Not Found	Not Found	Not Found	Not Found	Not Found	Not Found	Not Found	Not Found	High	High	8.571e-05	0.0003471	2.58	60.81	Homo sapiens	Not Used	Not Used	K.DEEKMELQEIQLK.E	[138-150]
	FALSE	High	[K].DEEKMEIQEIQLK.[E]	1xOxidation [M5]	0.0112658	0.00195875	2	17	2	P09493-1; P06753	P09493-1 [137-149]; P06753 [138-150]		1	1648.81		Homo sapiens	100			6.83472e+07			Shared	Not Found	Not Found	Not Found	Not Found	Not Found	Not Found	Not Found	Not Found	High	High	8.571e-05	8.885e-05	3.45	54.29	Homo sapiens	Not Used	Not Used	K.DEEKMELQEIQLK.E	[138-150]
	FALSE	High	[K].CSELEEELK.[N]	1xCarbamidomethyl [C1]	0.0490263	0.00492486	1	4	1	P06753	P06753 [191-199]		0	1136.51		Homo sapiens	100			3.61143e+08				Not Found	Not Found	Not Found	Not Found	Not Found	Not Found	Not Found	Not Found	High	High	0.0002241	0.0009191	2.54	50.65	Homo sapiens	Used	Used	K.CSELEEELK.N	[191-199]
	FALSE	High	[R].KLVIIEGDLER.[T]		0.0100177	0.00195875	1	7	4	P06753	P06753 [169-179]		1	1284.75		Homo sapiens	100			1.15e+09				Not Found	Not Found	Not Found	Not Found	Not Found	Not Found	Not Found	Not Found	High	High	8.571e-05	7.339e-05	3.19	58.6	Homo sapiens	Used	Used	R.KLVIIEGDLER.T	[169-179]
	FALSE	High	[K].KAADAEAEVASLNR.[R]		0.000250617	0.00195875	1	1	3	P06753	P06753 [78-91]		1	1444.74		Homo sapiens	100			1.16712e+08				Not Found	Not Found	Not Found	Not Found	Not Found	Not Found	Not Found	Not Found	High	High	8.571e-05	1.886e-07	3.67	48.11	Homo sapiens	Used	Used	K.KAADAEAEVASLNR.R	[78-91]
	FALSE	High	[K].LDKENAIDR.[A]		0.0420543	0.00368619	3	12	2	P09493-1; P07951-1; P06753	P09493-1 [13-21]; P07951-1 [13-21]; P06753 [14-22]		1	1073.56		Homo sapiens	100			2.15959e+07			Shared	Not Found	Not Found	Not Found	Not Found	Not Found	Not Found	Not Found	Not Found	High	High	0.0001595	0.0007198	1.89	33.51	Homo sapiens	Not Used	Not Used	K.LDKENALDR.A	[14-22]
	FALSE	High	[K].LDKENAIDR.[A]	1xDeamidated [N5]	0.0443151	0.00492486	3	12	2	P09493-1; P07951-1; P06753	P09493-1 [13-21]; P07951-1 [13-21]; P06753 [14-22]		1	1074.54		Homo sapiens	100			1.46584e+07			Shared	Not Found	Not Found	Not Found	Not Found	Not Found	Not Found	Not Found	Not Found	High	High	0.0002241	0.0007846	1.88	35.32	Homo sapiens	Not Used	Not Used	K.LDKENALDR.A	[14-22]
	FALSE	High	[K].LEEAEKAADESER.[G]		0.0035245	0.00195875	4	21	1	P67936; P09493-1; P07951-1; P06753	P67936 [77-89]; P09493-1 [113-125]; P07951-1 [113-125]; P06753 [114-126]		1	1476.68		Homo sapiens	100			1.31333e+07			Shared	Not Found	Not Found	Not Found	Not Found	Not Found	Not Found	Not Found	Not Found	High	High	8.571e-05	1.354e-05	2.69	33.84	Homo sapiens	Not Used	Not Used	K.LEEAEKAADESER.G	[114-126]
	FALSE	High	[K].GTEDELDKYSEALK.[D]		2.98926e-05	0.00195875	2	6	4	P09493-1; P06753	P09493-1 [52-65]; P06753 [53-66]		1	1597.76		Homo sapiens	100			1.92608e+09			Shared	Not Found	Not Found	Not Found	Not Found	Not Found	Not Found	Not Found	Not Found	High	High	8.571e-05	6.024e-09	4.84	58.81	Homo sapiens	Not Used	Not Used	K.GTEDELDKYSEALK.D	[53-66]
	FALSE	High	[K].GTEDELDKYSEALKDAQEK.[L]		3.97858e-05	0.00195875	2	6	2	P09493-1; P06753	P09493-1 [52-70]; P06753 [53-71]		2	2169.02		Homo sapiens	100			1.75469e+08			Shared	Not Found	Not Found	Not Found	Not Found	Not Found	Not Found	Not Found	Not Found	High	High	8.571e-05	9.568e-09	5.6	61.74	Homo sapiens	Not Used	Not Used	K.GTEDELDKYSEALKDAQEK.L	[53-71]
FALSE	Master Protein	P02585	Troponin C, skeletal muscle [OS=Homo sapiens]	41		Homo sapiens	6	72	6	160	18.1	4.2	176.08	6	100			2.07538e+10											7.39152e+09	Not Found	Not Found	Not Found	Not Found	Not Found	Not Found	Not Found	Not Found	High	1		Homo sapiens
	Checked	Confidence	Annotated Sequence	Modifications	Qvality PEP	Qvality q-value	# Protein Groups	# Proteins	# PSMs	Master Protein Accessions	Positions in Master Proteins	Modifications in Master Proteins	# Missed Cleavages	Theo. MH+ [Da]	Marked as	Species Map	Abundance Ratio: (real sample) / (control sample)	Abundance Ratio Variability [%]: (real sample) / (control sample)	Abundances (Grouped): control sample	Abundances (Grouped): real sample	Abundances (Grouped) CV [%]: control sample	Abundances (Grouped) CV [%]: real sample	Quan Info	Found in Sample: [S478] F482: Sample, control sample, direct solution, normoxia, 5	Found in Sample: [S480] F484: Sample, control sample, direct solution, normoxia, 5	Found in Sample: [S482] F486: Sample, control sample, direct solution, normoxia, 5	Found in Sample: [S484] F488: Sample, control sample, direct solution, normoxia, 5	Found in Sample: [S486] F490: Sample, control sample, direct solution, normoxia, 5	Found in Sample: [S479] F483: Sample, real sample, direct solution, normoxia, 1	Found in Sample: [S481] F485: Sample, real sample, direct solution, normoxia, 3	Found in Sample: [S483] F487: Sample, real sample, direct solution, normoxia, 4	Found in Sample: [S485] F489: Sample, real sample, direct solution, normoxia, 2	Confidence (by Search Engine): Sequest HT	Percolator q-Value (by Search Engine): Sequest HT	Percolator PEP (by Search Engine): Sequest HT	XCorr (by Search Engine): Sequest HT	Top Apex RT [min]	Species Names	Quan Usage	Quan Ratio Usage	Sequence in Protein	Positions in Proteins
	FALSE	High	[K].SEEELAECFR.[I]	1xCarbamidomethyl [C8]	0.0061268	0.00195875	1	1	5	P02585	P02585 [92-101]		0	1269.54		Homo sapiens	100			3.40307e+09				Not Found	Not Found	Not Found	Not Found	Not Found	Not Found	Not Found	Not Found	High	High	8.571e-05	3.322e-05	3.03	56.63	Homo sapiens	Used	Used	K.SEEELAECFR.I	[92-101]
	FALSE	High	[R].SYLSEEMIAEFK.[A]		0.00137791	0.00195875	1	1	39	P02585	P02585 [10-21]		0	1446.68		Homo sapiens	100			1.21966e+09				Not Found	Not Found	Not Found	Not Found	Not Found	Not Found	Not Found	Not Found	High	High	8.571e-05	2.972e-06	2.77	79.32	Homo sapiens	Used	Used	R.SYLSEEMIAEFK.A	[10-21]
	FALSE	High	[K].AAFDMFDADGGGDISVK.[E]		8.85898e-05	0.00195875	1	1	4	P02585	P02585 [22-38]		0	1715.76		Homo sapiens	100			2.52399e+08				Not Found	Not Found	Not Found	Not Found	Not Found	Not Found	Not Found	Not Found	High	High	8.571e-05	3.497e-08	3.7	75.38	Homo sapiens	Used	Used	K.AAFDMFDADGGGDISVK.E	[22-38]
	FALSE	High	[R].ASGEHVTDEEIESLMK.[D]		6.88131e-06	0.00195875	1	1	7	P02585	P02585 [122-137]		0	1774.82		Homo sapiens	100			7.50004e+09				Not Found	Not Found	Not Found	Not Found	Not Found	Not Found	Not Found	Not Found	High	High	8.571e-05	5.575e-10	4.86	66.04	Homo sapiens	Used	Used	R.ASGEHVTDEEIESLMK.D	[122-137]
	FALSE	High	[R].IDFDEFLK.[M]		0.0305677	0.00368619	1	1	8	P02585	P02585 [147-154]		0	1026.51		Homo sapiens	100			6.57715e+09				Not Found	Not Found	Not Found	Not Found	Not Found	Not Found	Not Found	Not Found	High	High	0.0001595	0.000437	2.77	77.97	Homo sapiens	Used	Used	R.IDFDEFLK.M	[147-154]
	FALSE	High	[K].GKSEEELAECFR.[I]	1xCarbamidomethyl [C10]	0.00197653	0.00195875	1	1	9	P02585	P02585 [90-101]		1	1454.66		Homo sapiens	100			1.80146e+09				Not Found	Not Found	Not Found	Not Found	Not Found	Not Found	Not Found	Not Found	High	High	8.571e-05	5.334e-06	3.36	53.5	Homo sapiens	Used	Used	K.GKSEEELAECFR.I	[90-101]
FALSE	Master Protein	P04259	keratin, type II cytoskeletal 6B [OS=Homo sapiens]	17		Homo sapiens	10	62	3	564	60	8	135.6	10	100			4.69573e+07											1.6724e+07	Not Found	Not Found	Not Found	Not Found	Not Found	Not Found	Not Found	Not Found	High	1		Homo sapiens
	Checked	Confidence	Annotated Sequence	Modifications	Qvality PEP	Qvality q-value	# Protein Groups	# Proteins	# PSMs	Master Protein Accessions	Positions in Master Proteins	Modifications in Master Proteins	# Missed Cleavages	Theo. MH+ [Da]	Marked as	Species Map	Abundance Ratio: (real sample) / (control sample)	Abundance Ratio Variability [%]: (real sample) / (control sample)	Abundances (Grouped): control sample	Abundances (Grouped): real sample	Abundances (Grouped) CV [%]: control sample	Abundances (Grouped) CV [%]: real sample	Quan Info	Found in Sample: [S478] F482: Sample, control sample, direct solution, normoxia, 5	Found in Sample: [S480] F484: Sample, control sample, direct solution, normoxia, 5	Found in Sample: [S482] F486: Sample, control sample, direct solution, normoxia, 5	Found in Sample: [S484] F488: Sample, control sample, direct solution, normoxia, 5	Found in Sample: [S486] F490: Sample, control sample, direct solution, normoxia, 5	Found in Sample: [S479] F483: Sample, real sample, direct solution, normoxia, 1	Found in Sample: [S481] F485: Sample, real sample, direct solution, normoxia, 3	Found in Sample: [S483] F487: Sample, real sample, direct solution, normoxia, 4	Found in Sample: [S485] F489: Sample, real sample, direct solution, normoxia, 2	Confidence (by Search Engine): Sequest HT	Percolator q-Value (by Search Engine): Sequest HT	Percolator PEP (by Search Engine): Sequest HT	XCorr (by Search Engine): Sequest HT	Top Apex RT [min]	Species Names	Quan Usage	Quan Ratio Usage	Sequence in Protein	Positions in Proteins
	FALSE	High	[KR].NKYEDEINK.[HR]		0.0307834	0.00368619	3	9	5	P04264.6; P04259; P13647	P04264.6 [268-276]; P04259 [251-259]; P13647 [256-264]		1	1152.55	contaimiant	Homo sapiens	100			3.26187e+07		79.21	Shared	Not Found	Not Found	Not Found	Not Found	Not Found	High	High	Peak Found	High	High	0.0001595	0.0004437	1.85	36.05	Homo sapiens	Not Used	Not Used	K.NKYEDEINK.R	[251-259]
	FALSE	High	[RK].NKYEDEINKR.[T]		0.00311059	0.00195875	3	8	23	P04264.6; P04259; P13647	P04264.6 [268-277]; P04259 [251-260]; P13647 [256-265]		2	1308.65	contaimiant	Homo sapiens	20.867	56.16	1.05407e+07	2.19957e+08		55.59	Shared	Not Found	High	Peak Found	Peak Found	Not Found	High	High	High	High	High	8.571e-05	1.112e-05	3.4	40.01	Homo sapiens	Not Used	Not Used	K.NKYEDEINKR.T	[251-260]
	FALSE	High	[RK].NKYEDEINKR.[T]	1xDeamidated [N1]	0.00900291	0.00195875	3	8	3	P04264.6; P04259; P13647	P04264.6 [268-277]; P04259 [251-260]; P13647 [256-265]		2	1309.64	contaimiant	Homo sapiens	100			1.28213e+07		101.09	Shared	Not Found	Not Found	Not Found	Not Found	Not Found	High	High	Peak Found	High	High	8.571e-05	6.198e-05	2.86	37.77	Homo sapiens	Not Used	Not Used	K.NKYEDEINKR.T	[251-260]
	FALSE	High	[R].NLDLDSIIAEVK.[A]		0.00127375	0.00195875	3	9	7	P35908; P04259; P13647	P35908 [342-353]; P04259 [327-338]; P13647 [332-343]		0	1329.73	contaimiant	Homo sapiens	100			1.26205e+08		46.94	Shared	Not Found	Not Found	Not Found	Not Found	Not Found	High	High	High	High	High	8.571e-05	2.606e-06	3.23	84.3	Homo sapiens	Not Used	Not Used	R.NLDLDSIIAEVK.A	[327-338]
	FALSE	High	[R].QNLEPLFEQYINNLR.[R]		0.00650962	0.00195875	2	4	3	P04259; P13647	P04259 [208-222]; P13647 [213-227]		0	1890.97		Homo sapiens	100			827604		118.36	Shared	Not Found	Not Found	Not Found	Not Found	Not Found	High	Peak Found	High	Not Found	High	8.571e-05	3.671e-05	2.95	91.56	Homo sapiens	Not Used	Not Used	R.QNLEPLFEQYINNLR.R	[208-222]
	FALSE	High	[K].LLEGEECR.[ML]	1xCarbamidomethyl [C7]	0.179556	0.00987215	4	11	1	Q86Y46; P35908; P04259; P13647	Q86Y46 [437-444]; P35908 [483-490]; P04259 [468-475]; P13647 [473-480]		0	1005.47	contaimiant	Homo sapiens;Mus musculus	100			2.09957e+06			Shared	Not Found	Not Found	Not Found	Not Found	Not Found	High	Not Found	Not Found	Not Found	High	0.0006491	0.008223	1.48	36.41	Homo sapiens; Mus musculus	Not Used	Not Used	K.LLEGEECR.L	[468-475]
	FALSE	High	[K].YEELQITAGR.[H]		0.010567	0.00195875	2	3	9	P04264.6; P04259	P04264.6 [377-386]; P04259 [360-369]		0	1179.6	contaimiant	Homo sapiens	0.829	52.55	5.13349e+08	4.87658e+08		47.39	Shared	Not Found	High	High	Peak Found	Not Found	High	High	Peak Found	Peak Found	High	8.571e-05	8.019e-05	1.99	53.06	Homo sapiens	Not Used	Not Used	K.YEELQITAGR.H	[360-369]
	FALSE	High	[R].TAAENEFVTLK.[K]		0.152109	0.00987215	1	5	1	P04259	P04259 [261-271]		0	1222.63	contaimiant	Homo sapiens;Mus musculus	100			3.16568e+07				Not Found	Not Found	Not Found	Not Found	Not Found	Not Found	Not Found	Not Found	High	High	0.0005967	0.006037	1.71	56.69	Homo sapiens; Mus musculus	Used	Used	R.TAAENEFVTLK.K	[261-271]
	FALSE	High	[KR].AQYEEIAQR.[S]		0.0247436	0.00195875	2	8	8	P35908; P04259	P35908 [354-362]; P04259 [339-347]		0	1107.54	contaimiant	Homo sapiens	100			8.18647e+07		82.71	Shared	Not Found	Not Found	Not Found	Not Found	Not Found	High	High	High	High	High	8.571e-05	0.0003135	2.49	40.14	Homo sapiens	Not Used	Not Used	K.AQYEEIAQR.S	[339-347]
	FALSE	High	[K].ADTLTDEINFLR.[A]		0.00648646	0.00195875	1	3	1	P04259	P04259 [288-299]		0	1407.71		Homo sapiens							No Quan Values	Not Found	Not Found	Not Found	Not Found	Not Found	Not Found	Not Found	Not Found	High	High	8.571e-05	3.634e-05	3.32		Homo sapiens	Not Used	Not Used	K.ADTLTDEINFLR.A	[288-299]
	FALSE	High	[R].AEAESWYQTK.[Y]		0.0322227	0.00368619	1	5	1	P04259	P04259 [350-359]		0	1212.55	contaimiant	Homo sapiens;Mus musculus	100			1.53005e+07				Not Found	Not Found	Not Found	Not Found	Not Found	Not Found	Not Found	Not Found	High	High	0.0001595	0.0004744	2.48	48.15	Homo sapiens; Mus musculus	Used	Used	R.AEAESWYQTK.Y	[350-359]
FALSE	Master Protein	P13647	keratin, type II cytoskeletal 5 [OS=Homo sapiens]	18		Homo sapiens	11	56	6	590	62.3	7.74	131.49	11	100			4.34413e+07		82.76						58528726	25868615	26235704	5.27067e+07	Not Found	Not Found	Not Found	Not Found	Not Found	High	High	High	High	1		Homo sapiens
	Checked	Confidence	Annotated Sequence	Modifications	Qvality PEP	Qvality q-value	# Protein Groups	# Proteins	# PSMs	Master Protein Accessions	Positions in Master Proteins	Modifications in Master Proteins	# Missed Cleavages	Theo. MH+ [Da]	Marked as	Species Map	Abundance Ratio: (real sample) / (control sample)	Abundance Ratio Variability [%]: (real sample) / (control sample)	Abundances (Grouped): control sample	Abundances (Grouped): real sample	Abundances (Grouped) CV [%]: control sample	Abundances (Grouped) CV [%]: real sample	Quan Info	Found in Sample: [S478] F482: Sample, control sample, direct solution, normoxia, 5	Found in Sample: [S480] F484: Sample, control sample, direct solution, normoxia, 5	Found in Sample: [S482] F486: Sample, control sample, direct solution, normoxia, 5	Found in Sample: [S484] F488: Sample, control sample, direct solution, normoxia, 5	Found in Sample: [S486] F490: Sample, control sample, direct solution, normoxia, 5	Found in Sample: [S479] F483: Sample, real sample, direct solution, normoxia, 1	Found in Sample: [S481] F485: Sample, real sample, direct solution, normoxia, 3	Found in Sample: [S483] F487: Sample, real sample, direct solution, normoxia, 4	Found in Sample: [S485] F489: Sample, real sample, direct solution, normoxia, 2	Confidence (by Search Engine): Sequest HT	Percolator q-Value (by Search Engine): Sequest HT	Percolator PEP (by Search Engine): Sequest HT	XCorr (by Search Engine): Sequest HT	Top Apex RT [min]	Species Names	Quan Usage	Quan Ratio Usage	Sequence in Protein	Positions in Proteins
	FALSE	High	[KR].NKYEDEINK.[HR]		0.0307834	0.00368619	3	9	5	P04264.6; P04259; P13647	P04264.6 [268-276]; P04259 [251-259]; P13647 [256-264]		1	1152.55	contaimiant	Homo sapiens	100			3.26187e+07		79.21	Shared	Not Found	Not Found	Not Found	Not Found	Not Found	High	High	Peak Found	High	High	0.0001595	0.0004437	1.85	36.05	Homo sapiens	Not Used	Not Used	K.NKYEDEINK.R	[256-264]
	FALSE	High	[RK].NKYEDEINKR.[T]		0.00311059	0.00195875	3	8	23	P04264.6; P04259; P13647	P04264.6 [268-277]; P04259 [251-260]; P13647 [256-265]		2	1308.65	contaimiant	Homo sapiens	20.867	56.16	1.05407e+07	2.19957e+08		55.59	Shared	Not Found	High	Peak Found	Peak Found	Not Found	High	High	High	High	High	8.571e-05	1.112e-05	3.4	40.01	Homo sapiens	Not Used	Not Used	K.NKYEDEINKR.T	[256-265]
	FALSE	High	[RK].NKYEDEINKR.[T]	1xDeamidated [N1]	0.00900291	0.00195875	3	8	3	P04264.6; P04259; P13647	P04264.6 [268-277]; P04259 [251-260]; P13647 [256-265]		2	1309.64	contaimiant	Homo sapiens	100			1.28213e+07		101.09	Shared	Not Found	Not Found	Not Found	Not Found	Not Found	High	High	Peak Found	High	High	8.571e-05	6.198e-05	2.86	37.77	Homo sapiens	Not Used	Not Used	K.NKYEDEINKR.T	[256-265]
	FALSE	High	[R].NLDLDSIIAEVK.[A]		0.00127375	0.00195875	3	9	7	P35908; P04259; P13647	P35908 [342-353]; P04259 [327-338]; P13647 [332-343]		0	1329.73	contaimiant	Homo sapiens	100			1.26205e+08		46.94	Shared	Not Found	Not Found	Not Found	Not Found	Not Found	High	High	High	High	High	8.571e-05	2.606e-06	3.23	84.3	Homo sapiens	Not Used	Not Used	R.NLDLDSIIAEVK.A	[332-343]
	FALSE	High	[R].QNLEPLFEQYINNLR.[R]		0.00650962	0.00195875	2	4	3	P04259; P13647	P04259 [208-222]; P13647 [213-227]		0	1890.97		Homo sapiens	100			827604		118.36	Shared	Not Found	Not Found	Not Found	Not Found	Not Found	High	Peak Found	High	Not Found	High	8.571e-05	3.671e-05	2.95	91.56	Homo sapiens	Not Used	Not Used	R.QNLEPLFEQYINNLR.R	[213-227]
	FALSE	High	[K].LLEGEECR.[ML]	1xCarbamidomethyl [C7]	0.179556	0.00987215	4	11	1	Q86Y46; P35908; P04259; P13647	Q86Y46 [437-444]; P35908 [483-490]; P04259 [468-475]; P13647 [473-480]		0	1005.47	contaimiant	Homo sapiens;Mus musculus	100			2.09957e+06			Shared	Not Found	Not Found	Not Found	Not Found	Not Found	High	Not Found	Not Found	Not Found	High	0.0006491	0.008223	1.48	36.41	Homo sapiens; Mus musculus	Not Used	Not Used	K.LLEGEECR.L	[473-480]
	FALSE	High	[K].VDALMDEINFMK.[M]		0.000900684	0.00195875	1	1	2	P13647	P13647 [293-304]		0	1425.68		Homo sapiens	100			8.08146e+06		50.64		Not Found	Not Found	Not Found	Not Found	Not Found	High	High	Not Found	Peak Found	High	8.571e-05	1.489e-06	3.05	79.99	Homo sapiens	Used	Used	K.VDALMDEINFMK.M	[293-304]
	FALSE	High	[K].YEELQQTAGR.[H]		0.00313288	0.00195875	1	1	5	P13647	P13647 [365-374]		0	1194.57		Homo sapiens	100			6.77104e+06		50.48		Not Found	Not Found	Not Found	Not Found	Not Found	High	High	High	High	High	8.571e-05	1.121e-05	2.42	38.23	Homo sapiens	Used	Used	K.YEELQQTAGR.H	[365-374]
	FALSE	High	[R].TEAESWYQTK.[Y]		0.0627056	0.00492486	1	1	1	P13647	P13647 [355-364]		0	1242.56		Homo sapiens	100			1.6204e+07		38.72		Not Found	Not Found	Not Found	Not Found	Not Found	Not Found	Not Found	High	Peak Found	High	0.0002241	0.001351	2.39	48.72	Homo sapiens	Used	Used	R.TEAESWYQTK.Y	[355-364]
	FALSE	High	[K].AQYEEIANR.[S]		0.0195271	0.00195875	1	1	4	P13647	P13647 [344-352]		0	1093.53		Homo sapiens	100			1.35731e+07		51.53		Not Found	Not Found	Not Found	Not Found	Not Found	High	High	High	High	High	8.571e-05	0.0002148	2.08	39.75	Homo sapiens	Used	Used	K.AQYEEIANR.S	[344-352]
	FALSE	High	[K].LAELEEALQK.[A]		0.00338881	0.00195875	1	1	1	P13647	P13647 [432-441]		0	1143.63		Homo sapiens	100			5.47421e+07				Not Found	Not Found	Not Found	Not Found	Not Found	Not Found	Not Found	Not Found	High	High	8.571e-05	1.275e-05	3.23	58.3	Homo sapiens	Used	Used	K.LAELEEALQK.A	[432-441]
	FALSE	High	[R].EYQELMNTK.[L]		0.131964	0.00904254	1	1	1	P13647	P13647 [452-460]		0	1155.54		Homo sapiens	100			1.41439e+07		56.83		Not Found	Not Found	Not Found	Not Found	Not Found	Peak Found	High	Peak Found	Peak Found	High	0.0004732	0.004671	1.63	46.28	Homo sapiens	Used	Used	R.EYQELMNTK.L	[452-460]
FALSE	Master Protein	P13805	Troponin T, slow skeletal muscle [OS=Homo sapiens]	14		Homo sapiens	5	38	2	278	32.9	6.07	129.6	5	100			8.22201e+06		171.01							2329922	6.69014e+06	453594592	Not Found	Not Found	Not Found	Not Found	Not Found	Not Found	Peak Found	Peak Found	High	1		Homo sapiens
	Checked	Confidence	Annotated Sequence	Modifications	Qvality PEP	Qvality q-value	# Protein Groups	# Proteins	# PSMs	Master Protein Accessions	Positions in Master Proteins	Modifications in Master Proteins	# Missed Cleavages	Theo. MH+ [Da]	Marked as	Species Map	Abundance Ratio: (real sample) / (control sample)	Abundance Ratio Variability [%]: (real sample) / (control sample)	Abundances (Grouped): control sample	Abundances (Grouped): real sample	Abundances (Grouped) CV [%]: control sample	Abundances (Grouped) CV [%]: real sample	Quan Info	Found in Sample: [S478] F482: Sample, control sample, direct solution, normoxia, 5	Found in Sample: [S480] F484: Sample, control sample, direct solution, normoxia, 5	Found in Sample: [S482] F486: Sample, control sample, direct solution, normoxia, 5	Found in Sample: [S484] F488: Sample, control sample, direct solution, normoxia, 5	Found in Sample: [S486] F490: Sample, control sample, direct solution, normoxia, 5	Found in Sample: [S479] F483: Sample, real sample, direct solution, normoxia, 1	Found in Sample: [S481] F485: Sample, real sample, direct solution, normoxia, 3	Found in Sample: [S483] F487: Sample, real sample, direct solution, normoxia, 4	Found in Sample: [S485] F489: Sample, real sample, direct solution, normoxia, 2	Confidence (by Search Engine): Sequest HT	Percolator q-Value (by Search Engine): Sequest HT	Percolator PEP (by Search Engine): Sequest HT	XCorr (by Search Engine): Sequest HT	Top Apex RT [min]	Species Names	Quan Usage	Quan Ratio Usage	Sequence in Protein	Positions in Proteins
	FALSE	High	[K].IPEGERVDFDDIHR.[K]		0.033141	0.00368619	1	3	1	P13805	P13805 [55-68]		1	1697.82		Homo sapiens	100			8.22201e+06		111.41		Not Found	Not Found	Not Found	Not Found	Not Found	Not Found	Peak Found	Peak Found	High	High	0.0001595	0.0004965	2.97	51.76	Homo sapiens	Used	Used	K.IPEGERVDFDDIHR.K	[55-68]
	FALSE	High	[K].EEEELVALK.[E]		0.0319971	0.00368619	2	10	3	P45378-4; P13805	P45378-4 [77-85]; P13805 [92-100]		0	1059.56		Homo sapiens	100			1.46456e+09			Shared	Not Found	Not Found	Not Found	Not Found	Not Found	Not Found	Not Found	Not Found	High	High	0.0001595	0.0004695	2.81	53.08	Homo sapiens	Not Used	Not Used	K.EEEELVALK.E	[92-100]
	FALSE	High	[K].AQELSDWIHQLESEK.[F]		0.000451932	0.00195875	1	3	4	P13805	P13805 [223-237]		0	1812.88		Homo sapiens	100			1.23987e+09				Not Found	Not Found	Not Found	Not Found	Not Found	Not Found	Not Found	Not Found	High	High	8.571e-05	4.872e-07	4.41	82.13	Homo sapiens	Used	Used	K.AQELSDWIHQLESEK.F	[223-237]
	FALSE	High	[K].KEEEELVALK.[E]		0.00841381	0.00195875	2	10	3	P45378-4; P13805	P45378-4 [76-85]; P13805 [91-100]		1	1187.65		Homo sapiens	100			9.96634e+08			Shared	Not Found	Not Found	Not Found	Not Found	Not Found	Not Found	Not Found	Not Found	High	High	8.571e-05	5.551e-05	2.95	49.36	Homo sapiens	Not Used	Not Used	K.KEEEELVALK.E	[91-100]
	FALSE	High	[R].KKEEEELVALK.[E]		0.000159758	0.00195875	2	10	27	P45378-4; P13805	P45378-4 [75-85]; P13805 [90-100]		2	1315.75		Homo sapiens	100			2.54968e+10			Shared	Not Found	Not Found	Not Found	Not Found	Not Found	Not Found	Not Found	Not Found	High	High	8.571e-05	9.077e-08	3.84	47.34	Homo sapiens	Not Used	Not Used	R.KKEEEELVALK.E	[90-100]
FALSE	Master Protein	O75369-1	Filamin-B [OS=Homo sapiens]	2		Homo sapiens	3	44	2	2602	278	5.73	127.86	3	0.075	0	5.17149e+09	1.71124e+08			1.28978e+06								60946424	High	Not Found	Not Found	Not Found	Not Found	Not Found	Not Found	Not Found	Peak Found	1	Methyl [H764]	Homo sapiens
	Checked	Confidence	Annotated Sequence	Modifications	Qvality PEP	Qvality q-value	# Protein Groups	# Proteins	# PSMs	Master Protein Accessions	Positions in Master Proteins	Modifications in Master Proteins	# Missed Cleavages	Theo. MH+ [Da]	Marked as	Species Map	Abundance Ratio: (real sample) / (control sample)	Abundance Ratio Variability [%]: (real sample) / (control sample)	Abundances (Grouped): control sample	Abundances (Grouped): real sample	Abundances (Grouped) CV [%]: control sample	Abundances (Grouped) CV [%]: real sample	Quan Info	Found in Sample: [S478] F482: Sample, control sample, direct solution, normoxia, 5	Found in Sample: [S480] F484: Sample, control sample, direct solution, normoxia, 5	Found in Sample: [S482] F486: Sample, control sample, direct solution, normoxia, 5	Found in Sample: [S484] F488: Sample, control sample, direct solution, normoxia, 5	Found in Sample: [S486] F490: Sample, control sample, direct solution, normoxia, 5	Found in Sample: [S479] F483: Sample, real sample, direct solution, normoxia, 1	Found in Sample: [S481] F485: Sample, real sample, direct solution, normoxia, 3	Found in Sample: [S483] F487: Sample, real sample, direct solution, normoxia, 4	Found in Sample: [S485] F489: Sample, real sample, direct solution, normoxia, 2	Confidence (by Search Engine): Sequest HT	Percolator q-Value (by Search Engine): Sequest HT	Percolator PEP (by Search Engine): Sequest HT	XCorr (by Search Engine): Sequest HT	Top Apex RT [min]	Species Names	Quan Usage	Quan Ratio Usage	Sequence in Protein	Positions in Proteins
	FALSE	High	[R].LVSPGSANETSSILVESVTR.[S]		0.0138939	0.00195875	1	7	3	O75369-1	O75369-1 [2476-2495]		0	2046.07		Homo sapiens	0.01		2.90027e+09					High	Not Found	Not Found	Not Found	Not Found	Not Found	Not Found	Not Found	Not Found	High	0.0008097	0.0001016	3.7	70.13	Homo sapiens	Used	Used	R.LVSPGSANETSSILVESVTR.S	[2476-2495]
	FALSE	High	[R].LVSPGSANETSSILVESVTR.[S]	1xDeamidated [N8]	0.0150225	0.00195875	1	7	2	O75369-1	O75369-1 [2476-2495]		0	2047.06		Homo sapiens							Not Reliable	High	Not Found	Not Found	Not Found	Not Found	Not Found	Not Found	Not Found	Not Found	High	0.0008097	0.0001164	3.06		Homo sapiens	Not Used	Not Used	R.LVSPGSANETSSILVESVTR.S	[2476-2495]
	FALSE	High	[R].EAGAGGLSIAVEGPSK.[A]		0.0819756	0.00492486	2	9	6	O75369-1; Q14315	O75369-1 [2220-2235]; Q14315 [2341-2356]		0	1442.75		Homo sapiens	0.01		7.00834e+08				Shared	High	High	High	Not Found	Not Found	Not Found	Not Found	Not Found	Not Found	High	0.0008097	0.002483	2.99	57.02	Homo sapiens	Not Used	Not Used	R.EAGAGGLSIAVEGPSK.A	[2220-2235]
	FALSE	High	[K].ANEPTHFTVDCTEAGEGDVSVGIK.[C]	1xCarbamidomethyl [C11]; 1xMethyl [H6]	0.11239	0.00755724	1	7	33	O75369-1	O75369-1 [759-782]	O75369-1 1xMethyl [H764]	0	2547.17		Homo sapiens	0.075	0	2.27122e+09	1.71124e+08				High	Not Found	Not Found	Not Found	Not Found	Not Found	Not Found	Not Found	Peak Found	High	0.0008097	0.004451	2.7	90.74	Homo sapiens	Used	Used	K.ANEPTHFTVDCTEAGEGDVSVGIK.C	[759-782]
FALSE	Master Protein	P25311	Zinc-alpha-2-glycoprotein [OS=Homo sapiens]	16		Homo sapiens	3	43	3	298	34.2	6.05	122.39	3	0.01	79.65	3.07602e+09	9.20791e+06		31.07	7.8001e+06	1.43368e+07	9.77244e+06	1.21453e+07		6.18302e+06	8.05363e+06	7.50718e+06	4758495	High	High	High	High	Not Found	High	High	High	High	1		Homo sapiens
	Checked	Confidence	Annotated Sequence	Modifications	Qvality PEP	Qvality q-value	# Protein Groups	# Proteins	# PSMs	Master Protein Accessions	Positions in Master Proteins	Modifications in Master Proteins	# Missed Cleavages	Theo. MH+ [Da]	Marked as	Species Map	Abundance Ratio: (real sample) / (control sample)	Abundance Ratio Variability [%]: (real sample) / (control sample)	Abundances (Grouped): control sample	Abundances (Grouped): real sample	Abundances (Grouped) CV [%]: control sample	Abundances (Grouped) CV [%]: real sample	Quan Info	Found in Sample: [S478] F482: Sample, control sample, direct solution, normoxia, 5	Found in Sample: [S480] F484: Sample, control sample, direct solution, normoxia, 5	Found in Sample: [S482] F486: Sample, control sample, direct solution, normoxia, 5	Found in Sample: [S484] F488: Sample, control sample, direct solution, normoxia, 5	Found in Sample: [S486] F490: Sample, control sample, direct solution, normoxia, 5	Found in Sample: [S479] F483: Sample, real sample, direct solution, normoxia, 1	Found in Sample: [S481] F485: Sample, real sample, direct solution, normoxia, 3	Found in Sample: [S483] F487: Sample, real sample, direct solution, normoxia, 4	Found in Sample: [S485] F489: Sample, real sample, direct solution, normoxia, 2	Confidence (by Search Engine): Sequest HT	Percolator q-Value (by Search Engine): Sequest HT	Percolator PEP (by Search Engine): Sequest HT	XCorr (by Search Engine): Sequest HT	Top Apex RT [min]	Species Names	Quan Usage	Quan Ratio Usage	Sequence in Protein	Positions in Proteins
	FALSE	High	[R].YSLTYIYTGLSK.[H]		0.0359265	0.00368619	1	1	2	P25311	P25311 [28-39]		0	1408.74		Homo sapiens	0.01		2.84189e+08					High	Peak Found	Peak Found	Peak Found	Not Found	Not Found	Not Found	Not Found	Not Found	High	0.0008097	0.0005531	2.92	73.28	Homo sapiens	Used	Used	R.YSLTYIYTGLSK.H	[28-39]
	FALSE	High	[K].EIPAWVPFDPAAQITK.[Q]		0.174415	0.00987215	1	1	1	P25311	P25311 [150-165]		0	1782.94		Homo sapiens	0.01		1.97875e+08					Peak Found	Peak Found	High	Peak Found	Not Found	Not Found	Not Found	Not Found	Not Found	High	0.0008097	0.01025	2.41	83.77	Homo sapiens	Used	Used	K.EIPAWVPFDPAAQITK.Q	[150-165]
	FALSE	High	[K].HVEDVPAFQALGSLNDLQFFR.[Y]		1.74263e-05	0.00195875	1	1	27	P25311	P25311 [40-60]		0	2403.21		Homo sapiens	0.01	74.18	2.0032e+09	7.53791e+06		40.16		High	High	High	High	Not Found	High	High	High	High	High	8.571e-05	2.518e-09	4.14	95.14	Homo sapiens	Used	Used	K.HVEDVPAFQALGSLNDLQFFR.Y	[40-60]
	FALSE	High	[K].HVEDVPAFQALGSLNDLQFFR.[Y]	1xDeamidated [N/Q]	0.00527459	0.00195875	1	1	13	P25311	P25311 [40-60]		0	2404.19		Homo sapiens	0.033	128.78	1.02765e+08	3.34471e+06				High	High	High	High	Not Found	Not Found	Not Found	High	Not Found	High	8.571e-05	2.604e-05	3.14	95.67	Homo sapiens	Used	Not Used	K.HVEDVPAFQALGSLNDLQFFR.Y	[40-60]
FALSE	Master Protein	P21333	Filamin-A [OS=Homo sapiens]	5		Homo sapiens	6	39	6	2647	280.6	6.06	116.83	6	0.01		1.12174e+08				3.18459e+06	498653	486339							High	High	High	High	Not Found	Not Found	Not Found	Not Found	Not Found	1		Homo sapiens
	Checked	Confidence	Annotated Sequence	Modifications	Qvality PEP	Qvality q-value	# Protein Groups	# Proteins	# PSMs	Master Protein Accessions	Positions in Master Proteins	Modifications in Master Proteins	# Missed Cleavages	Theo. MH+ [Da]	Marked as	Species Map	Abundance Ratio: (real sample) / (control sample)	Abundance Ratio Variability [%]: (real sample) / (control sample)	Abundances (Grouped): control sample	Abundances (Grouped): real sample	Abundances (Grouped) CV [%]: control sample	Abundances (Grouped) CV [%]: real sample	Quan Info	Found in Sample: [S478] F482: Sample, control sample, direct solution, normoxia, 5	Found in Sample: [S480] F484: Sample, control sample, direct solution, normoxia, 5	Found in Sample: [S482] F486: Sample, control sample, direct solution, normoxia, 5	Found in Sample: [S484] F488: Sample, control sample, direct solution, normoxia, 5	Found in Sample: [S486] F490: Sample, control sample, direct solution, normoxia, 5	Found in Sample: [S479] F483: Sample, real sample, direct solution, normoxia, 1	Found in Sample: [S481] F485: Sample, real sample, direct solution, normoxia, 3	Found in Sample: [S483] F487: Sample, real sample, direct solution, normoxia, 4	Found in Sample: [S485] F489: Sample, real sample, direct solution, normoxia, 2	Confidence (by Search Engine): Sequest HT	Percolator q-Value (by Search Engine): Sequest HT	Percolator PEP (by Search Engine): Sequest HT	XCorr (by Search Engine): Sequest HT	Top Apex RT [min]	Species Names	Quan Usage	Quan Ratio Usage	Sequence in Protein	Positions in Proteins
	FALSE	High	[K].SADFVVEAIGDDVGTLGFSVEGPSQAK.[I]		0.0129872	0.00195875	1	2	16	P21333	P21333 [594-620]		0	2695.31		Homo sapiens	0.01		2.56336e+09					High	High	High	High	Not Found	Not Found	Not Found	Not Found	Not Found	High	0.0008097	8.98e-05	4.6	103.95	Homo sapiens	Used	Used	K.SADFVVEAIGDDVGTLGFSVEGPSQAK.I	[594-620]
	FALSE	High	[R].EAGAGGLAIAVEGPSK.[A]		0.0563304	0.00492486	1	2	8	P21333	P21333 [2265-2280]		0	1426.75		Homo sapiens	0.01		9.35462e+07					High	High	High	High	Not Found	Not Found	Not Found	Not Found	Not Found	High	0.0008097	0.001244	3.15	56.87	Homo sapiens	Used	Used	R.EAGAGGLAIAVEGPSK.A	[2265-2280]
	FALSE	High	[K].DAGEGLLAVQITDPEGKPK.[K]	1xDeamidated [Q10]	0.144785	0.00987215	1	2	2	P21333	P21333 [1574-1592]		0	1939		Homo sapiens							Not Reliable	High	Not Found	Not Found	Not Found	Not Found	Not Found	Not Found	Not Found	Not Found	High	0.0008097	0.007166	3.85		Homo sapiens	Not Used	Not Used	K.DAGEGLLAVQITDPEGKPK.K	[1574-1592]
	FALSE	High	[K].DAGEGLLAVQITDPEGKPK.[K]		0.06314	0.00492486	1	2	4	P21333	P21333 [1574-1592]		0	1938.02		Homo sapiens	0.01		2.20976e+09					High	Not Found	Not Found	Not Found	Not Found	Not Found	Not Found	Not Found	Not Found	High	0.0008097	0.001538	3.8	66.47	Homo sapiens	Used	Used	K.DAGEGLLAVQITDPEGKPK.K	[1574-1592]
	FALSE	High	[K].DAGEGGLSLAIEGPSK.[A]		0.0153457	0.00195875	1	2	7	P21333	P21333 [1892-1907]		0	1500.75		Homo sapiens	0.01		2.05565e+07					High	High	High	Not Found	Not Found	Not Found	Not Found	Not Found	Not Found	High	0.0008097	0.0001207	3.07	62.12	Homo sapiens	Used	Used	K.DAGEGGLSLAIEGPSK.A	[1892-1907]
	FALSE	High	[R].GAGTGGLGLAVEGPSEAK.[M]		0.0889707	0.00626983	1	2	1	P21333	P21333 [1382-1399]		0	1570.81		Homo sapiens	0.01		8.47302e+08					High	Not Found	Not Found	Not Found	Not Found	Not Found	Not Found	Not Found	Not Found	High	0.0008097	0.00288	2.98	56.1	Homo sapiens	Used	Used	R.GAGTGGLGLAVEGPSEAK.M	[1382-1399]
	FALSE	High	[K].GLVEPVDVVDNADGTQTVNYVPSR.[E]		0.155639	0.00987215	1	2	1	P21333	P21333 [1492-1515]		0	2544.26		Homo sapiens							No Quan Values	High	Not Found	Not Found	Not Found	Not Found	Not Found	Not Found	Not Found	Not Found	High	0.0008097	0.00823	2.17		Homo sapiens	Not Used	Not Used	K.GLVEPVDVVDNADGTQTVNYVPSR.E	[1492-1515]
FALSE	Master Protein	P11142-1	Heat shock cognate 71 kDa protein [OS=Homo sapiens]	24		Homo sapiens	11	42	10	646	70.9	5.52	110.14	11	0.011	87.64	1.97563e+08	3.21531e+07		181.76	2.0162e+06	359063		817865		2.65656e+07	1.03188e+07	3.16653e+07	3.73913e+08	High	High	Not Found	High	Not Found	High	High	High	High	1	Phospho [T462]	Homo sapiens
	Checked	Confidence	Annotated Sequence	Modifications	Qvality PEP	Qvality q-value	# Protein Groups	# Proteins	# PSMs	Master Protein Accessions	Positions in Master Proteins	Modifications in Master Proteins	# Missed Cleavages	Theo. MH+ [Da]	Marked as	Species Map	Abundance Ratio: (real sample) / (control sample)	Abundance Ratio Variability [%]: (real sample) / (control sample)	Abundances (Grouped): control sample	Abundances (Grouped): real sample	Abundances (Grouped) CV [%]: control sample	Abundances (Grouped) CV [%]: real sample	Quan Info	Found in Sample: [S478] F482: Sample, control sample, direct solution, normoxia, 5	Found in Sample: [S480] F484: Sample, control sample, direct solution, normoxia, 5	Found in Sample: [S482] F486: Sample, control sample, direct solution, normoxia, 5	Found in Sample: [S484] F488: Sample, control sample, direct solution, normoxia, 5	Found in Sample: [S486] F490: Sample, control sample, direct solution, normoxia, 5	Found in Sample: [S479] F483: Sample, real sample, direct solution, normoxia, 1	Found in Sample: [S481] F485: Sample, real sample, direct solution, normoxia, 3	Found in Sample: [S483] F487: Sample, real sample, direct solution, normoxia, 4	Found in Sample: [S485] F489: Sample, real sample, direct solution, normoxia, 2	Confidence (by Search Engine): Sequest HT	Percolator q-Value (by Search Engine): Sequest HT	Percolator PEP (by Search Engine): Sequest HT	XCorr (by Search Engine): Sequest HT	Top Apex RT [min]	Species Names	Quan Usage	Quan Ratio Usage	Sequence in Protein	Positions in Proteins
	FALSE	High	[K].NQTAEKEEFEHQQK.[E]		0.00016498	0.00195875	1	1	10	P11142-1	P11142-1 [584-597]		1	1745.81		Homo sapiens	100			6.11887e+08				Not Found	Not Found	Not Found	Not Found	Not Found	Not Found	Not Found	Not Found	High	High	8.571e-05	9.556e-08	3.92	32.9	Homo sapiens	Used	Used	K.NQTAEKEEFEHQQK.E	[584-597]
	FALSE	High	[K].NQTAEKEEFEHQQK.[E]	1xDeamidated [N/Q]	0.00422801	0.00195875	1	1	3	P11142-1	P11142-1 [584-597]		1	1746.79		Homo sapiens	100			7.20866e+07				Not Found	Not Found	Not Found	Not Found	Not Found	Not Found	Not Found	Not Found	High	High	8.571e-05	1.826e-05	2.85	35.36	Homo sapiens	Used	Not Used	K.NQTAEKEEFEHQQK.E	[584-597]
	FALSE	High	[K].LLQDFFNGK.[E]	1xDeamidated [N7]	0.0792193	0.00492486	1	4	1	P11142-1	P11142-1 [349-357]		0	1082.55		Homo sapiens							No Quan Values	Not Found	Not Found	Not Found	Not Found	Not Found	Not Found	Not Found	High	Not Found	High	0.0002894	0.001965	2.18		Homo sapiens	Not Used	Not Used	K.LLQDFFNGK.E	[349-357]
	FALSE	High	[RK].VEIIANDQGNR.[TI]		0.0198756	0.00195875	2	9	4	P11142-1; P11021	P11142-1 [26-36]; P11021 [50-60]		0	1228.63		Homo sapiens	100			3.39014e+06		185.83	Shared	Not Found	Not Found	Not Found	Not Found	Not Found	Peak Found	Peak Found	High	High	High	8.571e-05	0.0002212	1.57	40.7	Homo sapiens	Not Used	Not Used	K.VEIIANDQGNR.T	[26-36]
	FALSE	High	[K].STAGDTHLGGEDFDNR.[M]		0.00455695	0.00195875	1	3	5	P11142-1	P11142-1 [221-236]		0	1691.73		Homo sapiens	100			15816901		65.44		Not Found	Not Found	Not Found	Not Found	Not Found	High	High	High	Not Found	High	8.571e-05	2.06e-05	3.38	44.83	Homo sapiens	Used	Used	K.STAGDTHLGGEDFDNR.M	[221-236]
	FALSE	High	[K].SINPDEAVAYGAAVQAAILSGDK.[S]		0.000148208	0.00195875	1	2	3	P11142-1	P11142-1 [362-384]		0	2260.15		Homo sapiens	100			5.31659e+06		170.46		Not Found	Not Found	Not Found	Not Found	Not Found	Peak Found	Peak Found	Peak Found	High	High	8.571e-05	8.019e-08	3.77	86.3	Homo sapiens	Used	Used	K.SINPDEAVAYGAAVQAAILSGDK.S	[362-384]
	FALSE	High	[K].SQIHDIVLVGGSTR.[I]		0.0197355	0.00195875	1	2	1	P11142-1	P11142-1 [329-342]		0	1481.81		Homo sapiens	100			3.23208e+07				Not Found	Not Found	Not Found	Not Found	Not Found	Not Found	Not Found	Not Found	High	High	8.571e-05	0.0002191	2.52	55.56	Homo sapiens	Used	Used	K.SQIHDIVLVGGSTR.I	[329-342]
	FALSE	High	[K].SINPDEAVAYGAAVQAAILSGDK.[S]	1xDeamidated [N3]	0.000719136	0.00195875	1	2	2	P11142-1	P11142-1 [362-384]		0	2261.13		Homo sapiens							No Quan Values	Not Found	Not Found	Not Found	Not Found	Not Found	Not Found	Not Found	Not Found	High	High	8.571e-05	1.036e-06	3.3		Homo sapiens	Not Used	Not Used	K.SINPDEAVAYGAAVQAAILSGDK.S	[362-384]
	FALSE	High	[R].TTPSYVAFTDTER.[L]		0.00421295	0.00195875	1	8	1	P11142-1	P11142-1 [37-49]		0	1487.7		Homo sapiens	100			1.67963e+08				Not Found	Not Found	Not Found	Not Found	Not Found	Not Found	Not Found	Not Found	High	High	8.571e-05	1.817e-05	2.83	57.3	Homo sapiens	Used	Used	R.TTPSYVAFTDTER.L	[37-49]
	FALSE	High	[K].DAGTIAGLNVLR.[I]		0.00639462	0.00195875	1	2	1	P11142-1	P11142-1 [160-171]		0	1199.67		Homo sapiens	100			4.32192e+07				Not Found	Not Found	Not Found	Not Found	Not Found	Not Found	Not Found	Not Found	High	High	8.571e-05	3.557e-05	2.69	67.4	Homo sapiens	Used	Used	K.DAGTIAGLNVLR.I	[160-171]
	FALSE	High	[R].FEELNADLFR.[G]		0.00769679	0.00195875	1	3	1	P11142-1	P11142-1 [302-311]		0	1253.62		Homo sapiens							No Quan Values	Not Found	Not Found	Not Found	Not Found	Not Found	Not Found	Not Found	Not Found	High	High	8.571e-05	4.791e-05	3.12		Homo sapiens	Not Used	Not Used	R.FEELNADLFR.G	[302-311]
	FALSE	High	[K].FELTGIPPAPRGVPQIEVTFDIDANGILNVSAVDK.[S]	1xPhospho [T4]	0.1813	0.00987215	1	1	2	P11142-1	P11142-1 [459-493]	P11142-1 1xPhospho [T462]	1	3772.92		Homo sapiens							No Quan Values	Not Found	High	Not Found	High	Not Found	Not Found	Not Found	Not Found	Not Found	High	0.0008097	0.01107	4.35		Homo sapiens	Not Used	Not Used	K.FELTGIPPAPRGVPQIEVTFDIDANGILNVSAVDK.S	[459-493]
	FALSE	High	[R].GVPQIEVTFDIDANGILNVSAVDK.[S]		0.0242252	0.00195875	1	1	3	P11142-1	P11142-1 [470-493]		0	2514.31		Homo sapiens	0.011	87.64	1.97563e+08	2144874				Peak Found	High	Not Found	High	Not Found	High	Not Found	Not Found	Not Found	High	0.0008097	0.0002727	3.48	104.88	Homo sapiens	Used	Used	R.GVPQIEVTFDIDANGILNVSAVDK.S	[470-493]
	FALSE	High	[R].GVPQIEVTFDIDANGILNVSAVDK.[S]	1xDeamidated [N/Q]	0.00370507	0.00195875	1	1	7	P11142-1	P11142-1 [470-493]		0	2515.29		Homo sapiens	100			3.39916e+06		4.59		High	High	Not Found	Not Found	Not Found	High	Not Found	Peak Found	Not Found	High	0.0008097	9.773e-06	4.14	104.36	Homo sapiens	Used	Not Used	R.GVPQIEVTFDIDANGILNVSAVDK.S	[470-493]
FALSE	Master Protein	P47755	F-actin-capping protein subunit alpha-2 [OS=Homo sapiens]	44		Homo sapiens	8	30	8	286	32.9	5.85	93.98	8	2.766	109.8	9.16877e+06	2.5363e+07		167.67		40758.4				6.57929e+06		20637556	521198493	Not Found	Peak Found	Not Found	Not Found	Not Found	Peak Found	Not Found	Peak Found	High	1		Homo sapiens
	Checked	Confidence	Annotated Sequence	Modifications	Qvality PEP	Qvality q-value	# Protein Groups	# Proteins	# PSMs	Master Protein Accessions	Positions in Master Proteins	Modifications in Master Proteins	# Missed Cleavages	Theo. MH+ [Da]	Marked as	Species Map	Abundance Ratio: (real sample) / (control sample)	Abundance Ratio Variability [%]: (real sample) / (control sample)	Abundances (Grouped): control sample	Abundances (Grouped): real sample	Abundances (Grouped) CV [%]: control sample	Abundances (Grouped) CV [%]: real sample	Quan Info	Found in Sample: [S478] F482: Sample, control sample, direct solution, normoxia, 5	Found in Sample: [S480] F484: Sample, control sample, direct solution, normoxia, 5	Found in Sample: [S482] F486: Sample, control sample, direct solution, normoxia, 5	Found in Sample: [S484] F488: Sample, control sample, direct solution, normoxia, 5	Found in Sample: [S486] F490: Sample, control sample, direct solution, normoxia, 5	Found in Sample: [S479] F483: Sample, real sample, direct solution, normoxia, 1	Found in Sample: [S481] F485: Sample, real sample, direct solution, normoxia, 3	Found in Sample: [S483] F487: Sample, real sample, direct solution, normoxia, 4	Found in Sample: [S485] F489: Sample, real sample, direct solution, normoxia, 2	Confidence (by Search Engine): Sequest HT	Percolator q-Value (by Search Engine): Sequest HT	Percolator PEP (by Search Engine): Sequest HT	XCorr (by Search Engine): Sequest HT	Top Apex RT [min]	Species Names	Quan Usage	Quan Ratio Usage	Sequence in Protein	Positions in Proteins
	FALSE	High	[R].LLLNNDNLLR.[E]		0.0128039	0.00195875	1	2	1	P47755	P47755 [38-47]		0	1197.69		Homo sapiens	100			6.18706e+07				Not Found	Not Found	Not Found	Not Found	Not Found	Not Found	Not Found	Not Found	High	High	8.571e-05	0.0001091	1.9	67.47	Homo sapiens	Used	Used	R.LLLNNDNLLR.E	[38-47]
	FALSE	High	[K].IVEAAENEYQTAISENYQTMSDTTFK.[A]		0.00167706	0.00195875	1	1	2	P47755	P47755 [231-256]		0	2983.35		Homo sapiens	100			1.19689e+08				Not Found	Not Found	Not Found	Not Found	Not Found	Not Found	Not Found	Not Found	High	High	8.571e-05	4.071e-06	3.56	75.24	Homo sapiens	Used	Used	K.IVEAAENEYQTAISENYQTMSDTTFK.A	[231-256]
	FALSE	High	[K].IVEAAENEYQTAISENYQTMSDTTFK.[A]	1xDeamidated [Q10]	0.0151295	0.00195875	1	1	1	P47755	P47755 [231-256]		0	2984.34		Homo sapiens							No Quan Values	Not Found	Not Found	Not Found	Not Found	Not Found	Not Found	Not Found	Not Found	High	High	8.571e-05	0.0001427	2.77		Homo sapiens	Not Used	Not Used	K.IVEAAENEYQTAISENYQTMSDTTFK.A	[231-256]
	FALSE	High	[K].DIQDSLTVSNEVQTAK.[E]	1xDeamidated [N10]	0.000105922	0.00195875	1	1	2	P47755	P47755 [211-226]		0	1748.85		Homo sapiens	100			8.49869e+07				Not Found	Not Found	Not Found	Not Found	Not Found	Not Found	Not Found	Not Found	High	High	8.571e-05	4.667e-08	3.75	54.82	Homo sapiens	Used	Not Used	K.DIQDSLTVSNEVQTAK.E	[211-226]
	FALSE	High	[R].EGAAHAFAQYNLDQFTPVK.[I]		0.000652999	0.00195875	1	2	1	P47755	P47755 [48-66]		0	2107.02		Homo sapiens	100			1.22633e+08				Not Found	Not Found	Not Found	Not Found	Not Found	Not Found	Not Found	Not Found	High	High	8.571e-05	8.868e-07	4.9	69.68	Homo sapiens	Used	Used	R.EGAAHAFAQYNLDQFTPVK.I	[48-66]
	FALSE	High	[K].DIQDSLTVSNEVQTAK.[E]		4.86007e-05	0.00195875	1	1	7	P47755	P47755 [211-226]		0	1747.87		Homo sapiens	2.766	109.8	9.16877e+06	2.5363e+07		143.61		Not Found	Peak Found	Not Found	Not Found	Not Found	Peak Found	Not Found	Peak Found	High	High	8.571e-05	1.323e-08	3.39	55.77	Homo sapiens	Used	Used	K.DIQDSLTVSNEVQTAK.E	[211-226]
	FALSE	High	[K].KIDGQQTIIACIESHQFQAK.[N]	1xCarbamidomethyl [C11]	0.000124401	0.00195875	1	1	1	P47755	P47755 [147-166]		1	2315.18		Homo sapiens							No Quan Values	Not Found	Not Found	Not Found	Not Found	Not Found	Not Found	Not Found	Not Found	High	High	8.571e-05	6.06e-08	4.67		Homo sapiens	Not Used	Not Used	K.KIDGQQTIIACIESHQFQAK.N	[147-166]
	FALSE	High	[K].IDGQQTIIACIESHQFQAK.[N]	1xCarbamidomethyl [C10]	1.8145e-06	0.00195875	1	1	2	P47755	P47755 [148-166]		0	2187.09		Homo sapiens	100			2.58934e+08				Not Found	Not Found	Not Found	Not Found	Not Found	Not Found	Not Found	Not Found	High	High	8.571e-05	6.473e-11	5.66	72.9	Homo sapiens	Used	Used	K.IDGQQTIIACIESHQFQAK.N	[148-166]
	FALSE	High	[K].IDGQQTIIACIESHQFQAK.[N]	1xCarbamidomethyl [C10]; 1xDeamidated [Q5]	7.87349e-05	0.00195875	1	1	1	P47755	P47755 [148-166]		0	2188.07		Homo sapiens							Not Reliable	Not Found	Not Found	Not Found	Not Found	Not Found	Not Found	Not Found	Not Found	High	High	8.571e-05	2.89e-08	5.88		Homo sapiens	Not Used	Not Used	K.IDGQQTIIACIESHQFQAK.N	[148-166]
	FALSE	High	[K].IEGYEDQVLITEHGDLGNGK.[F]	1xDeamidated [N18]	0.00011833	0.00195875	1	2	6	P47755	P47755 [67-86]		0	2188.04		Homo sapiens	100			2.58919e+08				Not Found	Not Found	Not Found	Not Found	Not Found	Not Found	Not Found	Not Found	High	High	8.571e-05	5.572e-08	4.66	61.98	Homo sapiens	Used	Not Used	K.IEGYEDQVLITEHGDLGNGK.F	[67-86]
	FALSE	High	[K].IEGYEDQVLITEHGDLGNGK.[F]	2xDeamidated [Q7; N18]	0.000875303	0.00195875	1	2	5	P47755	P47755 [67-86]		0	2189.02		Homo sapiens	100			1.66914e+08				Not Found	Not Found	Not Found	Not Found	Not Found	Not Found	Not Found	Not Found	High	High	8.571e-05	1.423e-06	3.8	62.12	Homo sapiens	Used	Not Used	K.IEGYEDQVLITEHGDLGNGK.F	[67-86]
	FALSE	High	[K].FTITPSTTQVVGILK.[I]		0.00228819	0.00195875	1	1	1	P47755	P47755 [179-193]		0	1604.93		Homo sapiens	100			1.44341e+08				Not Found	Not Found	Not Found	Not Found	Not Found	Not Found	Not Found	Not Found	High	High	8.571e-05	6.733e-06	3.13	74.51	Homo sapiens	Used	Used	K.FTITPSTTQVVGILK.I	[179-193]
FALSE	Master Protein	P29508	Serpin B3 [OS=Homo sapiens]	21		Homo sapiens	3	33	3	390	44.5	6.81	93.82	3	0.01	120.63	8.72931e+08	2.47006e+06		48.38	5.44894e+06	5645274	2.71441e+06	2.48403e+06		2.98688e+06	1.95935e+06	538921	971918	High	High	High	Peak Found	Not Found	Peak Found	Peak Found	Peak Found	Peak Found	1		Homo sapiens
	Checked	Confidence	Annotated Sequence	Modifications	Qvality PEP	Qvality q-value	# Protein Groups	# Proteins	# PSMs	Master Protein Accessions	Positions in Master Proteins	Modifications in Master Proteins	# Missed Cleavages	Theo. MH+ [Da]	Marked as	Species Map	Abundance Ratio: (real sample) / (control sample)	Abundance Ratio Variability [%]: (real sample) / (control sample)	Abundances (Grouped): control sample	Abundances (Grouped): real sample	Abundances (Grouped) CV [%]: control sample	Abundances (Grouped) CV [%]: real sample	Quan Info	Found in Sample: [S478] F482: Sample, control sample, direct solution, normoxia, 5	Found in Sample: [S480] F484: Sample, control sample, direct solution, normoxia, 5	Found in Sample: [S482] F486: Sample, control sample, direct solution, normoxia, 5	Found in Sample: [S484] F488: Sample, control sample, direct solution, normoxia, 5	Found in Sample: [S486] F490: Sample, control sample, direct solution, normoxia, 5	Found in Sample: [S479] F483: Sample, real sample, direct solution, normoxia, 1	Found in Sample: [S481] F485: Sample, real sample, direct solution, normoxia, 3	Found in Sample: [S483] F487: Sample, real sample, direct solution, normoxia, 4	Found in Sample: [S485] F489: Sample, real sample, direct solution, normoxia, 2	Confidence (by Search Engine): Sequest HT	Percolator q-Value (by Search Engine): Sequest HT	Percolator PEP (by Search Engine): Sequest HT	XCorr (by Search Engine): Sequest HT	Top Apex RT [min]	Species Names	Quan Usage	Quan Ratio Usage	Sequence in Protein	Positions in Proteins
	FALSE	High	[K].NLIPEGNIGSNTTLVLVNAIYFK.[G]		0.00444456	0.00195875	1	2	13	P29508	P29508 [161-183]		0	2490.36		Homo sapiens	0.01	118.79	5.09227e+08	2.23575e+06		73.07		High	High	Peak Found	Peak Found	Not Found	Peak Found	Peak Found	Peak Found	Not Found	High	0.0008097	1.345e-05	3.52	103.78	Homo sapiens	Used	Used	K.NLIPEGNIGSNTTLVLVNAIYFK.G	[161-183]
	FALSE	High	[K].NLIPEGNIGSNTTLVLVNAIYFK.[G]	1xDeamidated [N]	0.00750717	0.00195875	1	2	11	P29508	P29508 [161-183]		0	2491.34		Homo sapiens	0.01	194.64	1.38677e+08	920955		112.5		High	Not Found	High	Not Found	Not Found	Not Found	Not Found	Peak Found	Peak Found	High	0.0008097	3.392e-05	3.64	99.32	Homo sapiens	Used	Not Used	K.NLIPEGNIGSNTTLVLVNAIYFK.G	[161-183]
	FALSE	High	[R].QYTSFHFASLEDVQAK.[V]		0.18483	0.00987215	1	1	3	P29508	P29508 [215-230]		0	1870.9		Homo sapiens	0.01		1.90927e+08					High	Peak Found	Peak Found	Not Found	Not Found	Not Found	Not Found	Not Found	Not Found	High	0.0008097	0.01153	3.25	68.74	Homo sapiens	Used	Used	R.QYTSFHFASLEDVQAK.V	[215-230]
	FALSE	High	[K].AFVEVTEEGAEAAAATAVVGFGSSPTSTNEEFHCNHPFLFFIR.[Q]	1xCarbamidomethyl [C34]; 2xDeamidated [N29; N35]	0.0988537	0.00626983	1	2	2	P29508	P29508 [332-374]		0	4646.15		Homo sapiens	0.01		1.80947e+08					Peak Found	High	High	Peak Found	Not Found	Not Found	Not Found	Not Found	Not Found	High	0.0008097	0.003498	5.71	104.02	Homo sapiens	Used	Not Used	K.AFVEVTEEGAEAAAATAVVGFGSSPTSTNEEFHCNHPFLFFIR.Q	[332-374]
	FALSE	High	[K].AFVEVTEEGAEAAAATAVVGFGSSPTSTNEEFHCNHPFLFFIR.[Q]	1xCarbamidomethyl [C34]; 1xDeamidated [N]	0.0760291	0.00492486	1	2	3	P29508	P29508 [332-374]		0	4645.16		Homo sapiens	0.01		2.06869e+08					High	Peak Found	Peak Found	Not Found	Not Found	Not Found	Not Found	Not Found	Not Found	High	0.0008097	0.00215	4.9	104	Homo sapiens	Used	Not Used	K.AFVEVTEEGAEAAAATAVVGFGSSPTSTNEEFHCNHPFLFFIR.Q	[332-374]
	FALSE	High	[K].AFVEVTEEGAEAAAATAVVGFGSSPTSTNEEFHCNHPFLFFIR.[Q]	1xCarbamidomethyl [C34]	0.141478	0.00987215	1	2	1	P29508	P29508 [332-374]		0	4644.18		Homo sapiens							No Quan Values	Not Found	High	Not Found	Not Found	Not Found	Not Found	Not Found	Not Found	Not Found	High	0.0008097	0.006877	4.59		Homo sapiens	Not Used	Not Used	K.AFVEVTEEGAEAAAATAVVGFGSSPTSTNEEFHCNHPFLFFIR.Q	[332-374]
FALSE	Master Protein	sp	Serum albumin [OS=Homo sapiens]	9	contaimiant	Homo sapiens	3	28	3	609	69.3	6.28	86.79	3	0.01		4.25713e+08				1.85342e+06	2.42706e+06	1.50625e+06	825026						High	High	High	High	Not Found	Not Found	Not Found	Not Found	Not Found	1		Homo sapiens
	Checked	Confidence	Annotated Sequence	Modifications	Qvality PEP	Qvality q-value	# Protein Groups	# Proteins	# PSMs	Master Protein Accessions	Positions in Master Proteins	Modifications in Master Proteins	# Missed Cleavages	Theo. MH+ [Da]	Marked as	Species Map	Abundance Ratio: (real sample) / (control sample)	Abundance Ratio Variability [%]: (real sample) / (control sample)	Abundances (Grouped): control sample	Abundances (Grouped): real sample	Abundances (Grouped) CV [%]: control sample	Abundances (Grouped) CV [%]: real sample	Quan Info	Found in Sample: [S478] F482: Sample, control sample, direct solution, normoxia, 5	Found in Sample: [S480] F484: Sample, control sample, direct solution, normoxia, 5	Found in Sample: [S482] F486: Sample, control sample, direct solution, normoxia, 5	Found in Sample: [S484] F488: Sample, control sample, direct solution, normoxia, 5	Found in Sample: [S486] F490: Sample, control sample, direct solution, normoxia, 5	Found in Sample: [S479] F483: Sample, real sample, direct solution, normoxia, 1	Found in Sample: [S481] F485: Sample, real sample, direct solution, normoxia, 3	Found in Sample: [S483] F487: Sample, real sample, direct solution, normoxia, 4	Found in Sample: [S485] F489: Sample, real sample, direct solution, normoxia, 2	Confidence (by Search Engine): Sequest HT	Percolator q-Value (by Search Engine): Sequest HT	Percolator PEP (by Search Engine): Sequest HT	XCorr (by Search Engine): Sequest HT	Top Apex RT [min]	Species Names	Quan Usage	Quan Ratio Usage	Sequence in Protein	Positions in Proteins
	FALSE	High	[R].MPCAEDYLSVVLNQLCVLHEK.[T]	2xCarbamidomethyl [C3; C16]; 1xDeamidated [Q14]; 1xOxidation [M1]	0.195785	0.00987215	1	3	1	sp	sp [470-490]		0	2535.19	contaimiant	Homo sapiens							No Quan Values	Not Found	Not Found	High	Not Found	Not Found	Not Found	Not Found	Not Found	Not Found	High	0.0008097	0.01288	3.18		Homo sapiens	Not Used	Not Used	R.MPCAEDYLSVVLNQLCVLHEK.T	[470-490]
	FALSE	High	[K].DVFLGMFLYEYAR.[R]	1xOxidation [M6]	0.181884	0.00987215	1	2	4	sp	sp [348-360]		0	1639.78	contaimiant	Homo sapiens	0.01		4.99578e+07					High	High	Peak Found	High	Not Found	Not Found	Not Found	Not Found	Not Found	High	0.0008097	0.01116	2.67	91.4	Homo sapiens	Used	Not Used	K.DVFLGMFLYEYAR.R	[348-360]
	FALSE	High	[K].EFNAETFTFHADICTLSEK.[E]	1xCarbamidomethyl [C14]; 1xDeamidated [N3]	0.137326	0.00987215	1	3	9	sp	sp [525-543]		0	2261.01	contaimiant	Homo sapiens	0.01		1.00399e+08					High	Peak Found	Peak Found	Peak Found	Not Found	Not Found	Not Found	Not Found	Not Found	High	0.0008097	0.006511	2.94	77.55	Homo sapiens	Used	Not Used	K.EFNAETFTFHADICTLSEK.E	[525-543]
	FALSE	High	[K].EFNAETFTFHADICTLSEK.[E]	1xCarbamidomethyl [C14]	0.0678802	0.00492486	1	3	14	sp	sp [525-543]		0	2260.02	contaimiant	Homo sapiens	0.01		2.83242e+08					High	Peak Found	Peak Found	Peak Found	Not Found	Not Found	Not Found	Not Found	Not Found	High	0.0008097	0.001753	3.27	77.15	Homo sapiens	Used	Used	K.EFNAETFTFHADICTLSEK.E	[525-543]
FALSE	Master Protein	P13646	Keratin, type I cytoskeletal 13 [OS=Homo sapiens]	12		Homo sapiens	6	29	2	458	49.6	4.96	68.39	6	100			5171222								5171222				Not Found	Not Found	Not Found	Not Found	Not Found	High	Not Found	Not Found	Not Found	1		Homo sapiens
	Checked	Confidence	Annotated Sequence	Modifications	Qvality PEP	Qvality q-value	# Protein Groups	# Proteins	# PSMs	Master Protein Accessions	Positions in Master Proteins	Modifications in Master Proteins	# Missed Cleavages	Theo. MH+ [Da]	Marked as	Species Map	Abundance Ratio: (real sample) / (control sample)	Abundance Ratio Variability [%]: (real sample) / (control sample)	Abundances (Grouped): control sample	Abundances (Grouped): real sample	Abundances (Grouped) CV [%]: control sample	Abundances (Grouped) CV [%]: real sample	Quan Info	Found in Sample: [S478] F482: Sample, control sample, direct solution, normoxia, 5	Found in Sample: [S480] F484: Sample, control sample, direct solution, normoxia, 5	Found in Sample: [S482] F486: Sample, control sample, direct solution, normoxia, 5	Found in Sample: [S484] F488: Sample, control sample, direct solution, normoxia, 5	Found in Sample: [S486] F490: Sample, control sample, direct solution, normoxia, 5	Found in Sample: [S479] F483: Sample, real sample, direct solution, normoxia, 1	Found in Sample: [S481] F485: Sample, real sample, direct solution, normoxia, 3	Found in Sample: [S483] F487: Sample, real sample, direct solution, normoxia, 4	Found in Sample: [S485] F489: Sample, real sample, direct solution, normoxia, 2	Confidence (by Search Engine): Sequest HT	Percolator q-Value (by Search Engine): Sequest HT	Percolator PEP (by Search Engine): Sequest HT	XCorr (by Search Engine): Sequest HT	Top Apex RT [min]	Species Names	Quan Usage	Quan Ratio Usage	Sequence in Protein	Positions in Proteins
	FALSE	High	[R].QSVEADINGLR.[KR]		0.00939594	0.00195875	2	7	1	Keratin,; P13646	Keratin, [246-256]; P13646 [202-212]		0	1201.62	contaimiant	Homo sapiens	100			5.98654e+07			Shared	Not Found	Not Found	Not Found	Not Found	Not Found	Not Found	Not Found	Not Found	High	High	8.571e-05	6.627e-05	3.32	57.47	Homo sapiens	Not Used	Not Used	R.QSVEADINGLR.R	[202-212]
	FALSE	High	[R].QSVEADINGLR.[KR]	1xDeamidated [N8]	0.00316661	0.00195875	2	7	5	Keratin,; P13646	Keratin, [246-256]; P13646 [202-212]		0	1202.6	contaimiant	Homo sapiens	100			1.22149e+08		33.63	Shared	Not Found	Not Found	Not Found	Not Found	Not Found	High	High	High	Peak Found	High	8.571e-05	1.144e-05	3.18	49.47	Homo sapiens	Not Used	Not Used	R.QSVEADINGLR.R	[202-212]
	FALSE	High	[R].QSVEADINGLRR.[V]		0.0243109	0.00195875	2	6	2	Keratin,; P13646	Keratin, [246-257]; P13646 [202-213]		1	1357.72	contaimiant	Homo sapiens	100			7.95648e+07		54.07	Shared	Not Found	Not Found	Not Found	Not Found	Not Found	Peak Found	Peak Found	Peak Found	High	High	8.571e-05	0.0003043	2.31	53.85	Homo sapiens	Not Used	Not Used	R.QSVEADINGLRR.V	[202-213]
	FALSE	High	[R].QSVEADINGLRR.[V]	1xDeamidated [N8]	0.026088	0.00195875	2	6	6	Keratin,; P13646	Keratin, [246-257]; P13646 [202-213]		1	1358.7	contaimiant	Homo sapiens	100			6.35583e+07		81.32	Shared	Not Found	Not Found	Not Found	Not Found	Not Found	High	High	Peak Found	High	High	8.571e-05	0.0003416	2.63	45.71	Homo sapiens	Not Used	Not Used	R.QSVEADINGLRR.V	[202-213]
	FALSE	High	[K].ITMQNLNDR.[L]		0.0688212	0.00492486	1	6	2	P13646	P13646 [106-114]		0	1104.55	contaimiant	Homo sapiens	100			5171222				Not Found	Not Found	Not Found	Not Found	Not Found	High	Not Found	Not Found	Not Found	High	0.0002894	0.001571	1.92	46	Homo sapiens	Used	Used	K.ITMQNLNDR.L	[106-114]
	FALSE	High	[K].ITMQNLNDR.[L]	1xDeamidated [N7]	0.054035	0.00492486	1	6	2	P13646	P13646 [106-114]		0	1105.53	contaimiant	Homo sapiens							No Quan Values	Not Found	Not Found	Not Found	Not Found	Not Found	High	Not Found	Not Found	Not Found	High	0.0002241	0.00107	2.03		Homo sapiens	Not Used	Not Used	K.ITMQNLNDR.L	[106-114]
	FALSE	High	[K].TDLEMQIESLNEELAYMK.[K]		0.179556	0.00987215	1	3	1	P13646	P13646 [223-240]		0	2157.01		Homo sapiens							No Quan Values	Not Found	Not Found	Not Found	Not Found	Not Found	High	Not Found	Not Found	Not Found	High	0.0006491	0.008212	1.1		Homo sapiens	Not Used	Not Used	K.TDLEMQIESLNEELAYMK.K	[223-240]
	FALSE	High	[R].LEQEIATYR.[RS]		0.021408	0.00195875	3	7	4	P02533; P13646; P08779	P02533 [408-416]; P13646 [398-406]; P08779 [410-418]		0	1122.58		Homo sapiens	100			2.58229e+07		95.93	Shared	Not Found	Not Found	Not Found	Not Found	Not Found	High	High	High	High	High	8.571e-05	0.0002488	2.74	45.68	Homo sapiens	Not Used	Not Used	R.LEQEIATYR.S	[398-406]
	FALSE	High	[R].LAADDFR.[TL]		0.193303	0.00987215	4	13	8	P02533; Keratin,; P13646; P08779	P02533 [195-201]; Keratin, [229-235]; P13646 [185-191]; P08779 [197-203]		0	807.4	contaimiant	Homo sapiens	76.207	40.96	7.2065e+06	5.49186e+08		47.58	Shared	Not Found	Peak Found	Not Found	Not Found	Not Found	High	High	High	High	High	0.0007039	0.009495	1.96	44.39	Homo sapiens	Not Used	Not Used	R.LAADDFR.L	[185-191]
FALSE	Master Protein	P02533	Keratin, type I cytoskeletal 14 [OS=Homo sapiens]	10		Homo sapiens	5	25	2	472	51.5	5.16	60.74	5	100			8.31541e+06		93.08						1.72203e+07	3.51898e+06	3.16341e+06	1.12695e+07	Not Found	Not Found	Not Found	Not Found	Not Found	High	Peak Found	High	High	1		Homo sapiens
	Checked	Confidence	Annotated Sequence	Modifications	Qvality PEP	Qvality q-value	# Protein Groups	# Proteins	# PSMs	Master Protein Accessions	Positions in Master Proteins	Modifications in Master Proteins	# Missed Cleavages	Theo. MH+ [Da]	Marked as	Species Map	Abundance Ratio: (real sample) / (control sample)	Abundance Ratio Variability [%]: (real sample) / (control sample)	Abundances (Grouped): control sample	Abundances (Grouped): real sample	Abundances (Grouped) CV [%]: control sample	Abundances (Grouped) CV [%]: real sample	Quan Info	Found in Sample: [S478] F482: Sample, control sample, direct solution, normoxia, 5	Found in Sample: [S480] F484: Sample, control sample, direct solution, normoxia, 5	Found in Sample: [S482] F486: Sample, control sample, direct solution, normoxia, 5	Found in Sample: [S484] F488: Sample, control sample, direct solution, normoxia, 5	Found in Sample: [S486] F490: Sample, control sample, direct solution, normoxia, 5	Found in Sample: [S479] F483: Sample, real sample, direct solution, normoxia, 1	Found in Sample: [S481] F485: Sample, real sample, direct solution, normoxia, 3	Found in Sample: [S483] F487: Sample, real sample, direct solution, normoxia, 4	Found in Sample: [S485] F489: Sample, real sample, direct solution, normoxia, 2	Confidence (by Search Engine): Sequest HT	Percolator q-Value (by Search Engine): Sequest HT	Percolator PEP (by Search Engine): Sequest HT	XCorr (by Search Engine): Sequest HT	Top Apex RT [min]	Species Names	Quan Usage	Quan Ratio Usage	Sequence in Protein	Positions in Proteins
	FALSE	High	[K].VTMQNLNDR.[L]		0.0199461	0.00195875	3	7	4	P02533; Keratin,; P08779	P02533 [117-125]; Keratin, [148-156]; P08779 [119-127]		0	1090.53	contaimiant	Homo sapiens	100			1.22488e+08		60.67	Shared	Not Found	Not Found	Not Found	Not Found	Not Found	High	High	High	High	High	8.571e-05	0.0002222	2.32	41.88	Homo sapiens	Not Used	Not Used	K.VTMQNLNDR.L	[117-125]
	FALSE	High	[K].VTMQNLNDR.[L]	1xDeamidated [N7]	0.0577127	0.00492486	3	7	3	P02533; Keratin,; P08779	P02533 [117-125]; Keratin, [148-156]; P08779 [119-127]		0	1091.51	contaimiant	Homo sapiens	100			5.2646e+07		55.31	Shared	Not Found	Not Found	Not Found	Not Found	Not Found	Peak Found	High	High	High	High	0.0002241	0.001186	2.71	42.11	Homo sapiens	Not Used	Not Used	K.VTMQNLNDR.L	[117-125]
	FALSE	High	[R].LEQEIATYR.[RS]		0.021408	0.00195875	3	7	4	P02533; P13646; P08779	P02533 [408-416]; P13646 [398-406]; P08779 [410-418]		0	1122.58		Homo sapiens	100			2.58229e+07		95.93	Shared	Not Found	Not Found	Not Found	Not Found	Not Found	High	High	High	High	High	8.571e-05	0.0002488	2.74	45.68	Homo sapiens	Not Used	Not Used	R.LEQEIATYR.R	[408-416]
	FALSE	High	[K].DAEEWFFTK.[T]		0.0904982	0.00626983	1	1	1	P02533	P02533 [301-309]		0	1172.53		Homo sapiens	100			2.2586e+07				Not Found	Not Found	Not Found	Not Found	Not Found	Not Found	Not Found	Not Found	High	High	0.0003512	0.002442	2.42	74.92	Homo sapiens	Used	Used	K.DAEEWFFTK.T	[301-309]
	FALSE	High	[R].LAADDFR.[TL]		0.193303	0.00987215	4	13	8	P02533; Keratin,; P13646; P08779	P02533 [195-201]; Keratin, [229-235]; P13646 [185-191]; P08779 [197-203]		0	807.4	contaimiant	Homo sapiens	76.207	40.96	7.2065e+06	5.49186e+08		47.58	Shared	Not Found	Peak Found	Not Found	Not Found	Not Found	High	High	High	High	High	0.0007039	0.009495	1.96	44.39	Homo sapiens	Not Used	Not Used	R.LAADDFR.T	[195-201]
	FALSE	High	[R].EVATNSELVQSGK.[S]		0.00199782	0.00195875	1	2	3	P02533	P02533 [316-328]		0	1361.69		Homo sapiens	100			5.1847e+06		60.78		Not Found	Not Found	Not Found	Not Found	Not Found	High	Peak Found	High	Peak Found	High	8.571e-05	5.408e-06	2.73	39.22	Homo sapiens	Used	Used	R.EVATNSELVQSGK.S	[316-328]
	FALSE	High	[R].EVATNSELVQSGK.[S]	1xDeamidated [N5]	0.00146942	0.00195875	1	2	2	P02533	P02533 [316-328]		0	1362.67		Homo sapiens	100			1.05679e+06		117.86		Not Found	Not Found	Not Found	Not Found	Not Found	High	Peak Found	High	Not Found	High	8.571e-05	3.299e-06	3.41	39.82	Homo sapiens	Used	Not Used	R.EVATNSELVQSGK.S	[316-328]
FALSE	Master Protein	P14618	Pyruvate kinase PKM [OS=Homo sapiens]	27		Homo sapiens	10	24	10	531	57.9	7.84	55.96	10	100			1.6196e+09											5.76826e+08	Not Found	Not Found	Not Found	Not Found	Not Found	Not Found	Not Found	Not Found	High	1		Homo sapiens
	Checked	Confidence	Annotated Sequence	Modifications	Qvality PEP	Qvality q-value	# Protein Groups	# Proteins	# PSMs	Master Protein Accessions	Positions in Master Proteins	Modifications in Master Proteins	# Missed Cleavages	Theo. MH+ [Da]	Marked as	Species Map	Abundance Ratio: (real sample) / (control sample)	Abundance Ratio Variability [%]: (real sample) / (control sample)	Abundances (Grouped): control sample	Abundances (Grouped): real sample	Abundances (Grouped) CV [%]: control sample	Abundances (Grouped) CV [%]: real sample	Quan Info	Found in Sample: [S478] F482: Sample, control sample, direct solution, normoxia, 5	Found in Sample: [S480] F484: Sample, control sample, direct solution, normoxia, 5	Found in Sample: [S482] F486: Sample, control sample, direct solution, normoxia, 5	Found in Sample: [S484] F488: Sample, control sample, direct solution, normoxia, 5	Found in Sample: [S486] F490: Sample, control sample, direct solution, normoxia, 5	Found in Sample: [S479] F483: Sample, real sample, direct solution, normoxia, 1	Found in Sample: [S481] F485: Sample, real sample, direct solution, normoxia, 3	Found in Sample: [S483] F487: Sample, real sample, direct solution, normoxia, 4	Found in Sample: [S485] F489: Sample, real sample, direct solution, normoxia, 2	Confidence (by Search Engine): Sequest HT	Percolator q-Value (by Search Engine): Sequest HT	Percolator PEP (by Search Engine): Sequest HT	XCorr (by Search Engine): Sequest HT	Top Apex RT [min]	Species Names	Quan Usage	Quan Ratio Usage	Sequence in Protein	Positions in Proteins
	FALSE	High	[R].NTGIICTIGPASR.[S]	1xCarbamidomethyl [C6]	0.013267	0.00195875	1	2	2	P14618	P14618 [44-56]		0	1359.7		Homo sapiens	100			1.52814e+08				Not Found	Not Found	Not Found	Not Found	Not Found	Not Found	Not Found	Not Found	High	High	8.571e-05	0.0001155	2.4	54.82	Homo sapiens	Used	Used	R.NTGIICTIGPASR.S	[44-56]
	FALSE	High	[R].LNFSHGTHEYHAETIK.[N]		0.055555	0.00492486	1	2	3	P14618	P14618 [74-89]		0	1883.9		Homo sapiens	100			1.81869e+08				Not Found	Not Found	Not Found	Not Found	Not Found	Not Found	Not Found	Not Found	High	High	0.0002241	0.001116	3.05	47.81	Homo sapiens	Used	Used	R.LNFSHGTHEYHAETIK.N	[74-89]
	FALSE	High	[R].LNFSHGTHEYHAETIK.[N]	1xDeamidated [N2]	0.0509378	0.00492486	1	2	1	P14618	P14618 [74-89]		0	1884.89		Homo sapiens	100			3.05561e+07				Not Found	Not Found	Not Found	Not Found	Not Found	Not Found	Not Found	Not Found	High	High	0.0002241	0.0009731	3.08	48.88	Homo sapiens	Used	Not Used	R.LNFSHGTHEYHAETIK.N	[74-89]
	FALSE	High	[K].DPVQEAWAEDVDLR.[V]		4.58997e-05	0.00195875	1	3	2	P14618	P14618 [476-489]		0	1642.77		Homo sapiens	100			1.90414e+08				Not Found	Not Found	Not Found	Not Found	Not Found	Not Found	Not Found	Not Found	High	High	8.571e-05	1.208e-08	4.15	71.16	Homo sapiens	Used	Used	K.DPVQEAWAEDVDLR.V	[476-489]
	FALSE	High	[R].APIIAVTR.[N]		0.0816958	0.00492486	1	3	1	P14618	P14618 [448-455]		0	840.53		Homo sapiens	100			2.3402e+08				Not Found	Not Found	Not Found	Not Found	Not Found	Not Found	Not Found	Not Found	High	High	0.0002894	0.002074	2.25	46.34	Homo sapiens	Used	Used	R.APIIAVTR.N	[448-455]
	FALSE	High	[R].AEGSDVANAVLDGADCIMLSGETAK.[G]	1xCarbamidomethyl [C16]	1.32488e-06	0.00195875	1	3	4	P14618	P14618 [343-367]		0	2494.14		Homo sapiens	100			1.74625e+08				Not Found	Not Found	Not Found	Not Found	Not Found	Not Found	Not Found	Not Found	High	High	8.571e-05	3.895e-11	5.04	86.07	Homo sapiens	Used	Used	R.AEGSDVANAVLDGADCIMLSGETAK.G	[343-367]
	FALSE	High	[R].LDIDSPPITAR.[N]		0.0294073	0.00368619	1	2	2	P14618	P14618 [33-43]		0	1197.65		Homo sapiens	100			2.65722e+08				Not Found	Not Found	Not Found	Not Found	Not Found	Not Found	Not Found	Not Found	High	High	0.0001595	0.0004113	1.73	55.84	Homo sapiens	Used	Used	R.LDIDSPPITAR.N	[33-43]
	FALSE	High	[K].FGVEQDVDMVFASFIR.[K]		0.0304603	0.00368619	1	3	1	P14618	P14618 [231-246]		0	1859.9		Homo sapiens	100			4.99595e+06				Not Found	Not Found	Not Found	Not Found	Not Found	Not Found	Not Found	Not Found	High	High	0.0001595	0.0004361	2.48	104.02	Homo sapiens	Used	Used	K.FGVEQDVDMVFASFIR.K	[231-246]
	FALSE	High	[K].GSGTAEVELK.[K]		0.0369481	0.00368619	1	3	5	P14618	P14618 [126-135]		0	990.51		Homo sapiens							No Quan Values	Not Found	Not Found	Not Found	Not Found	Not Found	Not Found	Not Found	Not Found	High	High	0.0001595	0.0005887	1.49		Homo sapiens	Not Used	Not Used	K.GSGTAEVELK.K	[126-135]
	FALSE	High	[K].GVNLPGAAVDLPAVSEK.[D]		0.000557998	0.00195875	1	3	2	P14618	P14618 [208-224]		0	1636.89		Homo sapiens	100			1.29883e+08				Not Found	Not Found	Not Found	Not Found	Not Found	Not Found	Not Found	Not Found	High	High	8.571e-05	6.86e-07	3.44	67.49	Homo sapiens	Used	Used	K.GVNLPGAAVDLPAVSEK.D	[208-224]
	FALSE	High	[R].GDLGIEIPAEK.[V]		0.00366562	0.00195875	1	3	1	P14618	P14618 [295-305]		0	1141.61		Homo sapiens	100			2.54703e+08				Not Found	Not Found	Not Found	Not Found	Not Found	Not Found	Not Found	Not Found	High	High	8.571e-05	1.447e-05	2.89	59.33	Homo sapiens	Used	Used	R.GDLGIEIPAEK.V	[295-305]
FALSE	Master Protein	P35609	Alpha-actinin-2 [OS=Homo sapiens]	15		Homo sapiens	10	19	7	894	103.8	5.45	54.75	10	100			5.81275e+06		170.82							806922	4729753	2.58346e+08	Not Found	Not Found	Not Found	Not Found	Not Found	Not Found	Peak Found	Peak Found	High	1		Homo sapiens
	Checked	Confidence	Annotated Sequence	Modifications	Qvality PEP	Qvality q-value	# Protein Groups	# Proteins	# PSMs	Master Protein Accessions	Positions in Master Proteins	Modifications in Master Proteins	# Missed Cleavages	Theo. MH+ [Da]	Marked as	Species Map	Abundance Ratio: (real sample) / (control sample)	Abundance Ratio Variability [%]: (real sample) / (control sample)	Abundances (Grouped): control sample	Abundances (Grouped): real sample	Abundances (Grouped) CV [%]: control sample	Abundances (Grouped) CV [%]: real sample	Quan Info	Found in Sample: [S478] F482: Sample, control sample, direct solution, normoxia, 5	Found in Sample: [S480] F484: Sample, control sample, direct solution, normoxia, 5	Found in Sample: [S482] F486: Sample, control sample, direct solution, normoxia, 5	Found in Sample: [S484] F488: Sample, control sample, direct solution, normoxia, 5	Found in Sample: [S486] F490: Sample, control sample, direct solution, normoxia, 5	Found in Sample: [S479] F483: Sample, real sample, direct solution, normoxia, 1	Found in Sample: [S481] F485: Sample, real sample, direct solution, normoxia, 3	Found in Sample: [S483] F487: Sample, real sample, direct solution, normoxia, 4	Found in Sample: [S485] F489: Sample, real sample, direct solution, normoxia, 2	Confidence (by Search Engine): Sequest HT	Percolator q-Value (by Search Engine): Sequest HT	Percolator PEP (by Search Engine): Sequest HT	XCorr (by Search Engine): Sequest HT	Top Apex RT [min]	Species Names	Quan Usage	Quan Ratio Usage	Sequence in Protein	Positions in Proteins
	FALSE	High	[K].NNIDKLEGDHQLIQEALVFDNK.[H]	1xDeamidated [N2]	4.52482e-05	0.00195875	1	2	1	P35609	P35609 [690-711]		1	2554.28		Homo sapiens	100			4.50249e+07				Not Found	Not Found	Not Found	Not Found	Not Found	Not Found	Not Found	Not Found	High	High	8.571e-05	1.181e-08	5.41	77.55	Homo sapiens	Used	Not Used	K.NNIDKLEGDHQLIQEALVFDNK.H	[690-711]
	FALSE	High	[R].VEQIAAIAQELNELDYHDAVNVNDR.[C]		2.32766e-05	0.00195875	1	2	2	P35609	P35609 [458-482]		0	2839.39		Homo sapiens	100			1.93919e+08				Not Found	Not Found	Not Found	Not Found	Not Found	Not Found	Not Found	Not Found	High	High	8.571e-05	4.007e-09	3.85	84.4	Homo sapiens	Used	Used	R.VEQIAAIAQELNELDYHDAVNVNDR.C	[458-482]
	FALSE	High	[R].VEQIAAIAQELNELDYHDAVNVNDR.[C]	1xDeamidated [N/Q]	8.07293e-05	0.00195875	1	2	5	P35609	P35609 [458-482]		0	2840.37		Homo sapiens	100			3.07119e+08				Not Found	Not Found	Not Found	Not Found	Not Found	Not Found	Not Found	Not Found	High	High	8.571e-05	3.009e-08	4.76	84.85	Homo sapiens	Used	Not Used	R.VEQIAAIAQELNELDYHDAVNVNDR.C	[458-482]
	FALSE	High	[K].VLAVNQENER.[L]		0.135068	0.00987215	1	2	1	P35609	P35609 [272-281]		0	1171.61		Homo sapiens	100			1.88272e+06				Not Found	Not Found	Not Found	Not Found	Not Found	Not Found	Not Found	Not Found	High	High	0.0005362	0.004848	1.34	36.39	Homo sapiens	Used	Used	K.VLAVNQENER.L	[272-281]
	FALSE	High	[R].DQSLQEELAR.[Q]		0.0589236	0.00492486	1	2	1	P35609	P35609 [622-631]		0	1188.59		Homo sapiens	100			1.04371e+08				Not Found	Not Found	Not Found	Not Found	Not Found	Not Found	Not Found	Not Found	High	High	0.0002241	0.001228	2.37	50.97	Homo sapiens	Used	Used	R.DQSLQEELAR.Q	[622-631]
	FALSE	High	[K].EGLLLWCQR.[K]	1xCarbamidomethyl [C7]	0.0644607	0.00492486	2	8	1	Q08043; P35609	Q08043 [162-170]; P35609 [155-163]		0	1174.6		Homo sapiens	100			6.81198e+07			Shared	Not Found	Not Found	Not Found	Not Found	Not Found	Not Found	Not Found	Not Found	High	High	0.0002241	0.001412	2.47	73.54	Homo sapiens	Not Used	Not Used	K.EGLLLWCQR.K	[155-163]
	FALSE	High	[R].ELPPDQAQYCIK.[R]	1xCarbamidomethyl [C10]	0.0285907	0.00368619	1	2	1	P35609	P35609 [853-864]		0	1461.7		Homo sapiens							No Quan Values	Not Found	Not Found	Not Found	Not Found	Not Found	Not Found	Not Found	Not Found	High	High	0.0001595	0.0003945	1.71		Homo sapiens	Not Used	Not Used	R.ELPPDQAQYCIK.R	[853-864]
	FALSE	High	[R].DLLLDPAWEK.[Q]		0.0151295	0.00195875	2	9	4	Q08043; P35609	Q08043 [36-45]; P35609 [29-38]		0	1199.63		Homo sapiens	100			9.16044e+08			Shared	Not Found	Not Found	Not Found	Not Found	Not Found	Not Found	Not Found	Not Found	High	High	8.571e-05	0.0001431	2.12	73.81	Homo sapiens	Not Used	Not Used	R.DLLLDPAWEK.Q	[29-38]
	FALSE	High	[RK].LASELLEWIR.[R]		0.0339656	0.00368619	2	3	1	Q08043; P35609	Q08043 [296-305]; P35609 [289-298]		0	1229.69		Homo sapiens	100			5.4095e+07			Shared	Not Found	Not Found	Not Found	Not Found	Not Found	Not Found	Not Found	Not Found	High	High	0.0001595	0.0005156	1.88	86.7	Homo sapiens	Not Used	Not Used	R.LASELLEWIR.R	[289-298]
	FALSE	High	[R].ETADTDTAEQVIASFR.[I]		0.0226533	0.00195875	1	2	1	P35609	P35609 [821-836]		0	1753.82		Homo sapiens	100			4.56891e+07				Not Found	Not Found	Not Found	Not Found	Not Found	Not Found	Not Found	Not Found	High	High	8.571e-05	0.0002721	2.5	76.42	Homo sapiens	Used	Used	R.ETADTDTAEQVIASFR.I	[821-836]
	FALSE	High	[K].GYEEWLLNEIR.[R]		0.002917	0.00195875	1	8	1	P35609	P35609 [384-394]		0	1421.71		Homo sapiens	100			5.81275e+06		123.8		Not Found	Not Found	Not Found	Not Found	Not Found	Not Found	Peak Found	Peak Found	High	High	8.571e-05	9.988e-06	3.1	83.63	Homo sapiens	Used	Used	K.GYEEWLLNEIR.R	[384-394]
FALSE	Master Protein	Q7Z794	Keratin, type II cytoskeletal 1b [OS=Homo sapiens]	7		Homo sapiens	4	25	3	578	61.9	5.99	54.63	4	0.834	65.17	4.58113e+08	4.42034e+08		65.96		3018666	2.07878e+06	959210		444158868	3.85533e+08	5.74965e+06	181565888	Not Found	High	High	High	Not Found	Peak Found	High	Peak Found	Peak Found	1		Homo sapiens
	Checked	Confidence	Annotated Sequence	Modifications	Qvality PEP	Qvality q-value	# Protein Groups	# Proteins	# PSMs	Master Protein Accessions	Positions in Master Proteins	Modifications in Master Proteins	# Missed Cleavages	Theo. MH+ [Da]	Marked as	Species Map	Abundance Ratio: (real sample) / (control sample)	Abundance Ratio Variability [%]: (real sample) / (control sample)	Abundances (Grouped): control sample	Abundances (Grouped): real sample	Abundances (Grouped) CV [%]: control sample	Abundances (Grouped) CV [%]: real sample	Quan Info	Found in Sample: [S478] F482: Sample, control sample, direct solution, normoxia, 5	Found in Sample: [S480] F484: Sample, control sample, direct solution, normoxia, 5	Found in Sample: [S482] F486: Sample, control sample, direct solution, normoxia, 5	Found in Sample: [S484] F488: Sample, control sample, direct solution, normoxia, 5	Found in Sample: [S486] F490: Sample, control sample, direct solution, normoxia, 5	Found in Sample: [S479] F483: Sample, real sample, direct solution, normoxia, 1	Found in Sample: [S481] F485: Sample, real sample, direct solution, normoxia, 3	Found in Sample: [S483] F487: Sample, real sample, direct solution, normoxia, 4	Found in Sample: [S485] F489: Sample, real sample, direct solution, normoxia, 2	Confidence (by Search Engine): Sequest HT	Percolator q-Value (by Search Engine): Sequest HT	Percolator PEP (by Search Engine): Sequest HT	XCorr (by Search Engine): Sequest HT	Top Apex RT [min]	Species Names	Quan Usage	Quan Ratio Usage	Sequence in Protein	Positions in Proteins
	FALSE	High	[K].YQELQITAGR.[H]	1xDeamidated [Q2]	0.0283901	0.00368619	1	1	4	Q7Z794	Q7Z794 [361-370]		0	1179.6		Homo sapiens	0.834	65.17	4.58113e+08	4.33356e+08		66.16		Not Found	High	High	High	Not Found	Peak Found	High	Peak Found	Peak Found	High	0.0001595	0.0003903	2.41	53.06	Homo sapiens	Used	Not Used	K.YQELQITAGR.H	[361-370]
	FALSE	High	[R].SMQDVVEDYK.[S]		0.0307834	0.00368619	1	1	1	Q7Z794	Q7Z794 [242-251]		0	1213.54		Homo sapiens	100			4.61453e+06		111.45		Not Found	Not Found	Not Found	Not Found	Not Found	Peak Found	High	Not Found	Not Found	High	0.0001595	0.0004428	2.2	53.91	Homo sapiens	Used	Used	R.SMQDVVEDYK.S	[242-251]
	FALSE	High	[R].FLEQQNQVLQTK.[W]		0.000648349	0.00195875	3	6	15	Q7Z794; P35908; P04264.6	Q7Z794 [184-195]; P35908 [198-209]; P04264.6 [200-211]		0	1475.79	contaimiant	Homo sapiens	4.38	80.79	1.65426e+08	7.24509e+08		54.94	Shared	Not Found	High	High	High	Not Found	High	High	High	High	High	8.571e-05	8.778e-07	2.13	51.21	Homo sapiens	Not Used	Not Used	R.FLEQQNQVLQTK.W	[184-195]
	FALSE	High	[R].FLEQQNQVLQTK.[W]	1xDeamidated [N6]	0.00209276	0.00195875	3	6	4	Q7Z794; P35908; P04264.6	Q7Z794 [184-195]; P35908 [198-209]; P04264.6 [200-211]		0	1476.77	contaimiant	Homo sapiens	100			1.42736e+07		87.19	Shared	Not Found	Not Found	Not Found	Not Found	Not Found	High	High	High	High	High	8.571e-05	5.827e-06	2.01	53	Homo sapiens	Not Used	Not Used	R.FLEQQNQVLQTK.W	[184-195]
	FALSE	High	[R].EQIMVLNNK.[F]		0.0704983	0.00492486	1	1	1	Q7Z794	Q7Z794 [166-174]		0	1088.58		Homo sapiens	100			2.18201e+06				Not Found	Not Found	Not Found	Not Found	Not Found	Not Found	High	Not Found	Not Found	High	0.0002894	0.001626	2.02	50.25	Homo sapiens	Used	Used	R.EQIMVLNNK.F	[166-174]
FALSE	Master Protein	P19237	Troponin I, slow skeletal muscle [OS=Homo sapiens]	22		Homo sapiens	5	20	5	187	21.7	9.58	51.84	5	100			2.51045e+09											8.94106e+08	Not Found	Not Found	Not Found	Not Found	Not Found	Not Found	Not Found	Not Found	High	1		Homo sapiens
	Checked	Confidence	Annotated Sequence	Modifications	Qvality PEP	Qvality q-value	# Protein Groups	# Proteins	# PSMs	Master Protein Accessions	Positions in Master Proteins	Modifications in Master Proteins	# Missed Cleavages	Theo. MH+ [Da]	Marked as	Species Map	Abundance Ratio: (real sample) / (control sample)	Abundance Ratio Variability [%]: (real sample) / (control sample)	Abundances (Grouped): control sample	Abundances (Grouped): real sample	Abundances (Grouped) CV [%]: control sample	Abundances (Grouped) CV [%]: real sample	Quan Info	Found in Sample: [S478] F482: Sample, control sample, direct solution, normoxia, 5	Found in Sample: [S480] F484: Sample, control sample, direct solution, normoxia, 5	Found in Sample: [S482] F486: Sample, control sample, direct solution, normoxia, 5	Found in Sample: [S484] F488: Sample, control sample, direct solution, normoxia, 5	Found in Sample: [S486] F490: Sample, control sample, direct solution, normoxia, 5	Found in Sample: [S479] F483: Sample, real sample, direct solution, normoxia, 1	Found in Sample: [S481] F485: Sample, real sample, direct solution, normoxia, 3	Found in Sample: [S483] F487: Sample, real sample, direct solution, normoxia, 4	Found in Sample: [S485] F489: Sample, real sample, direct solution, normoxia, 2	Confidence (by Search Engine): Sequest HT	Percolator q-Value (by Search Engine): Sequest HT	Percolator PEP (by Search Engine): Sequest HT	XCorr (by Search Engine): Sequest HT	Top Apex RT [min]	Species Names	Quan Usage	Quan Ratio Usage	Sequence in Protein	Positions in Proteins
	FALSE	High	[R].VSADAMLR.[A]		0.0874678	0.00626983	1	1	2	P19237	P19237 [118-125]		0	862.445		Homo sapiens	100			2.45383e+08				Not Found	Not Found	Not Found	Not Found	Not Found	Not Found	Not Found	Not Found	High	High	0.0003512	0.002314	2.08	46.37	Homo sapiens	Used	Used	R.VSADAMLR.A	[118-125]
	FALSE	High	[K].ECWEQEHEER.[E]	1xCarbamidomethyl [C2]	0.00289625	0.00195875	1	1	7	P19237	P19237 [28-37]		0	1431.56		Homo sapiens	100			1.06981e+09				Not Found	Not Found	Not Found	Not Found	Not Found	Not Found	Not Found	Not Found	High	High	8.571e-05	9.862e-06	2.88	36.07	Homo sapiens	Used	Used	K.ECWEQEHEER.E	[28-37]
	FALSE	High	[K].AKECWEQEHEER.[E]	1xCarbamidomethyl [C4]	4.47657e-05	0.00195875	1	1	6	P19237	P19237 [26-37]		1	1630.69		Homo sapiens	100			1.73216e+08				Not Found	Not Found	Not Found	Not Found	Not Found	Not Found	Not Found	Not Found	High	High	8.571e-05	1.16e-08	4.09	37.2	Homo sapiens	Used	Used	K.AKECWEQEHEER.E	[26-37]
	FALSE	High	[K].ERPVEVGDWR.[K]		0.025632	0.00195875	1	1	3	P19237	P19237 [153-162]		0	1242.62		Homo sapiens	100			8.69362e+08				Not Found	Not Found	Not Found	Not Found	Not Found	Not Found	Not Found	Not Found	High	High	8.571e-05	0.0003306	2.81	50.12	Homo sapiens	Used	Used	K.ERPVEVGDWR.K	[153-162]
	FALSE	High	[R].GLSLSALQDLCR.[E]	1xCarbamidomethyl [C11]	0.00686718	0.00195875	1	1	2	P19237	P19237 [56-67]		0	1332.69		Homo sapiens	100			1.52683e+08				Not Found	Not Found	Not Found	Not Found	Not Found	Not Found	Not Found	Not Found	High	High	8.571e-05	3.993e-05	3.07	73.82	Homo sapiens	Used	Used	R.GLSLSALQDLCR.E	[56-67]
FALSE	Master Protein	P08779	Keratin, type I cytoskeletal 16 [OS=Homo sapiens]	16		Homo sapiens	7	25	4	473	51.2	5.05	51.38	7	100			3.42502e+06		144.12						29737883	384103	1.65999e+06	2.04792e+06	Not Found	Not Found	Not Found	Not Found	Not Found	High	Peak Found	Peak Found	High	1		Homo sapiens
	Checked	Confidence	Annotated Sequence	Modifications	Qvality PEP	Qvality q-value	# Protein Groups	# Proteins	# PSMs	Master Protein Accessions	Positions in Master Proteins	Modifications in Master Proteins	# Missed Cleavages	Theo. MH+ [Da]	Marked as	Species Map	Abundance Ratio: (real sample) / (control sample)	Abundance Ratio Variability [%]: (real sample) / (control sample)	Abundances (Grouped): control sample	Abundances (Grouped): real sample	Abundances (Grouped) CV [%]: control sample	Abundances (Grouped) CV [%]: real sample	Quan Info	Found in Sample: [S478] F482: Sample, control sample, direct solution, normoxia, 5	Found in Sample: [S480] F484: Sample, control sample, direct solution, normoxia, 5	Found in Sample: [S482] F486: Sample, control sample, direct solution, normoxia, 5	Found in Sample: [S484] F488: Sample, control sample, direct solution, normoxia, 5	Found in Sample: [S486] F490: Sample, control sample, direct solution, normoxia, 5	Found in Sample: [S479] F483: Sample, real sample, direct solution, normoxia, 1	Found in Sample: [S481] F485: Sample, real sample, direct solution, normoxia, 3	Found in Sample: [S483] F487: Sample, real sample, direct solution, normoxia, 4	Found in Sample: [S485] F489: Sample, real sample, direct solution, normoxia, 2	Confidence (by Search Engine): Sequest HT	Percolator q-Value (by Search Engine): Sequest HT	Percolator PEP (by Search Engine): Sequest HT	XCorr (by Search Engine): Sequest HT	Top Apex RT [min]	Species Names	Quan Usage	Quan Ratio Usage	Sequence in Protein	Positions in Proteins
	FALSE	High	[R].LLEGEDAHLSSQQASGQSYSSR.[E]	1xDeamidated [Q]	0.160287	0.00987215	1	1	2	P08779	P08779 [420-441]		0	2351.07		Homo sapiens	100			4.87354e+06		114.68		Not Found	Not Found	Not Found	Not Found	Not Found	High	Not Found	Peak Found	Not Found	High	0.0006491	0.006617	1	46.79	Homo sapiens	Used	Not Used	R.LLEGEDAHLSSQQASGQSYSSR.E	[420-441]
	FALSE	High	[K].VTMQNLNDR.[L]		0.0199461	0.00195875	3	7	4	P02533; Keratin,; P08779	P02533 [117-125]; Keratin, [148-156]; P08779 [119-127]		0	1090.53	contaimiant	Homo sapiens	100			1.22488e+08		60.67	Shared	Not Found	Not Found	Not Found	Not Found	Not Found	High	High	High	High	High	8.571e-05	0.0002222	2.32	41.88	Homo sapiens	Not Used	Not Used	K.VTMQNLNDR.L	[119-127]
	FALSE	High	[K].VTMQNLNDR.[L]	1xDeamidated [N7]	0.0577127	0.00492486	3	7	3	P02533; Keratin,; P08779	P02533 [117-125]; Keratin, [148-156]; P08779 [119-127]		0	1091.51	contaimiant	Homo sapiens	100			5.2646e+07		55.31	Shared	Not Found	Not Found	Not Found	Not Found	Not Found	Peak Found	High	High	High	High	0.0002241	0.001186	2.71	42.11	Homo sapiens	Not Used	Not Used	K.VTMQNLNDR.L	[119-127]
	FALSE	High	[R].LEQEIATYR.[RS]		0.021408	0.00195875	3	7	4	P02533; P13646; P08779	P02533 [408-416]; P13646 [398-406]; P08779 [410-418]		0	1122.58		Homo sapiens	100			2.58229e+07		95.93	Shared	Not Found	Not Found	Not Found	Not Found	Not Found	High	High	High	High	High	8.571e-05	0.0002488	2.74	45.68	Homo sapiens	Not Used	Not Used	R.LEQEIATYR.R	[410-418]
	FALSE	High	[R].DQYEQMAEK.[N]		0.136872	0.00987215	1	1	1	P08779	P08779 [291-299]		0	1141.48		Homo sapiens	100			697355		162.8		Not Found	Not Found	Not Found	Not Found	Not Found	High	Peak Found	Peak Found	Peak Found	High	0.0005362	0.004957	1.43	37.24	Homo sapiens	Used	Used	R.DQYEQMAEK.N	[291-299]
	FALSE	High	[R].DAETWFLSK.[T]		0.194541	0.00987215	1	1	1	P08779	P08779 [303-311]		0	1096.53		Homo sapiens							No Quan Values	Not Found	Not Found	Not Found	Not Found	Not Found	High	Not Found	Not Found	Not Found	High	0.0007039	0.009642	2.04		Homo sapiens	Not Used	Not Used	R.DAETWFLSK.T	[303-311]
	FALSE	High	[R].LAADDFR.[TL]		0.193303	0.00987215	4	13	8	P02533; Keratin,; P13646; P08779	P02533 [195-201]; Keratin, [229-235]; P13646 [185-191]; P08779 [197-203]		0	807.4	contaimiant	Homo sapiens	76.207	40.96	7.2065e+06	5.49186e+08		47.58	Shared	Not Found	Peak Found	Not Found	Not Found	Not Found	High	High	High	High	High	0.0007039	0.009495	1.96	44.39	Homo sapiens	Not Used	Not Used	R.LAADDFR.T	[197-203]
	FALSE	High	[K].EVASNSELVQSSR.[S]		0.00288593	0.00195875	1	1	2	P08779	P08779 [318-330]		0	1405.69		Homo sapiens	100			4508338		79.02		Not Found	Not Found	Not Found	Not Found	Not Found	High	Peak Found	Not Found	High	High	8.571e-05	9.81e-06	2.48	39.02	Homo sapiens	Used	Used	K.EVASNSELVQSSR.S	[318-330]
FALSE	Master Protein	P48788	Troponin I, fast skeletal muscle [OS=Homo sapiens]	25		Homo sapiens	3	17	3	182	21.3	8.73	43.79	3	100			1.9358e+09											689440570	Not Found	Not Found	Not Found	Not Found	Not Found	Not Found	Not Found	Not Found	High	1		Homo sapiens
	Checked	Confidence	Annotated Sequence	Modifications	Qvality PEP	Qvality q-value	# Protein Groups	# Proteins	# PSMs	Master Protein Accessions	Positions in Master Proteins	Modifications in Master Proteins	# Missed Cleavages	Theo. MH+ [Da]	Marked as	Species Map	Abundance Ratio: (real sample) / (control sample)	Abundance Ratio Variability [%]: (real sample) / (control sample)	Abundances (Grouped): control sample	Abundances (Grouped): real sample	Abundances (Grouped) CV [%]: control sample	Abundances (Grouped) CV [%]: real sample	Quan Info	Found in Sample: [S478] F482: Sample, control sample, direct solution, normoxia, 5	Found in Sample: [S480] F484: Sample, control sample, direct solution, normoxia, 5	Found in Sample: [S482] F486: Sample, control sample, direct solution, normoxia, 5	Found in Sample: [S484] F488: Sample, control sample, direct solution, normoxia, 5	Found in Sample: [S486] F490: Sample, control sample, direct solution, normoxia, 5	Found in Sample: [S479] F483: Sample, real sample, direct solution, normoxia, 1	Found in Sample: [S481] F485: Sample, real sample, direct solution, normoxia, 3	Found in Sample: [S483] F487: Sample, real sample, direct solution, normoxia, 4	Found in Sample: [S485] F489: Sample, real sample, direct solution, normoxia, 2	Confidence (by Search Engine): Sequest HT	Percolator q-Value (by Search Engine): Sequest HT	Percolator PEP (by Search Engine): Sequest HT	XCorr (by Search Engine): Sequest HT	Top Apex RT [min]	Species Names	Quan Usage	Quan Ratio Usage	Sequence in Protein	Positions in Proteins
	FALSE	High	[K].QNYLAEHCPPLHIPGSMSEVQELCK.[Q]	2xCarbamidomethyl [C8; C24]; 1xDeamidated [Q1]	0.0595383	0.00492486	1	2	1	P48788	P48788 [42-66]		0	2938.35		Homo sapiens	100			5.32129e+07				Not Found	Not Found	Not Found	Not Found	Not Found	Not Found	Not Found	Not Found	High	High	0.0002241	0.001246	1.94	74.2	Homo sapiens	Used	Not Used	K.QNYLAEHCPPLHIPGSMSEVQELCK.Q	[42-66]
	FALSE	High	[K].QNYLAEHCPPLHIPGSMSEVQELCK.[Q]	2xCarbamidomethyl [C8; C24]; 2xDeamidated [Q1; N2]	0.0511152	0.00492486	1	2	1	P48788	P48788 [42-66]		0	2939.34		Homo sapiens							No Quan Values	Not Found	Not Found	Not Found	Not Found	Not Found	Not Found	Not Found	Not Found	High	High	0.0002241	0.0009804	2.54		Homo sapiens	Not Used	Not Used	K.QNYLAEHCPPLHIPGSMSEVQELCK.Q	[42-66]
	FALSE	High	[R].MSADAMLK.[A]		0.122631	0.00755724	1	2	3	P48788	P48788 [117-124]		0	866.411		Homo sapiens	100			6.70672e+08				Not Found	Not Found	Not Found	Not Found	Not Found	Not Found	Not Found	Not Found	High	High	0.0004067	0.004098	2.56	48.16	Homo sapiens	Used	Used	R.MSADAMLK.A	[117-124]
	FALSE	High	[K].SVMLQIAATELEK.[E]		0.000481955	0.00195875	1	2	12	P48788	P48788 [20-32]		0	1432.77		Homo sapiens	100			1.21191e+09				Not Found	Not Found	Not Found	Not Found	Not Found	Not Found	Not Found	Not Found	High	High	8.571e-05	5.419e-07	3.26	74.77	Homo sapiens	Used	Used	K.SVMLQIAATELEK.E	[20-32]
FALSE	Master Protein	sp		25	contaimiant		4	29	4	238	26.9	6.06	41.1	4	100			1.08291e+08		61.14						1.08291e+08	1.82625e+08	4.74424e+07		Not Found	Not Found	Not Found	Not Found	Not Found	High	High	High	Not Found	1
	Checked	Confidence	Annotated Sequence	Modifications	Qvality PEP	Qvality q-value	# Protein Groups	# Proteins	# PSMs	Master Protein Accessions	Positions in Master Proteins	Modifications in Master Proteins	# Missed Cleavages	Theo. MH+ [Da]	Marked as	Species Map	Abundance Ratio: (real sample) / (control sample)	Abundance Ratio Variability [%]: (real sample) / (control sample)	Abundances (Grouped): control sample	Abundances (Grouped): real sample	Abundances (Grouped) CV [%]: control sample	Abundances (Grouped) CV [%]: real sample	Quan Info	Found in Sample: [S478] F482: Sample, control sample, direct solution, normoxia, 5	Found in Sample: [S480] F484: Sample, control sample, direct solution, normoxia, 5	Found in Sample: [S482] F486: Sample, control sample, direct solution, normoxia, 5	Found in Sample: [S484] F488: Sample, control sample, direct solution, normoxia, 5	Found in Sample: [S486] F490: Sample, control sample, direct solution, normoxia, 5	Found in Sample: [S479] F483: Sample, real sample, direct solution, normoxia, 1	Found in Sample: [S481] F485: Sample, real sample, direct solution, normoxia, 3	Found in Sample: [S483] F487: Sample, real sample, direct solution, normoxia, 4	Found in Sample: [S485] F489: Sample, real sample, direct solution, normoxia, 2	Confidence (by Search Engine): Sequest HT	Percolator q-Value (by Search Engine): Sequest HT	Percolator PEP (by Search Engine): Sequest HT	XCorr (by Search Engine): Sequest HT	Top Apex RT [min]	Species Names	Quan Usage	Quan Ratio Usage	Sequence in Protein	Positions in Proteins
	FALSE	High	[K].SAMPEGYVQER.[T]		0.03669	0.00368619	1	1	6	sp	sp [86-96]		0	1266.58	contaimiant		100			46054964		55.38		Not Found	Not Found	Not Found	Not Found	Not Found	High	High	High	Not Found	High	0.0001595	0.0005813	1.66	45.44		Used	Used	K.SAMPEGYVQER.T	[86-96]
	FALSE	High	[K].LEYNYNSHNVYIMADK.[Q]	1xDeamidated [N6]; 1xOxidation [M13]	0.0305677	0.00368619	1	1	1	sp	sp [141-156]		0	1990.89	contaimiant								No Quan Values	Not Found	Not Found	Not Found	Not Found	Not Found	Not Found	High	Not Found	Not Found	High	0.0001595	0.0004365	2.15			Not Used	Not Used	K.LEYNYNSHNVYIMADK.Q	[141-156]
	FALSE	High	[K].FEGDTLVNR.[I]		0.0325641	0.00368619	1	1	3	sp	sp [114-122]		0	1050.52	contaimiant		100			42584448		58.89		Not Found	Not Found	Not Found	Not Found	Not Found	High	High	High	Not Found	High	0.0001595	0.0004831	2.1	47.04		Used	Used	K.FEGDTLVNR.I	[114-122]
	FALSE	High	[K].GEELFTGVVPILVELDGDVNGHK.[F]		0.00797599	0.00195875	1	1	2	sp	sp [4-26]		0	2437.26	contaimiant		100			1.01452e+07		87.46		Not Found	Not Found	Not Found	Not Found	Not Found	High	High	Not Found	Not Found	High	8.571e-05	5.097e-05	2.58	100.58		Used	Used	K.GEELFTGVVPILVELDGDVNGHK.F	[4-26]
	FALSE	High	[K].GEELFTGVVPILVELDGDVNGHK.[F]	1xDeamidated [N20]	0.00108458	0.00195875	1	1	17	sp	sp [4-26]		0	2438.24	contaimiant		100			1.88224e+07		66.31		Not Found	Not Found	Not Found	Not Found	Not Found	High	High	High	Not Found	High	8.571e-05	2.008e-06	4.27	98.57		Used	Not Used	K.GEELFTGVVPILVELDGDVNGHK.F	[4-26]
FALSE	Master Protein	sp	Creatine kinase M-type [OS=Homo sapiens]	18	contaimiant	Homo sapiens	5	12	5	381	43.1	7.25	38.24	5	100			6.69368e+08											2.38397e+08	Not Found	Not Found	Not Found	Not Found	Not Found	Not Found	Not Found	Not Found	High	1		Homo sapiens
	Checked	Confidence	Annotated Sequence	Modifications	Qvality PEP	Qvality q-value	# Protein Groups	# Proteins	# PSMs	Master Protein Accessions	Positions in Master Proteins	Modifications in Master Proteins	# Missed Cleavages	Theo. MH+ [Da]	Marked as	Species Map	Abundance Ratio: (real sample) / (control sample)	Abundance Ratio Variability [%]: (real sample) / (control sample)	Abundances (Grouped): control sample	Abundances (Grouped): real sample	Abundances (Grouped) CV [%]: control sample	Abundances (Grouped) CV [%]: real sample	Quan Info	Found in Sample: [S478] F482: Sample, control sample, direct solution, normoxia, 5	Found in Sample: [S480] F484: Sample, control sample, direct solution, normoxia, 5	Found in Sample: [S482] F486: Sample, control sample, direct solution, normoxia, 5	Found in Sample: [S484] F488: Sample, control sample, direct solution, normoxia, 5	Found in Sample: [S486] F490: Sample, control sample, direct solution, normoxia, 5	Found in Sample: [S479] F483: Sample, real sample, direct solution, normoxia, 1	Found in Sample: [S481] F485: Sample, real sample, direct solution, normoxia, 3	Found in Sample: [S483] F487: Sample, real sample, direct solution, normoxia, 4	Found in Sample: [S485] F489: Sample, real sample, direct solution, normoxia, 2	Confidence (by Search Engine): Sequest HT	Percolator q-Value (by Search Engine): Sequest HT	Percolator PEP (by Search Engine): Sequest HT	XCorr (by Search Engine): Sequest HT	Top Apex RT [min]	Species Names	Quan Usage	Quan Ratio Usage	Sequence in Protein	Positions in Proteins
	FALSE	High	[K].SFLVWVNEEDHLR.[V]		0.000610138	0.00195875	1	1	7	sp	sp [224-236]		0	1643.82	contaimiant	Homo sapiens	100			3.06061e+08				Not Found	Not Found	Not Found	Not Found	Not Found	Not Found	Not Found	Not Found	High	High	8.571e-05	7.941e-07	4.09	79.24	Homo sapiens	Used	Used	K.SFLVWVNEEDHLR.V	[224-236]
	FALSE	High	[K].SFLVWVNEEDHLR.[V]	1xDeamidated [N7]	0.00156701	0.00195875	1	1	1	sp	sp [224-236]		0	1644.8	contaimiant	Homo sapiens							No Quan Values	Not Found	Not Found	Not Found	Not Found	Not Found	Not Found	Not Found	Not Found	High	High	8.571e-05	3.652e-06	2.63		Homo sapiens	Not Used	Not Used	K.SFLVWVNEEDHLR.V	[224-236]
	FALSE	High	[K].LSVEALNSLTGEFK.[G]		0.0240548	0.00195875	1	1	1	sp	sp [157-170]		0	1507.8	contaimiant	Homo sapiens							No Quan Values	Not Found	Not Found	Not Found	Not Found	Not Found	Not Found	Not Found	Not Found	High	High	8.571e-05	0.0002994	2.8		Homo sapiens	Not Used	Not Used	K.LSVEALNSLTGEFK.G	[157-170]
	FALSE	High	[K].FEEILTR.[L]		0.160811	0.00987215	1	1	1	sp	sp [308-314]		0	907.488	contaimiant	Homo sapiens	100			1.85798e+08				Not Found	Not Found	Not Found	Not Found	Not Found	Not Found	Not Found	Not Found	High	High	0.0006491	0.00666	2.05	51.81	Homo sapiens	Used	Used	K.FEEILTR.L	[308-314]
	FALSE	High	[R].GTGGVDTAAVGSVFDVSNADR.[L]		3.92211e-05	0.00195875	1	1	1	sp	sp [321-341]		0	1994.94	contaimiant	Homo sapiens							No Quan Values	Not Found	Not Found	Not Found	Not Found	Not Found	Not Found	Not Found	Not Found	High	High	8.571e-05	9.354e-09	4.26		Homo sapiens	Not Used	Not Used	R.GTGGVDTAAVGSVFDVSNADR.L	[321-341]
	FALSE	High	[K].GGDDLDPNYVLSSR.[V]		0.0072702	0.00195875	1	1	1	sp	sp [117-130]		0	1507.7	contaimiant	Homo sapiens	100			1.77509e+08				Not Found	Not Found	Not Found	Not Found	Not Found	Not Found	Not Found	Not Found	High	High	8.571e-05	4.388e-05	2.53	60.3	Homo sapiens	Used	Used	K.GGDDLDPNYVLSSR.V	[117-130]
FALSE	Master Protein	P04075	fructose-bisphosphate aldolase A [OS=Homo sapiens]	24		Homo sapiens	8	28	6	364	39.4	8.09	37.62	8	100			6.35926e+08											226486824	Not Found	Not Found	Not Found	Not Found	Not Found	Not Found	Not Found	Not Found	High	1		Homo sapiens
	Checked	Confidence	Annotated Sequence	Modifications	Qvality PEP	Qvality q-value	# Protein Groups	# Proteins	# PSMs	Master Protein Accessions	Positions in Master Proteins	Modifications in Master Proteins	# Missed Cleavages	Theo. MH+ [Da]	Marked as	Species Map	Abundance Ratio: (real sample) / (control sample)	Abundance Ratio Variability [%]: (real sample) / (control sample)	Abundances (Grouped): control sample	Abundances (Grouped): real sample	Abundances (Grouped) CV [%]: control sample	Abundances (Grouped) CV [%]: real sample	Quan Info	Found in Sample: [S478] F482: Sample, control sample, direct solution, normoxia, 5	Found in Sample: [S480] F484: Sample, control sample, direct solution, normoxia, 5	Found in Sample: [S482] F486: Sample, control sample, direct solution, normoxia, 5	Found in Sample: [S484] F488: Sample, control sample, direct solution, normoxia, 5	Found in Sample: [S486] F490: Sample, control sample, direct solution, normoxia, 5	Found in Sample: [S479] F483: Sample, real sample, direct solution, normoxia, 1	Found in Sample: [S481] F485: Sample, real sample, direct solution, normoxia, 3	Found in Sample: [S483] F487: Sample, real sample, direct solution, normoxia, 4	Found in Sample: [S485] F489: Sample, real sample, direct solution, normoxia, 2	Confidence (by Search Engine): Sequest HT	Percolator q-Value (by Search Engine): Sequest HT	Percolator PEP (by Search Engine): Sequest HT	XCorr (by Search Engine): Sequest HT	Top Apex RT [min]	Species Names	Quan Usage	Quan Ratio Usage	Sequence in Protein	Positions in Proteins
	FALSE	High	[R].QLLLTADDR.[V]		0.0281909	0.00368619	1	3	1	P04075	P04075 [61-69]		0	1044.57	contaimiant	Homo sapiens	100			1.02487e+08				Not Found	Not Found	Not Found	Not Found	Not Found	Not Found	Not Found	Not Found	High	High	0.0001595	0.0003851	2.83	51.81	Homo sapiens	Used	Used	R.QLLLTADDR.V	[61-69]
	FALSE	High	[K].RLQSIGTENTEENR.[R]		0.0072702	0.00195875	1	3	1	P04075	P04075 [43-56]		1	1646.81	contaimiant	Homo sapiens	100			5.66943e+07				Not Found	Not Found	Not Found	Not Found	Not Found	Not Found	Not Found	Not Found	High	High	8.571e-05	4.385e-05	3.73	37.61	Homo sapiens	Used	Used	K.RLQSIGTENTEENR.R	[43-56]
	FALSE	High	[R].LQSIGTENTEENR.[R]		0.00267747	0.00195875	1	3	2	P04075	P04075 [44-56]		0	1490.71	contaimiant	Homo sapiens	100			1.02582e+08				Not Found	Not Found	Not Found	Not Found	Not Found	Not Found	Not Found	Not Found	High	High	8.571e-05	8.679e-06	3.2	38.68	Homo sapiens	Used	Used	R.LQSIGTENTEENR.R	[44-56]
	FALSE	High	[R].LQSIGTENTEENRR.[F]	1xDeamidated [N]	0.194541	0.00987215	1	3	2	P04075	P04075 [44-57]		1	1647.79	contaimiant	Homo sapiens							Not Reliable	Not Found	Not Found	Not Found	Not Found	Not Found	Not Found	Not Found	Not Found	High	High	0.0007039	0.009637	2.35		Homo sapiens	Not Used	Not Used	R.LQSIGTENTEENRR.F	[44-57]
	FALSE	High	[R].LQSIGTENTEENRR.[F]		0.0364338	0.00368619	1	3	3	P04075	P04075 [44-57]		1	1646.81	contaimiant	Homo sapiens	100			2.32644e+08				Not Found	Not Found	Not Found	Not Found	Not Found	Not Found	Not Found	Not Found	High	High	0.0001595	0.0005774	2.81	36.76	Homo sapiens	Used	Used	R.LQSIGTENTEENRR.F	[44-57]
	FALSE	High	[R].YASICQQNGIVPIVEPEILPDGDHDLK.[R]	1xCarbamidomethyl [C5]; 1xDeamidated [N/Q]	0.0239701	0.00195875	2	4	6	P04075; P09972	P04075 [174-200]; P09972 [174-200]		0	3021.49	contaimiant	Homo sapiens	100			1.81782e+08			Shared	Not Found	Not Found	Not Found	Not Found	Not Found	Not Found	Not Found	Not Found	High	High	8.571e-05	0.0002976	2.84	77.36	Homo sapiens	Not Used	Not Used	R.YASICQQNGIVPIVEPEILPDGDHDLK.R	[174-200]
	FALSE	High	[R].YASICQQNGIVPIVEPEILPDGDHDLKR.[C]	1xCarbamidomethyl [C5]; 1xDeamidated [N/Q]	0.00430411	0.00195875	2	4	6	P04075; P09972	P04075 [174-201]; P09972 [174-201]		1	3177.59	contaimiant	Homo sapiens	100			2.00577e+08			Shared	Not Found	Not Found	Not Found	Not Found	Not Found	Not Found	Not Found	Not Found	High	High	8.571e-05	1.878e-05	2.6	74.2	Homo sapiens	Not Used	Not Used	R.YASICQQNGIVPIVEPEILPDGDHDLKR.C	[174-201]
	FALSE	High	[R].YASICQQNGIVPIVEPEILPDGDHDLK.[R]	1xCarbamidomethyl [C5]; 2xDeamidated [Q6; N/Q]	0.00672187	0.00195875	2	4	4	P04075; P09972	P04075 [174-200]; P09972 [174-200]		0	3022.47	contaimiant	Homo sapiens							Not Reliable	Not Found	Not Found	Not Found	Not Found	Not Found	Not Found	Not Found	Not Found	High	High	8.571e-05	3.858e-05	2.79		Homo sapiens	Not Used	Not Used	R.YASICQQNGIVPIVEPEILPDGDHDLK.R	[174-200]
	FALSE	High	[K].ADDGRPFPQVIK.[S]		0.166676	0.00987215	1	3	2	P04075	P04075 [88-99]		0	1342.71	contaimiant	Homo sapiens	100			1.41519e+08				Not Found	Not Found	Not Found	Not Found	Not Found	Not Found	Not Found	Not Found	High	High	0.0006491	0.00716	1.83	53.68	Homo sapiens	Used	Used	K.ADDGRPFPQVIK.S	[88-99]
	FALSE	High	[K].GVVPLAGTNGETTTQGLDGLSER.[C]	2xDeamidated [N9; Q15]	9.48139e-05	0.00195875	1	3	1	P04075	P04075 [112-134]		0	2274.11	contaimiant	Homo sapiens							No Quan Values	Not Found	Not Found	Not Found	Not Found	Not Found	Not Found	Not Found	Not Found	High	High	8.571e-05	3.892e-08	3.16		Homo sapiens	Not Used	Not Used	K.GVVPLAGTNGETTTQGLDGLSER.C	[112-134]
FALSE	Master Protein	P63316	Troponin C, slow skeletal and cardiac muscles [OS=Homo sapiens]	34		Homo sapiens	5	23	5	161	18.4	4.18	37.32	5	100			1.69363e+09											6.03191e+08	Not Found	Not Found	Not Found	Not Found	Not Found	Not Found	Not Found	Not Found	High	1		Homo sapiens
	Checked	Confidence	Annotated Sequence	Modifications	Qvality PEP	Qvality q-value	# Protein Groups	# Proteins	# PSMs	Master Protein Accessions	Positions in Master Proteins	Modifications in Master Proteins	# Missed Cleavages	Theo. MH+ [Da]	Marked as	Species Map	Abundance Ratio: (real sample) / (control sample)	Abundance Ratio Variability [%]: (real sample) / (control sample)	Abundances (Grouped): control sample	Abundances (Grouped): real sample	Abundances (Grouped) CV [%]: control sample	Abundances (Grouped) CV [%]: real sample	Quan Info	Found in Sample: [S478] F482: Sample, control sample, direct solution, normoxia, 5	Found in Sample: [S480] F484: Sample, control sample, direct solution, normoxia, 5	Found in Sample: [S482] F486: Sample, control sample, direct solution, normoxia, 5	Found in Sample: [S484] F488: Sample, control sample, direct solution, normoxia, 5	Found in Sample: [S486] F490: Sample, control sample, direct solution, normoxia, 5	Found in Sample: [S479] F483: Sample, real sample, direct solution, normoxia, 1	Found in Sample: [S481] F485: Sample, real sample, direct solution, normoxia, 3	Found in Sample: [S483] F487: Sample, real sample, direct solution, normoxia, 4	Found in Sample: [S485] F489: Sample, real sample, direct solution, normoxia, 2	Confidence (by Search Engine): Sequest HT	Percolator q-Value (by Search Engine): Sequest HT	Percolator PEP (by Search Engine): Sequest HT	XCorr (by Search Engine): Sequest HT	Top Apex RT [min]	Species Names	Quan Usage	Quan Ratio Usage	Sequence in Protein	Positions in Proteins
	FALSE	High	[K].SEEELSDLFR.[M]		0.025273	0.00195875	1	1	1	P63316	P63316 [93-102]		0	1224.57		Homo sapiens	100			1.33731e+08				Not Found	Not Found	Not Found	Not Found	Not Found	Not Found	Not Found	Not Found	High	High	8.571e-05	0.0003249	2.63	71.98	Homo sapiens	Used	Used	K.SEEELSDLFR.M	[93-102]
	FALSE	High	[K].AAFDIFVLGAEDGCISTK.[E]	1xCarbamidomethyl [C14]	0.000373959	0.00195875	1	1	15	P63316	P63316 [22-39]		0	1913.93		Homo sapiens	100			2.28788e+07				Not Found	Not Found	Not Found	Not Found	Not Found	Not Found	Not Found	Not Found	High	High	8.571e-05	3.589e-07	2.8	90.25	Homo sapiens	Used	Used	K.AAFDIFVLGAEDGCISTK.E	[22-39]
	FALSE	High	[K].AAVEQLTEEQK.[N]		0.0107567	0.00195875	1	1	2	P63316	P63316 [7-17]		0	1245.63		Homo sapiens	100			1.05517e+09				Not Found	Not Found	Not Found	Not Found	Not Found	Not Found	Not Found	Not Found	High	High	8.571e-05	8.245e-05	2.94	41.69	Homo sapiens	Used	Used	K.AAVEQLTEEQK.N	[7-17]
	FALSE	High	[K].AAVEQLTEEQKNEFK.[A]		0.000152506	0.00195875	1	1	3	P63316	P63316 [7-21]		1	1763.88		Homo sapiens	100			3.87691e+08				Not Found	Not Found	Not Found	Not Found	Not Found	Not Found	Not Found	Not Found	High	High	8.571e-05	8.424e-08	4.54	51.01	Homo sapiens	Used	Used	K.AAVEQLTEEQKNEFK.A	[7-21]
	FALSE	High	[R].IDYDEFLEFMK.[G]		0.00250186	0.00195875	1	1	2	P63316	P63316 [148-158]		0	1449.66		Homo sapiens	100			9.41555e+07				Not Found	Not Found	Not Found	Not Found	Not Found	Not Found	Not Found	Not Found	High	High	8.571e-05	7.788e-06	2.41	89.68	Homo sapiens	Used	Used	R.IDYDEFLEFMK.G	[148-158]
FALSE	Master Protein	Q14315	Filamin-C [OS=Homo sapiens]	2		Homo sapiens	3	15	2	2725	290.8	5.97	35.37	3	0.01		6.62585e+08				165250									High	High	Not Found	High	Not Found	Not Found	Not Found	Not Found	High	1		Homo sapiens
	Checked	Confidence	Annotated Sequence	Modifications	Qvality PEP	Qvality q-value	# Protein Groups	# Proteins	# PSMs	Master Protein Accessions	Positions in Master Proteins	Modifications in Master Proteins	# Missed Cleavages	Theo. MH+ [Da]	Marked as	Species Map	Abundance Ratio: (real sample) / (control sample)	Abundance Ratio Variability [%]: (real sample) / (control sample)	Abundances (Grouped): control sample	Abundances (Grouped): real sample	Abundances (Grouped) CV [%]: control sample	Abundances (Grouped) CV [%]: real sample	Quan Info	Found in Sample: [S478] F482: Sample, control sample, direct solution, normoxia, 5	Found in Sample: [S480] F484: Sample, control sample, direct solution, normoxia, 5	Found in Sample: [S482] F486: Sample, control sample, direct solution, normoxia, 5	Found in Sample: [S484] F488: Sample, control sample, direct solution, normoxia, 5	Found in Sample: [S486] F490: Sample, control sample, direct solution, normoxia, 5	Found in Sample: [S479] F483: Sample, real sample, direct solution, normoxia, 1	Found in Sample: [S481] F485: Sample, real sample, direct solution, normoxia, 3	Found in Sample: [S483] F487: Sample, real sample, direct solution, normoxia, 4	Found in Sample: [S485] F489: Sample, real sample, direct solution, normoxia, 2	Confidence (by Search Engine): Sequest HT	Percolator q-Value (by Search Engine): Sequest HT	Percolator PEP (by Search Engine): Sequest HT	XCorr (by Search Engine): Sequest HT	Top Apex RT [min]	Species Names	Quan Usage	Quan Ratio Usage	Sequence in Protein	Positions in Proteins
	FALSE	High	[K].VAVGQEQAFSVNTR.[G]		0.0923644	0.00626983	1	2	8	Q14315	Q14315 [978-991]		0	1505.77		Homo sapiens	0.01		6.62585e+08					High	High	Not Found	High	Not Found	Not Found	Not Found	Not Found	Not Found	High	0.0008097	0.003094	1.87	54.41	Homo sapiens	Used	Used	K.VAVGQEQAFSVNTR.G	[978-991]
	FALSE	High	[K].TDTYVTDNGDGTYR.[V]	1xDeamidated [N8]	0.0128039	0.00195875	1	2	1	Q14315	Q14315 [1300-1313]		0	1578.66		Homo sapiens							No Quan Values	Not Found	Not Found	Not Found	Not Found	Not Found	Not Found	Not Found	Not Found	High	High	8.571e-05	0.0001093	1.9		Homo sapiens	Not Used	Not Used	K.TDTYVTDNGDGTYR.V	[1300-1313]
	FALSE	High	[R].EAGAGGLSIAVEGPSK.[A]		0.0819756	0.00492486	2	9	6	O75369-1; Q14315	O75369-1 [2220-2235]; Q14315 [2341-2356]		0	1442.75		Homo sapiens	0.01		7.00834e+08				Shared	High	High	High	Not Found	Not Found	Not Found	Not Found	Not Found	Not Found	High	0.0008097	0.002483	2.99	57.02	Homo sapiens	Not Used	Not Used	R.EAGAGGLSIAVEGPSK.A	[2341-2356]
FALSE	Master Protein	Q08043	Alpha-actinin-3 [OS=Homo sapiens]	13		Homo sapiens	11	14	8	901	103.2	5.52	32.05	11	100			2.0361e+08											72516369	Not Found	Not Found	Not Found	Not Found	Not Found	Not Found	Not Found	Not Found	High	1		Homo sapiens
	Checked	Confidence	Annotated Sequence	Modifications	Qvality PEP	Qvality q-value	# Protein Groups	# Proteins	# PSMs	Master Protein Accessions	Positions in Master Proteins	Modifications in Master Proteins	# Missed Cleavages	Theo. MH+ [Da]	Marked as	Species Map	Abundance Ratio: (real sample) / (control sample)	Abundance Ratio Variability [%]: (real sample) / (control sample)	Abundances (Grouped): control sample	Abundances (Grouped): real sample	Abundances (Grouped) CV [%]: control sample	Abundances (Grouped) CV [%]: real sample	Quan Info	Found in Sample: [S478] F482: Sample, control sample, direct solution, normoxia, 5	Found in Sample: [S480] F484: Sample, control sample, direct solution, normoxia, 5	Found in Sample: [S482] F486: Sample, control sample, direct solution, normoxia, 5	Found in Sample: [S484] F488: Sample, control sample, direct solution, normoxia, 5	Found in Sample: [S486] F490: Sample, control sample, direct solution, normoxia, 5	Found in Sample: [S479] F483: Sample, real sample, direct solution, normoxia, 1	Found in Sample: [S481] F485: Sample, real sample, direct solution, normoxia, 3	Found in Sample: [S483] F487: Sample, real sample, direct solution, normoxia, 4	Found in Sample: [S485] F489: Sample, real sample, direct solution, normoxia, 2	Confidence (by Search Engine): Sequest HT	Percolator q-Value (by Search Engine): Sequest HT	Percolator PEP (by Search Engine): Sequest HT	XCorr (by Search Engine): Sequest HT	Top Apex RT [min]	Species Names	Quan Usage	Quan Ratio Usage	Sequence in Protein	Positions in Proteins
	FALSE	High	[R].NVNVQNFHTSWK.[D]		0.0138447	0.00195875	1	1	1	Q08043	Q08043 [177-188]		0	1473.72		Homo sapiens	100			7.10317e+06				Not Found	Not Found	Not Found	Not Found	Not Found	Not Found	Not Found	Not Found	High	High	8.571e-05	0.0001237	1.95	55.71	Homo sapiens	Used	Used	R.NVNVQNFHTSWK.D	[177-188]
	FALSE	High	[K].MLDAEDIVNTPKPDEK.[A]		0.00110019	0.00195875	1	1	1	Q08043	Q08043 [235-250]		0	1814.88		Homo sapiens	100			4.77108e+07				Not Found	Not Found	Not Found	Not Found	Not Found	Not Found	Not Found	Not Found	High	High	8.571e-05	2.065e-06	3.49	58.61	Homo sapiens	Used	Used	K.MLDAEDIVNTPKPDEK.A	[235-250]
	FALSE	High	[K].LVSDIANAWR.[G]		0.0312194	0.00368619	1	1	1	Q08043	Q08043 [374-383]		0	1144.61		Homo sapiens							No Quan Values	Not Found	Not Found	Not Found	Not Found	Not Found	Not Found	Not Found	Not Found	High	High	0.0001595	0.0004521	2.05		Homo sapiens	Not Used	Not Used	K.LVSDIANAWR.G	[374-383]
	FALSE	High	[R].VGWEQLLTSIAR.[T]		0.010567	0.00195875	1	1	1	Q08043	Q08043 [729-740]		0	1372.76		Homo sapiens	100			1.35198e+07				Not Found	Not Found	Not Found	Not Found	Not Found	Not Found	Not Found	Not Found	High	High	8.571e-05	7.997e-05	2.27	92.3	Homo sapiens	Used	Used	R.VGWEQLLTSIAR.T	[729-740]
	FALSE	High	[R].TINEVENQVLTR.[D]		0.00584929	0.00195875	1	1	1	Q08043	Q08043 [741-752]		0	1415.75		Homo sapiens	100			4.70497e+07				Not Found	Not Found	Not Found	Not Found	Not Found	Not Found	Not Found	Not Found	High	High	8.571e-05	3.082e-05	2.17	56.71	Homo sapiens	Used	Used	R.TINEVENQVLTR.D	[741-752]
	FALSE	High	[K].EGLLLWCQR.[K]	1xCarbamidomethyl [C7]	0.0644607	0.00492486	2	8	1	Q08043; P35609	Q08043 [162-170]; P35609 [155-163]		0	1174.6		Homo sapiens	100			6.81198e+07			Shared	Not Found	Not Found	Not Found	Not Found	Not Found	Not Found	Not Found	Not Found	High	High	0.0002241	0.001412	2.47	73.54	Homo sapiens	Not Used	Not Used	K.EGLLLWCQR.K	[162-170]
	FALSE	High	[K].ALDFIASK.[G]		0.062274	0.00492486	1	6	1	Q08043	Q08043 [110-117]		0	864.483		Homo sapiens	100			2.22805e+07				Not Found	Not Found	Not Found	Not Found	Not Found	Not Found	Not Found	Not Found	High	High	0.0002241	0.001339	2.32	55.87	Homo sapiens	Used	Used	K.ALDFIASK.G	[110-117]
	FALSE	High	[R].DLLLDPAWEK.[Q]		0.0151295	0.00195875	2	9	4	Q08043; P35609	Q08043 [36-45]; P35609 [29-38]		0	1199.63		Homo sapiens	100			9.16044e+08			Shared	Not Found	Not Found	Not Found	Not Found	Not Found	Not Found	Not Found	Not Found	High	High	8.571e-05	0.0001431	2.12	73.81	Homo sapiens	Not Used	Not Used	R.DLLLDPAWEK.Q	[36-45]
	FALSE	High	[RK].LASELLEWIR.[R]		0.0339656	0.00368619	2	3	1	Q08043; P35609	Q08043 [296-305]; P35609 [289-298]		0	1229.69		Homo sapiens	100			5.4095e+07			Shared	Not Found	Not Found	Not Found	Not Found	Not Found	Not Found	Not Found	Not Found	High	High	0.0001595	0.0005156	1.88	86.7	Homo sapiens	Not Used	Not Used	K.LASELLEWIR.R	[296-305]
	FALSE	High	[K].GYEDWLLSEIR.[R]		0.00533133	0.00195875	1	1	1	Q08043	Q08043 [391-401]		0	1380.68		Homo sapiens	100			2.73829e+07				Not Found	Not Found	Not Found	Not Found	Not Found	Not Found	Not Found	Not Found	High	High	8.571e-05	2.648e-05	2.79	85.43	Homo sapiens	Used	Used	K.GYEDWLLSEIR.R	[391-401]
	FALSE	High	[K].GLSQEQLNEFR.[A]		0.0116322	0.00195875	1	1	1	Q08043	Q08043 [756-766]		0	1320.65		Homo sapiens	100			3.85634e+07				Not Found	Not Found	Not Found	Not Found	Not Found	Not Found	Not Found	Not Found	High	High	8.571e-05	9.345e-05	3.21	56.28	Homo sapiens	Used	Used	K.GLSQEQLNEFR.A	[756-766]
FALSE	Master Protein	P12882	Myosin-1 [OS=Homo sapiens]	4		Homo sapiens	7	10	7	1939	223	5.74	26.74	7	100			1.87736e+08											66862644	Not Found	Not Found	Not Found	Not Found	Not Found	Not Found	Not Found	Not Found	High	1		Homo sapiens
	Checked	Confidence	Annotated Sequence	Modifications	Qvality PEP	Qvality q-value	# Protein Groups	# Proteins	# PSMs	Master Protein Accessions	Positions in Master Proteins	Modifications in Master Proteins	# Missed Cleavages	Theo. MH+ [Da]	Marked as	Species Map	Abundance Ratio: (real sample) / (control sample)	Abundance Ratio Variability [%]: (real sample) / (control sample)	Abundances (Grouped): control sample	Abundances (Grouped): real sample	Abundances (Grouped) CV [%]: control sample	Abundances (Grouped) CV [%]: real sample	Quan Info	Found in Sample: [S478] F482: Sample, control sample, direct solution, normoxia, 5	Found in Sample: [S480] F484: Sample, control sample, direct solution, normoxia, 5	Found in Sample: [S482] F486: Sample, control sample, direct solution, normoxia, 5	Found in Sample: [S484] F488: Sample, control sample, direct solution, normoxia, 5	Found in Sample: [S486] F490: Sample, control sample, direct solution, normoxia, 5	Found in Sample: [S479] F483: Sample, real sample, direct solution, normoxia, 1	Found in Sample: [S481] F485: Sample, real sample, direct solution, normoxia, 3	Found in Sample: [S483] F487: Sample, real sample, direct solution, normoxia, 4	Found in Sample: [S485] F489: Sample, real sample, direct solution, normoxia, 2	Confidence (by Search Engine): Sequest HT	Percolator q-Value (by Search Engine): Sequest HT	Percolator PEP (by Search Engine): Sequest HT	XCorr (by Search Engine): Sequest HT	Top Apex RT [min]	Species Names	Quan Usage	Quan Ratio Usage	Sequence in Protein	Positions in Proteins
	FALSE	High	[K].NLQQEISDLTEQIAEGGK.[QRH]		0.00121161	0.00195875	1	4	2	P12882	P12882 [1508-1525]		0	1972.98		Homo sapiens	100			4.94981e+06				Not Found	Not Found	Not Found	Not Found	Not Found	Not Found	Not Found	Not Found	High	High	8.571e-05	2.406e-06	2.61	92.71	Homo sapiens	Used	Used	K.NLQQEISDLTEQIAEGGK.R	[1508-1525]
	FALSE	High	[K].SELQAALEEAEASLEHEEGK.[I]		1.94678e-05	0.00195875	1	1	2	P12882	P12882 [1542-1561]		0	2170.01		Homo sapiens	100			1.43185e+08				Not Found	Not Found	Not Found	Not Found	Not Found	Not Found	Not Found	Not Found	High	High	8.571e-05	3.007e-09	5.31	85.82	Homo sapiens	Used	Used	K.SELQAALEEAEASLEHEEGK.I	[1542-1561]
	FALSE	High	[R].ELEGEVESEQK.[R]		0.062274	0.00492486	1	2	1	P12882	P12882 [1825-1835]		0	1276.59		Homo sapiens	100			4.96332e+06				Not Found	Not Found	Not Found	Not Found	Not Found	Not Found	Not Found	Not Found	High	High	0.0002241	0.00134	2.18	38.18	Homo sapiens	Used	Used	R.ELEGEVESEQK.R	[1825-1835]
	FALSE	High	[K].ELTYQTEEDR.[K]		0.0549802	0.00492486	1	5	1	P12882	P12882 [1853-1862]		0	1283.58		Homo sapiens	100			1.64476e+07				Not Found	Not Found	Not Found	Not Found	Not Found	Not Found	Not Found	Not Found	High	High	0.0002241	0.001099	1.74	40.32	Homo sapiens	Used	Used	K.ELTYQTEEDR.K	[1853-1862]
	FALSE	High	[K].LASADIETYLLEK.[S]		0.00324673	0.00195875	1	7	1	P12882	P12882 [261-273]		0	1465.78		Homo sapiens							No Quan Values	Not Found	Not Found	Not Found	Not Found	Not Found	Not Found	Not Found	Not Found	High	High	8.571e-05	1.192e-05	2.31		Homo sapiens	Not Used	Not Used	K.LASADIETYLLEK.S	[261-273]
	FALSE	High	[R].IEELEEEIEAER.[AT]		0.0065562	0.00195875	1	6	2	P12882	P12882 [1119-1130]		0	1488.71		Homo sapiens							No Quan Values	Not Found	Not Found	Not Found	Not Found	Not Found	Not Found	Not Found	Not Found	High	High	8.571e-05	3.699e-05	2.5		Homo sapiens	Not Used	Not Used	R.IEELEEEIEAER.A	[1119-1130]
	FALSE	High	[K].ELTYQTEEDRK.[N]		0.0230569	0.00195875	1	5	2	P12882	P12882 [1853-1863]		1	1411.67		Homo sapiens	100			1.81904e+07				Not Found	Not Found	Not Found	Not Found	Not Found	Not Found	Not Found	Not Found	High	High	8.571e-05	0.0002802	2.71	37	Homo sapiens	Used	Used	K.ELTYQTEEDRK.N	[1853-1863]
FALSE	Master Protein	P17661	desmin [OS=Homo sapiens]	19		Homo sapiens	8	10	6	470	53.5	5.27	21.8	8	100			1.88724e+08											6.72145e+07	Not Found	Not Found	Not Found	Not Found	Not Found	Not Found	Not Found	Not Found	High	1		Homo sapiens
	Checked	Confidence	Annotated Sequence	Modifications	Qvality PEP	Qvality q-value	# Protein Groups	# Proteins	# PSMs	Master Protein Accessions	Positions in Master Proteins	Modifications in Master Proteins	# Missed Cleavages	Theo. MH+ [Da]	Marked as	Species Map	Abundance Ratio: (real sample) / (control sample)	Abundance Ratio Variability [%]: (real sample) / (control sample)	Abundances (Grouped): control sample	Abundances (Grouped): real sample	Abundances (Grouped) CV [%]: control sample	Abundances (Grouped) CV [%]: real sample	Quan Info	Found in Sample: [S478] F482: Sample, control sample, direct solution, normoxia, 5	Found in Sample: [S480] F484: Sample, control sample, direct solution, normoxia, 5	Found in Sample: [S482] F486: Sample, control sample, direct solution, normoxia, 5	Found in Sample: [S484] F488: Sample, control sample, direct solution, normoxia, 5	Found in Sample: [S486] F490: Sample, control sample, direct solution, normoxia, 5	Found in Sample: [S479] F483: Sample, real sample, direct solution, normoxia, 1	Found in Sample: [S481] F485: Sample, real sample, direct solution, normoxia, 3	Found in Sample: [S483] F487: Sample, real sample, direct solution, normoxia, 4	Found in Sample: [S485] F489: Sample, real sample, direct solution, normoxia, 2	Confidence (by Search Engine): Sequest HT	Percolator q-Value (by Search Engine): Sequest HT	Percolator PEP (by Search Engine): Sequest HT	XCorr (by Search Engine): Sequest HT	Top Apex RT [min]	Species Names	Quan Usage	Quan Ratio Usage	Sequence in Protein	Positions in Proteins
	FALSE	High	[K].NISEAEEWYK.[S]		0.0616321	0.00492486	1	1	1	P17661	P17661 [288-297]		0	1268.58		Homo sapiens	100			1.49623e+07				Not Found	Not Found	Not Found	Not Found	Not Found	Not Found	Not Found	Not Found	High	High	0.0002241	0.001318	1.6	58.33	Homo sapiens	Used	Used	K.NISEAEEWYK.S	[288-297]
	FALSE	High	[K].VELQELNDR.[F]	1xDeamidated [N7]	0.0211074	0.00195875	2	2	2	P17661; P08670	P17661 [110-118]; P08670 [105-113]		0	1116.55		Homo sapiens	100			6.30188e+07			Shared	Not Found	Not Found	Not Found	Not Found	Not Found	Not Found	Not Found	Not Found	High	High	8.571e-05	0.0002432	2.36	48.56	Homo sapiens	Not Used	Not Used	K.VELQELNDR.F	[110-118]
	FALSE	High	[K].VELQELNDR.[F]		0.0681143	0.00492486	2	2	1	P17661; P08670	P17661 [110-118]; P08670 [105-113]		0	1115.57		Homo sapiens	100			9.47054e+07			Shared	Not Found	Not Found	Not Found	Not Found	Not Found	Not Found	Not Found	Not Found	High	High	0.0002894	0.001542	2.64	49.21	Homo sapiens	Not Used	Not Used	K.VELQELNDR.F	[110-118]
	FALSE	High	[R].VAELYEEELR.[E]		0.014602	0.00195875	1	1	1	P17661	P17661 [151-160]		0	1250.63		Homo sapiens	100			7.67458e+07				Not Found	Not Found	Not Found	Not Found	Not Found	Not Found	Not Found	Not Found	High	High	8.571e-05	0.0001347	2.86	56.09	Homo sapiens	Used	Used	R.VAELYEEELR.E	[151-160]
	FALSE	High	[R].DNLLDDLQR.[L]		0.0473492	0.00492486	1	1	1	P17661	P17661 [181-189]		0	1101.55		Homo sapiens	100			3.16527e+07				Not Found	Not Found	Not Found	Not Found	Not Found	Not Found	Not Found	Not Found	High	High	0.0002241	0.0008695	2.53	66.72	Homo sapiens	Used	Used	R.DNLLDDLQR.L	[181-189]
	FALSE	High	[K].EEAENNLAAFR.[A]		0.0198054	0.00195875	1	1	1	P17661	P17661 [202-212]		0	1263.6		Homo sapiens							No Quan Values	Not Found	Not Found	Not Found	Not Found	Not Found	Not Found	Not Found	Not Found	High	High	8.571e-05	0.0002199	2.4		Homo sapiens	Not Used	Not Used	K.EEAENNLAAFR.A	[202-212]
	FALSE	High	[R].DGEVVSEATQQQHEVL.[-]		0.0587201	0.00492486	1	1	1	P17661	P17661 [455-470]		0	1768.83		Homo sapiens	100			2.8598e+07				Not Found	Not Found	Not Found	Not Found	Not Found	Not Found	Not Found	Not Found	High	High	0.0002241	0.001221	1.96	54.92	Homo sapiens	Used	Used	R.DGEVVSEATQQQHEVL.-	[455-470]
	FALSE	High	[R].KLLEGEESR.[IL]		0.0842466	0.00626983	2	4	1	P17661; P08670	P17661 [407-415]; P08670 [402-410]		1	1060.56		Homo sapiens	100			8.14168e+06			Shared	Not Found	Not Found	Not Found	Not Found	Not Found	Not Found	Not Found	Not Found	High	High	0.0003512	0.002179	1.75	33.77	Homo sapiens	Not Used	Not Used	R.KLLEGEESR.I	[407-415]
	FALSE	High	[R].FASEASGYQDNIAR.[L]		0.000595066	0.00195875	1	1	1	P17661	P17661 [356-369]		0	1528.7		Homo sapiens	100			3.67648e+07				Not Found	Not Found	Not Found	Not Found	Not Found	Not Found	Not Found	Not Found	High	High	8.571e-05	7.605e-07	2.74	46.93	Homo sapiens	Used	Used	R.FASEASGYQDNIAR.L	[356-369]
FALSE	Master Protein	Q9NZQ9	Tropomodulin-4 [OS=Homo sapiens]	19		Homo sapiens	5	12	5	345	39.3	4.75	21.15	5	100			5.62555e+08											200355460	Not Found	Not Found	Not Found	Not Found	Not Found	Not Found	Not Found	Not Found	High	1		Homo sapiens
	Checked	Confidence	Annotated Sequence	Modifications	Qvality PEP	Qvality q-value	# Protein Groups	# Proteins	# PSMs	Master Protein Accessions	Positions in Master Proteins	Modifications in Master Proteins	# Missed Cleavages	Theo. MH+ [Da]	Marked as	Species Map	Abundance Ratio: (real sample) / (control sample)	Abundance Ratio Variability [%]: (real sample) / (control sample)	Abundances (Grouped): control sample	Abundances (Grouped): real sample	Abundances (Grouped) CV [%]: control sample	Abundances (Grouped) CV [%]: real sample	Quan Info	Found in Sample: [S478] F482: Sample, control sample, direct solution, normoxia, 5	Found in Sample: [S480] F484: Sample, control sample, direct solution, normoxia, 5	Found in Sample: [S482] F486: Sample, control sample, direct solution, normoxia, 5	Found in Sample: [S484] F488: Sample, control sample, direct solution, normoxia, 5	Found in Sample: [S486] F490: Sample, control sample, direct solution, normoxia, 5	Found in Sample: [S479] F483: Sample, real sample, direct solution, normoxia, 1	Found in Sample: [S481] F485: Sample, real sample, direct solution, normoxia, 3	Found in Sample: [S483] F487: Sample, real sample, direct solution, normoxia, 4	Found in Sample: [S485] F489: Sample, real sample, direct solution, normoxia, 2	Confidence (by Search Engine): Sequest HT	Percolator q-Value (by Search Engine): Sequest HT	Percolator PEP (by Search Engine): Sequest HT	XCorr (by Search Engine): Sequest HT	Top Apex RT [min]	Species Names	Quan Usage	Quan Ratio Usage	Sequence in Protein	Positions in Proteins
	FALSE	High	[K].YRDIDEDEILR.[T]		0.0995259	0.00626983	1	2	1	Q9NZQ9	Q9NZQ9 [11-21]		1	1436.7		Homo sapiens	100			3.05634e+07				Not Found	Not Found	Not Found	Not Found	Not Found	Not Found	Not Found	Not Found	High	High	0.0003512	0.002868	3.14	55.43	Homo sapiens	Used	Used	K.YRDIDEDEILR.T	[11-21]
	FALSE	High	[R].TLSPEELEQLDCELQEMDPENMLLPAGLR.[Q]	1xCarbamidomethyl [C12]; 1xDeamidated [Q]	0.0157875	0.00195875	1	2	4	Q9NZQ9	Q9NZQ9 [22-50]		0	3371.57		Homo sapiens							Not Reliable	Not Found	Not Found	Not Found	Not Found	Not Found	Not Found	Not Found	Not Found	High	High	8.571e-05	0.0001532	2.07		Homo sapiens	Not Used	Not Used	R.TLSPEELEQLDCELQEMDPENMLLPAGLR.Q	[22-50]
	FALSE	High	[R].TLSPEELEQLDCELQEMDPENMLLPAGLR.[Q]	1xCarbamidomethyl [C12]	0.0195963	0.00195875	1	2	2	Q9NZQ9	Q9NZQ9 [22-50]		0	3370.59		Homo sapiens	100			3.11929e+07				Not Found	Not Found	Not Found	Not Found	Not Found	Not Found	Not Found	Not Found	High	High	8.571e-05	0.0002159	2.33	100.62	Homo sapiens	Used	Used	R.TLSPEELEQLDCELQEMDPENMLLPAGLR.Q	[22-50]
	FALSE	High	[R].EALLQYLEQQALEVK.[E]		0.000383431	0.00195875	1	2	2	Q9NZQ9	Q9NZQ9 [66-80]		0	1774.96		Homo sapiens	100			1.93932e+08				Not Found	Not Found	Not Found	Not Found	Not Found	Not Found	Not Found	Not Found	High	High	8.571e-05	3.75e-07	3.39	94.83	Homo sapiens	Used	Used	R.EALLQYLEQQALEVK.E	[66-80]
	FALSE	High	[R].DIDEDEILR.[T]		0.0422014	0.00368619	1	2	2	Q9NZQ9	Q9NZQ9 [13-21]		0	1117.54		Homo sapiens	100			2.33003e+08				Not Found	Not Found	Not Found	Not Found	Not Found	Not Found	Not Found	Not Found	High	High	0.0001595	0.0007259	2.15	56.88	Homo sapiens	Used	Used	R.DIDEDEILR.T	[13-21]
	FALSE	High	[K].ERDDLVPFTGEK.[K]		0.118991	0.00755724	1	2	1	Q9NZQ9	Q9NZQ9 [81-92]		1	1405.7		Homo sapiens	100			7.38628e+07				Not Found	Not Found	Not Found	Not Found	Not Found	Not Found	Not Found	Not Found	High	High	0.0004067	0.003884	2.6	55.46	Homo sapiens	Used	Used	K.ERDDLVPFTGEK.K	[81-92]
FALSE	Master Protein	P09972	Fructose-bisphosphate aldolase C [OS=Homo sapiens]	14		Homo sapiens	3	18	1	364	39.4	6.87	20.79	3																Not Found	Not Found	Not Found	Not Found	Not Found	Not Found	Not Found	Not Found	High	1		Homo sapiens
	Checked	Confidence	Annotated Sequence	Modifications	Qvality PEP	Qvality q-value	# Protein Groups	# Proteins	# PSMs	Master Protein Accessions	Positions in Master Proteins	Modifications in Master Proteins	# Missed Cleavages	Theo. MH+ [Da]	Marked as	Species Map	Abundance Ratio: (real sample) / (control sample)	Abundance Ratio Variability [%]: (real sample) / (control sample)	Abundances (Grouped): control sample	Abundances (Grouped): real sample	Abundances (Grouped) CV [%]: control sample	Abundances (Grouped) CV [%]: real sample	Quan Info	Found in Sample: [S478] F482: Sample, control sample, direct solution, normoxia, 5	Found in Sample: [S480] F484: Sample, control sample, direct solution, normoxia, 5	Found in Sample: [S482] F486: Sample, control sample, direct solution, normoxia, 5	Found in Sample: [S484] F488: Sample, control sample, direct solution, normoxia, 5	Found in Sample: [S486] F490: Sample, control sample, direct solution, normoxia, 5	Found in Sample: [S479] F483: Sample, real sample, direct solution, normoxia, 1	Found in Sample: [S481] F485: Sample, real sample, direct solution, normoxia, 3	Found in Sample: [S483] F487: Sample, real sample, direct solution, normoxia, 4	Found in Sample: [S485] F489: Sample, real sample, direct solution, normoxia, 2	Confidence (by Search Engine): Sequest HT	Percolator q-Value (by Search Engine): Sequest HT	Percolator PEP (by Search Engine): Sequest HT	XCorr (by Search Engine): Sequest HT	Top Apex RT [min]	Species Names	Quan Usage	Quan Ratio Usage	Sequence in Protein	Positions in Proteins
	FALSE	High	[R].YASICQQNGIVPIVEPEILPDGDHDLK.[R]	1xCarbamidomethyl [C5]; 1xDeamidated [N/Q]	0.0239701	0.00195875	2	4	6	P04075; P09972	P04075 [174-200]; P09972 [174-200]		0	3021.49	contaimiant	Homo sapiens	100			1.81782e+08			Shared	Not Found	Not Found	Not Found	Not Found	Not Found	Not Found	Not Found	Not Found	High	High	8.571e-05	0.0002976	2.84	77.36	Homo sapiens	Not Used	Not Used	R.YASICQQNGIVPIVEPEILPDGDHDLK.R	[174-200]
	FALSE	High	[R].YASICQQNGIVPIVEPEILPDGDHDLKR.[C]	1xCarbamidomethyl [C5]; 1xDeamidated [N/Q]	0.00430411	0.00195875	2	4	6	P04075; P09972	P04075 [174-201]; P09972 [174-201]		1	3177.59	contaimiant	Homo sapiens	100			2.00577e+08			Shared	Not Found	Not Found	Not Found	Not Found	Not Found	Not Found	Not Found	Not Found	High	High	8.571e-05	1.878e-05	2.6	74.2	Homo sapiens	Not Used	Not Used	R.YASICQQNGIVPIVEPEILPDGDHDLKR.C	[174-201]
	FALSE	High	[R].YASICQQNGIVPIVEPEILPDGDHDLK.[R]	1xCarbamidomethyl [C5]; 2xDeamidated [Q6; N/Q]	0.00672187	0.00195875	2	4	4	P04075; P09972	P04075 [174-200]; P09972 [174-200]		0	3022.47	contaimiant	Homo sapiens							Not Reliable	Not Found	Not Found	Not Found	Not Found	Not Found	Not Found	Not Found	Not Found	High	High	8.571e-05	3.858e-05	2.79		Homo sapiens	Not Used	Not Used	R.YASICQQNGIVPIVEPEILPDGDHDLK.R	[174-200]
	FALSE	High	[K].GVVPLAGTDGETTTQGLDGLSER.[C]		7.70646e-05	0.00195875	1	1	2	P09972	P09972 [112-134]		0	2273.13		Homo sapiens							No Quan Values	Not Found	Not Found	Not Found	Not Found	Not Found	Not Found	Not Found	Not Found	High	High	8.571e-05	2.788e-08	3.47		Homo sapiens	Not Used	Not Used	K.GVVPLAGTDGETTTQGLDGLSER.C	[112-134]
FALSE	Master Protein	P11217	Glycogen phosphorylase, muscle form [OS=Homo sapiens]	10		Homo sapiens	8	10	6	842	97	7.03	20.12	8	100			5.43314e+08											193502889	Not Found	Not Found	Not Found	Not Found	Not Found	Not Found	Not Found	Not Found	High	1		Homo sapiens
	Checked	Confidence	Annotated Sequence	Modifications	Qvality PEP	Qvality q-value	# Protein Groups	# Proteins	# PSMs	Master Protein Accessions	Positions in Master Proteins	Modifications in Master Proteins	# Missed Cleavages	Theo. MH+ [Da]	Marked as	Species Map	Abundance Ratio: (real sample) / (control sample)	Abundance Ratio Variability [%]: (real sample) / (control sample)	Abundances (Grouped): control sample	Abundances (Grouped): real sample	Abundances (Grouped) CV [%]: control sample	Abundances (Grouped) CV [%]: real sample	Quan Info	Found in Sample: [S478] F482: Sample, control sample, direct solution, normoxia, 5	Found in Sample: [S480] F484: Sample, control sample, direct solution, normoxia, 5	Found in Sample: [S482] F486: Sample, control sample, direct solution, normoxia, 5	Found in Sample: [S484] F488: Sample, control sample, direct solution, normoxia, 5	Found in Sample: [S486] F490: Sample, control sample, direct solution, normoxia, 5	Found in Sample: [S479] F483: Sample, real sample, direct solution, normoxia, 1	Found in Sample: [S481] F485: Sample, real sample, direct solution, normoxia, 3	Found in Sample: [S483] F487: Sample, real sample, direct solution, normoxia, 4	Found in Sample: [S485] F489: Sample, real sample, direct solution, normoxia, 2	Confidence (by Search Engine): Sequest HT	Percolator q-Value (by Search Engine): Sequest HT	Percolator PEP (by Search Engine): Sequest HT	XCorr (by Search Engine): Sequest HT	Top Apex RT [min]	Species Names	Quan Usage	Quan Ratio Usage	Sequence in Protein	Positions in Proteins
	FALSE	High	[R].INMAHLCIAGSHAVNGVAR.[I]	1xCarbamidomethyl [C7]; 1xDeamidated [N15]	0.00407981	0.00195875	1	2	1	P11217	P11217 [440-458]		0	1991.99		Homo sapiens	100			3.15711e+07				Not Found	Not Found	Not Found	Not Found	Not Found	Not Found	Not Found	Not Found	High	High	8.571e-05	1.718e-05	3.24	57.01	Homo sapiens	Used	Not Used	R.INMAHLCIAGSHAVNGVAR.I	[440-458]
	FALSE	High	[RK].VIFLENYR.[V]		0.154623	0.00987215	2	3	2	P11216; P11217	P11216 [643-650]; P11217 [643-650]		0	1053.57		Homo sapiens	100			3.54772e+08			Shared	Not Found	Not Found	Not Found	Not Found	Not Found	Not Found	Not Found	Not Found	High	High	0.0005967	0.006187	1.76	65.22	Homo sapiens	Not Used	Not Used	R.VIFLENYR.V	[643-650]
	FALSE	High	[K].VFADYEDYIK.[C]		0.033728	0.00368619	1	2	1	P11217	P11217 [774-783]		0	1262.59		Homo sapiens	100			2.54147e+08				Not Found	Not Found	Not Found	Not Found	Not Found	Not Found	Not Found	Not Found	High	High	0.0001595	0.0005117	2.06	66.03	Homo sapiens	Used	Used	K.VFADYEDYIK.C	[774-783]
	FALSE	High	[R].YEFGIFNQK.[I]		0.0470205	0.00492486	2	2	1	P11216; P11217	P11216 [162-170]; P11217 [162-170]		0	1145.56		Homo sapiens	100			1.68347e+08			Shared	Not Found	Not Found	Not Found	Not Found	Not Found	Not Found	Not Found	Not Found	High	High	0.0002241	0.0008573	2.53	69.99	Homo sapiens	Not Used	Not Used	R.YEFGIFNQK.I	[162-170]
	FALSE	High	[K].DFNVGGYIQAVLDR.[N]		0.00538868	0.00195875	1	2	2	P11217	P11217 [257-270]		0	1566.79		Homo sapiens	100			3.00543e+07				Not Found	Not Found	Not Found	Not Found	Not Found	Not Found	Not Found	Not Found	High	High	8.571e-05	2.696e-05	2.7	94.24	Homo sapiens	Used	Used	K.DFNVGGYIQAVLDR.N	[257-270]
	FALSE	High	[K].DFYELEPHK.[F]		0.0917383	0.00626983	1	2	1	P11217	P11217 [471-479]		0	1177.55		Homo sapiens	100			1.33595e+08				Not Found	Not Found	Not Found	Not Found	Not Found	Not Found	Not Found	Not Found	High	High	0.0003512	0.002501	1.87	55.12	Homo sapiens	Used	Used	K.DFYELEPHK.F	[471-479]
	FALSE	High	[K].AWDVTVR.[T]		0.144785	0.00987215	1	2	1	P11217	P11217 [365-371]		0	846.447		Homo sapiens	100			5.76487e+07				Not Found	Not Found	Not Found	Not Found	Not Found	Not Found	Not Found	Not Found	High	High	0.0005967	0.005497	1.74	53.26	Homo sapiens	Used	Used	K.AWDVTVR.T	[365-371]
	FALSE	High	[R].GYNAQEYYDR.[I]	1xDeamidated [N3]	0.0193893	0.00195875	1	2	1	P11217	P11217 [726-735]		0	1279.52		Homo sapiens	100			3.62971e+07				Not Found	Not Found	Not Found	Not Found	Not Found	Not Found	Not Found	Not Found	High	High	8.571e-05	0.0002125	2.32	46.05	Homo sapiens	Used	Not Used	R.GYNAQEYYDR.I	[726-735]
FALSE	Master Protein	P31944	Caspase-14 [OS=Homo sapiens]	15		Homo sapiens	2	6	2	242	27.7	5.58	19.39	2			5.3753e+09	3.82309e+06		70.48	1.34061e+06					2.21199e+06		5.37653e+06		High	Not Found	Not Found	Not Found	Not Found	High	Not Found	Peak Found	Not Found	1		Homo sapiens
	Checked	Confidence	Annotated Sequence	Modifications	Qvality PEP	Qvality q-value	# Protein Groups	# Proteins	# PSMs	Master Protein Accessions	Positions in Master Proteins	Modifications in Master Proteins	# Missed Cleavages	Theo. MH+ [Da]	Marked as	Species Map	Abundance Ratio: (real sample) / (control sample)	Abundance Ratio Variability [%]: (real sample) / (control sample)	Abundances (Grouped): control sample	Abundances (Grouped): real sample	Abundances (Grouped) CV [%]: control sample	Abundances (Grouped) CV [%]: real sample	Quan Info	Found in Sample: [S478] F482: Sample, control sample, direct solution, normoxia, 5	Found in Sample: [S480] F484: Sample, control sample, direct solution, normoxia, 5	Found in Sample: [S482] F486: Sample, control sample, direct solution, normoxia, 5	Found in Sample: [S484] F488: Sample, control sample, direct solution, normoxia, 5	Found in Sample: [S486] F490: Sample, control sample, direct solution, normoxia, 5	Found in Sample: [S479] F483: Sample, real sample, direct solution, normoxia, 1	Found in Sample: [S481] F485: Sample, real sample, direct solution, normoxia, 3	Found in Sample: [S483] F487: Sample, real sample, direct solution, normoxia, 4	Found in Sample: [S485] F489: Sample, real sample, direct solution, normoxia, 2	Confidence (by Search Engine): Sequest HT	Percolator q-Value (by Search Engine): Sequest HT	Percolator PEP (by Search Engine): Sequest HT	XCorr (by Search Engine): Sequest HT	Top Apex RT [min]	Species Names	Quan Usage	Quan Ratio Usage	Sequence in Protein	Positions in Proteins
	FALSE	High	[R].MAEAELVQEGK.[A]		0.00337674	0.00195875	1	1	1	P31944	P31944 [213-223]		0	1204.59		Homo sapiens	100			3.82309e+06		70.48		Not Found	Not Found	Not Found	Not Found	Not Found	High	Not Found	Peak Found	Not Found	High	8.571e-05	1.264e-05	2.06	46.03	Homo sapiens	Used	Used	R.MAEAELVQEGK.A	[213-223]
	FALSE	High	[K].DSPQTIPTYTDALHVYSTVEGYIAYR.[H]		0.0365617	0.00368619	1	1	3	P31944	P31944 [154-179]		0	2960.43		Homo sapiens	0.01		5.08144e+09					High	Not Found	Not Found	Not Found	Not Found	Not Found	Not Found	Not Found	Not Found	High	0.0008097	0.0005704	3.47	92.28	Homo sapiens	Used	Used	K.DSPQTIPTYTDALHVYSTVEGYIAYR.H	[154-179]
	FALSE	High	[K].DSPQTIPTYTDALHVYSTVEGYIAYR.[H]	1xDeamidated [Q4]	0.0877664	0.00626983	1	1	2	P31944	P31944 [154-179]		0	2961.42		Homo sapiens	0.01		2.93861e+08					High	Not Found	Not Found	Not Found	Not Found	Not Found	Not Found	Not Found	Not Found	High	0.0008097	0.002809	3.85	93.03	Homo sapiens	Used	Not Used	K.DSPQTIPTYTDALHVYSTVEGYIAYR.H	[154-179]
FALSE	Master Protein	P08670	Vimentin [OS=Homo sapiens]	9		Homo sapiens	4	7	2	466	53.6	5.12	18.37	4	100			1.69981e+07											6053916	Not Found	Not Found	Not Found	Not Found	Not Found	Not Found	Not Found	Not Found	High	1		Homo sapiens
	Checked	Confidence	Annotated Sequence	Modifications	Qvality PEP	Qvality q-value	# Protein Groups	# Proteins	# PSMs	Master Protein Accessions	Positions in Master Proteins	Modifications in Master Proteins	# Missed Cleavages	Theo. MH+ [Da]	Marked as	Species Map	Abundance Ratio: (real sample) / (control sample)	Abundance Ratio Variability [%]: (real sample) / (control sample)	Abundances (Grouped): control sample	Abundances (Grouped): real sample	Abundances (Grouped) CV [%]: control sample	Abundances (Grouped) CV [%]: real sample	Quan Info	Found in Sample: [S478] F482: Sample, control sample, direct solution, normoxia, 5	Found in Sample: [S480] F484: Sample, control sample, direct solution, normoxia, 5	Found in Sample: [S482] F486: Sample, control sample, direct solution, normoxia, 5	Found in Sample: [S484] F488: Sample, control sample, direct solution, normoxia, 5	Found in Sample: [S486] F490: Sample, control sample, direct solution, normoxia, 5	Found in Sample: [S479] F483: Sample, real sample, direct solution, normoxia, 1	Found in Sample: [S481] F485: Sample, real sample, direct solution, normoxia, 3	Found in Sample: [S483] F487: Sample, real sample, direct solution, normoxia, 4	Found in Sample: [S485] F489: Sample, real sample, direct solution, normoxia, 2	Confidence (by Search Engine): Sequest HT	Percolator q-Value (by Search Engine): Sequest HT	Percolator PEP (by Search Engine): Sequest HT	XCorr (by Search Engine): Sequest HT	Top Apex RT [min]	Species Names	Quan Usage	Quan Ratio Usage	Sequence in Protein	Positions in Proteins
	FALSE	High	[K].ILLAELEQLK.[G]		0.0676469	0.00492486	1	1	1	P08670	P08670 [130-139]		0	1169.71		Homo sapiens	100			1.69981e+07				Not Found	Not Found	Not Found	Not Found	Not Found	Not Found	Not Found	Not Found	High	High	0.0002894	0.001528	1.68	77.63	Homo sapiens	Used	Used	K.ILLAELEQLK.G	[130-139]
	FALSE	High	[K].VELQELNDR.[F]	1xDeamidated [N7]	0.0211074	0.00195875	2	2	2	P17661; P08670	P17661 [110-118]; P08670 [105-113]		0	1116.55		Homo sapiens	100			6.30188e+07			Shared	Not Found	Not Found	Not Found	Not Found	Not Found	Not Found	Not Found	Not Found	High	High	8.571e-05	0.0002432	2.36	48.56	Homo sapiens	Not Used	Not Used	K.VELQELNDR.F	[105-113]
	FALSE	High	[K].VELQELNDR.[F]		0.0681143	0.00492486	2	2	1	P17661; P08670	P17661 [110-118]; P08670 [105-113]		0	1115.57		Homo sapiens	100			9.47054e+07			Shared	Not Found	Not Found	Not Found	Not Found	Not Found	Not Found	Not Found	Not Found	High	High	0.0002894	0.001542	2.64	49.21	Homo sapiens	Not Used	Not Used	K.VELQELNDR.F	[105-113]
	FALSE	High	[R].KLLEGEESR.[IL]		0.0842466	0.00626983	2	4	1	P17661; P08670	P17661 [407-415]; P08670 [402-410]		1	1060.56		Homo sapiens	100			8.14168e+06			Shared	Not Found	Not Found	Not Found	Not Found	Not Found	Not Found	Not Found	Not Found	High	High	0.0003512	0.002179	1.75	33.77	Homo sapiens	Not Used	Not Used	R.KLLEGEESR.I	[402-410]
	FALSE	High	[R].KVESLQEEIAFLK.[K]		0.000166163	0.00195875	1	1	2	P08670	P08670 [223-235]		1	1533.85		Homo sapiens							No Quan Values	Not Found	Not Found	Not Found	Not Found	Not Found	Not Found	Not Found	Not Found	High	High	8.571e-05	9.646e-08	3.36		Homo sapiens	Not Used	Not Used	R.KVESLQEEIAFLK.K	[223-235]
FALSE	Master Protein	P13929-1	Beta-enolase [OS=Homo sapiens]	17		Homo sapiens	5	7	5	434	47	7.71	15.93	5	100			2.67104e+08											95129972	Not Found	Not Found	Not Found	Not Found	Not Found	Not Found	Not Found	Not Found	High	1		Homo sapiens
	Checked	Confidence	Annotated Sequence	Modifications	Qvality PEP	Qvality q-value	# Protein Groups	# Proteins	# PSMs	Master Protein Accessions	Positions in Master Proteins	Modifications in Master Proteins	# Missed Cleavages	Theo. MH+ [Da]	Marked as	Species Map	Abundance Ratio: (real sample) / (control sample)	Abundance Ratio Variability [%]: (real sample) / (control sample)	Abundances (Grouped): control sample	Abundances (Grouped): real sample	Abundances (Grouped) CV [%]: control sample	Abundances (Grouped) CV [%]: real sample	Quan Info	Found in Sample: [S478] F482: Sample, control sample, direct solution, normoxia, 5	Found in Sample: [S480] F484: Sample, control sample, direct solution, normoxia, 5	Found in Sample: [S482] F486: Sample, control sample, direct solution, normoxia, 5	Found in Sample: [S484] F488: Sample, control sample, direct solution, normoxia, 5	Found in Sample: [S486] F490: Sample, control sample, direct solution, normoxia, 5	Found in Sample: [S479] F483: Sample, real sample, direct solution, normoxia, 1	Found in Sample: [S481] F485: Sample, real sample, direct solution, normoxia, 3	Found in Sample: [S483] F487: Sample, real sample, direct solution, normoxia, 4	Found in Sample: [S485] F489: Sample, real sample, direct solution, normoxia, 2	Confidence (by Search Engine): Sequest HT	Percolator q-Value (by Search Engine): Sequest HT	Percolator PEP (by Search Engine): Sequest HT	XCorr (by Search Engine): Sequest HT	Top Apex RT [min]	Species Names	Quan Usage	Quan Ratio Usage	Sequence in Protein	Positions in Proteins
	FALSE	High	[K].VNQIGSVTESIQACK.[L]	1xCarbamidomethyl [C14]	0.00249294	0.00195875	1	3	2	P13929-1	P13929-1 [344-358]		0	1633.82		Homo sapiens	100			1.5423e+08				Not Found	Not Found	Not Found	Not Found	Not Found	Not Found	Not Found	Not Found	High	High	8.571e-05	7.761e-06	2.75	55.52	Homo sapiens	Used	Used	K.VNQIGSVTESIQACK.L	[344-358]
	FALSE	High	[K].VNQIGSVTESIQACK.[L]	1xCarbamidomethyl [C14]; 1xDeamidated [Q3]	0.00200497	0.00195875	1	3	2	P13929-1	P13929-1 [344-358]		0	1634.81		Homo sapiens							No Quan Values	Not Found	Not Found	Not Found	Not Found	Not Found	Not Found	Not Found	Not Found	High	High	8.571e-05	5.449e-06	2.55		Homo sapiens	Not Used	Not Used	K.VNQIGSVTESIQACK.L	[344-358]
	FALSE	High	[K].TAIQAAGYPDK.[V]		0.0197355	0.00195875	1	3	1	P13929-1	P13929-1 [229-239]		0	1134.58		Homo sapiens	100			5.172e+07				Not Found	Not Found	Not Found	Not Found	Not Found	Not Found	Not Found	Not Found	High	High	8.571e-05	0.0002184	2.09	40.48	Homo sapiens	Used	Used	K.TAIQAAGYPDK.V	[229-239]
	FALSE	High	[K].ACNCLLLK.[V]	2xCarbamidomethyl [C2; C4]	0.0877664	0.00626983	1	3	1	P13929-1	P13929-1 [336-343]		0	991.506		Homo sapiens							No Quan Values	Not Found	Not Found	Not Found	Not Found	Not Found	Not Found	Not Found	Not Found	High	High	0.0003512	0.002332	2.3		Homo sapiens	Not Used	Not Used	K.ACNCLLLK.V	[336-343]
	FALSE	High	[K].DATNVGDEGGFAPNILENNEALELLK.[T]		0.000684047	0.00195875	1	3	1	P13929-1	P13929-1 [203-228]		0	2743.34		Homo sapiens							No Quan Values	Not Found	Not Found	Not Found	Not Found	Not Found	Not Found	Not Found	Not Found	High	High	8.571e-05	9.529e-07	1.76		Homo sapiens	Not Used	Not Used	K.DATNVGDEGGFAPNILENNEALELLK.T	[203-228]
	FALSE	High	[R].GNPTVEVDLHTAK.[G]		0.0174969	0.00195875	1	3	2	P13929-1	P13929-1 [16-28]		0	1380.71		Homo sapiens	100			6.11544e+07				Not Found	Not Found	Not Found	Not Found	Not Found	Not Found	Not Found	Not Found	High	High	8.571e-05	0.0001802	2.27	47.7	Homo sapiens	Used	Used	R.GNPTVEVDLHTAK.G	[16-28]
FALSE	Master Protein	P47756-1	F-actin-capping protein subunit beta [OS=Homo sapiens]	10		Homo sapiens	2	5	2	277	31.3	5.59	15.76	2	100			3.76218e+08											133991234	Not Found	Not Found	Not Found	Not Found	Not Found	Not Found	Not Found	Not Found	High	1		Homo sapiens
	Checked	Confidence	Annotated Sequence	Modifications	Qvality PEP	Qvality q-value	# Protein Groups	# Proteins	# PSMs	Master Protein Accessions	Positions in Master Proteins	Modifications in Master Proteins	# Missed Cleavages	Theo. MH+ [Da]	Marked as	Species Map	Abundance Ratio: (real sample) / (control sample)	Abundance Ratio Variability [%]: (real sample) / (control sample)	Abundances (Grouped): control sample	Abundances (Grouped): real sample	Abundances (Grouped) CV [%]: control sample	Abundances (Grouped) CV [%]: real sample	Quan Info	Found in Sample: [S478] F482: Sample, control sample, direct solution, normoxia, 5	Found in Sample: [S480] F484: Sample, control sample, direct solution, normoxia, 5	Found in Sample: [S482] F486: Sample, control sample, direct solution, normoxia, 5	Found in Sample: [S484] F488: Sample, control sample, direct solution, normoxia, 5	Found in Sample: [S486] F490: Sample, control sample, direct solution, normoxia, 5	Found in Sample: [S479] F483: Sample, real sample, direct solution, normoxia, 1	Found in Sample: [S481] F485: Sample, real sample, direct solution, normoxia, 3	Found in Sample: [S483] F487: Sample, real sample, direct solution, normoxia, 4	Found in Sample: [S485] F489: Sample, real sample, direct solution, normoxia, 2	Confidence (by Search Engine): Sequest HT	Percolator q-Value (by Search Engine): Sequest HT	Percolator PEP (by Search Engine): Sequest HT	XCorr (by Search Engine): Sequest HT	Top Apex RT [min]	Species Names	Quan Usage	Quan Ratio Usage	Sequence in Protein	Positions in Proteins
	FALSE	High	[K].LEVEANNAFDQYR.[D]		0.000260664	0.00195875	1	2	1	P47756-1	P47756-1 [96-108]		0	1568.73		Homo sapiens	100			6.50327e+07				Not Found	Not Found	Not Found	Not Found	Not Found	Not Found	Not Found	Not Found	High	High	8.571e-05	2.003e-07	3.29	58.94	Homo sapiens	Used	Used	K.LEVEANNAFDQYR.D	[96-108]
	FALSE	High	[K].GCWDSIHVVEVQEK.[S]	1xCarbamidomethyl [C2]	0.00300151	0.00195875	1	2	4	P47756-1	P47756-1 [146-159]		0	1685.8		Homo sapiens	100			3.11186e+08				Not Found	Not Found	Not Found	Not Found	Not Found	Not Found	Not Found	Not Found	High	High	8.571e-05	1.049e-05	3.61	61.28	Homo sapiens	Used	Used	K.GCWDSIHVVEVQEK.S	[146-159]
FALSE	Master Protein	P06576	ATP synthase subunit beta, mitochondrial [OS=Homo sapiens]	8		Homo sapiens	3	4	3	529	56.5	5.4	14.5	3	100			1.4775e+08											52621710	Not Found	Not Found	Not Found	Not Found	Not Found	Not Found	Not Found	Not Found	High	1		Homo sapiens
	Checked	Confidence	Annotated Sequence	Modifications	Qvality PEP	Qvality q-value	# Protein Groups	# Proteins	# PSMs	Master Protein Accessions	Positions in Master Proteins	Modifications in Master Proteins	# Missed Cleavages	Theo. MH+ [Da]	Marked as	Species Map	Abundance Ratio: (real sample) / (control sample)	Abundance Ratio Variability [%]: (real sample) / (control sample)	Abundances (Grouped): control sample	Abundances (Grouped): real sample	Abundances (Grouped) CV [%]: control sample	Abundances (Grouped) CV [%]: real sample	Quan Info	Found in Sample: [S478] F482: Sample, control sample, direct solution, normoxia, 5	Found in Sample: [S480] F484: Sample, control sample, direct solution, normoxia, 5	Found in Sample: [S482] F486: Sample, control sample, direct solution, normoxia, 5	Found in Sample: [S484] F488: Sample, control sample, direct solution, normoxia, 5	Found in Sample: [S486] F490: Sample, control sample, direct solution, normoxia, 5	Found in Sample: [S479] F483: Sample, real sample, direct solution, normoxia, 1	Found in Sample: [S481] F485: Sample, real sample, direct solution, normoxia, 3	Found in Sample: [S483] F487: Sample, real sample, direct solution, normoxia, 4	Found in Sample: [S485] F489: Sample, real sample, direct solution, normoxia, 2	Confidence (by Search Engine): Sequest HT	Percolator q-Value (by Search Engine): Sequest HT	Percolator PEP (by Search Engine): Sequest HT	XCorr (by Search Engine): Sequest HT	Top Apex RT [min]	Species Names	Quan Usage	Quan Ratio Usage	Sequence in Protein	Positions in Proteins
	FALSE	High	[K].VVDLLAPYAK.[G]		0.0171897	0.00195875	1	1	1	P06576	P06576 [189-198]		0	1088.64		Homo sapiens							No Quan Values	Not Found	Not Found	Not Found	Not Found	Not Found	Not Found	Not Found	Not Found	High	High	8.571e-05	0.000175	2.45		Homo sapiens	Not Used	Not Used	K.VVDLLAPYAK.G	[189-198]
	FALSE	High	[R].DQEGQDVLLFIDNIFR.[F]		9.89683e-05	0.00195875	1	1	2	P06576	P06576 [295-310]		0	1921.97		Homo sapiens	100			8.98136e+07				Not Found	Not Found	Not Found	Not Found	Not Found	Not Found	Not Found	Not Found	High	High	8.571e-05	4.187e-08	4.17	104.07	Homo sapiens	Used	Used	R.DQEGQDVLLFIDNIFR.F	[295-310]
	FALSE	High	[R].FTQAGSEVSALLGR.[I]		0.00166512	0.00195875	1	1	1	P06576	P06576 [311-324]		0	1435.75		Homo sapiens	100			5.79367e+07				Not Found	Not Found	Not Found	Not Found	Not Found	Not Found	Not Found	Not Found	High	High	8.571e-05	4.03e-06	3.6	69.61	Homo sapiens	Used	Used	R.FTQAGSEVSALLGR.I	[311-324]
FALSE	Master Protein	Q96A32	Myosin regulatory light chain 2, skeletal muscle isoform [OS=Homo sapiens]	18		Homo sapiens	3	5	3	169	19	5.01	13.37	3	100			7.13414e+07		153.69						45831208	77033192	47114224	323600656	Not Found	Not Found	Not Found	Not Found	Not Found	Peak Found	Peak Found	Peak Found	High	1		Homo sapiens
	Checked	Confidence	Annotated Sequence	Modifications	Qvality PEP	Qvality q-value	# Protein Groups	# Proteins	# PSMs	Master Protein Accessions	Positions in Master Proteins	Modifications in Master Proteins	# Missed Cleavages	Theo. MH+ [Da]	Marked as	Species Map	Abundance Ratio: (real sample) / (control sample)	Abundance Ratio Variability [%]: (real sample) / (control sample)	Abundances (Grouped): control sample	Abundances (Grouped): real sample	Abundances (Grouped) CV [%]: control sample	Abundances (Grouped) CV [%]: real sample	Quan Info	Found in Sample: [S478] F482: Sample, control sample, direct solution, normoxia, 5	Found in Sample: [S480] F484: Sample, control sample, direct solution, normoxia, 5	Found in Sample: [S482] F486: Sample, control sample, direct solution, normoxia, 5	Found in Sample: [S484] F488: Sample, control sample, direct solution, normoxia, 5	Found in Sample: [S486] F490: Sample, control sample, direct solution, normoxia, 5	Found in Sample: [S479] F483: Sample, real sample, direct solution, normoxia, 1	Found in Sample: [S481] F485: Sample, real sample, direct solution, normoxia, 3	Found in Sample: [S483] F487: Sample, real sample, direct solution, normoxia, 4	Found in Sample: [S485] F489: Sample, real sample, direct solution, normoxia, 2	Confidence (by Search Engine): Sequest HT	Percolator q-Value (by Search Engine): Sequest HT	Percolator PEP (by Search Engine): Sequest HT	XCorr (by Search Engine): Sequest HT	Top Apex RT [min]	Species Names	Quan Usage	Quan Ratio Usage	Sequence in Protein	Positions in Proteins
	FALSE	High	[K].NICYVITHGDAK.[D]	1xCarbamidomethyl [C3]	0.0039088	0.00195875	1	1	3	Q96A32	Q96A32 [155-166]		0	1390.68		Homo sapiens	100			3.54224e+08				Not Found	Not Found	Not Found	Not Found	Not Found	Not Found	Not Found	Not Found	High	High	8.571e-05	1.606e-05	2.77	52.79	Homo sapiens	Used	Used	K.NICYVITHGDAK.D	[155-166]
	FALSE	High	[K].NEELDAMMK.[E]		0.0642388	0.00492486	1	1	1	Q96A32	Q96A32 [64-72]		0	1080.47		Homo sapiens	100			5.15143e+07		38.34		Not Found	Not Found	Not Found	Not Found	Not Found	Peak Found	Peak Found	Peak Found	High	High	0.0002241	0.001409	2.45	55.72	Homo sapiens	Used	Used	K.NEELDAMMK.E	[64-72]
	FALSE	High	[K].EAFTVIDQNR.[D]		0.0709847	0.00492486	1	1	1	Q96A32	Q96A32 [32-41]		0	1192.6		Homo sapiens	100			5.16627e+08				Not Found	Not Found	Not Found	Not Found	Not Found	Not Found	Not Found	Not Found	High	High	0.0002894	0.001653	2.73	51.44	Homo sapiens	Used	Used	K.EAFTVIDQNR.D	[32-41]
FALSE	Master Protein	P04792	Heat shock protein beta-1 [OS=Homo sapiens]	21		Homo sapiens	4	6	4	205	22.8	6.4	12.9	4	100			2.59058e+08											92264087	Not Found	Not Found	Not Found	Not Found	Not Found	Not Found	Not Found	Not Found	High	1	Methyl [H103]	Homo sapiens
	Checked	Confidence	Annotated Sequence	Modifications	Qvality PEP	Qvality q-value	# Protein Groups	# Proteins	# PSMs	Master Protein Accessions	Positions in Master Proteins	Modifications in Master Proteins	# Missed Cleavages	Theo. MH+ [Da]	Marked as	Species Map	Abundance Ratio: (real sample) / (control sample)	Abundance Ratio Variability [%]: (real sample) / (control sample)	Abundances (Grouped): control sample	Abundances (Grouped): real sample	Abundances (Grouped) CV [%]: control sample	Abundances (Grouped) CV [%]: real sample	Quan Info	Found in Sample: [S478] F482: Sample, control sample, direct solution, normoxia, 5	Found in Sample: [S480] F484: Sample, control sample, direct solution, normoxia, 5	Found in Sample: [S482] F486: Sample, control sample, direct solution, normoxia, 5	Found in Sample: [S484] F488: Sample, control sample, direct solution, normoxia, 5	Found in Sample: [S486] F490: Sample, control sample, direct solution, normoxia, 5	Found in Sample: [S479] F483: Sample, real sample, direct solution, normoxia, 1	Found in Sample: [S481] F485: Sample, real sample, direct solution, normoxia, 3	Found in Sample: [S483] F487: Sample, real sample, direct solution, normoxia, 4	Found in Sample: [S485] F489: Sample, real sample, direct solution, normoxia, 2	Confidence (by Search Engine): Sequest HT	Percolator q-Value (by Search Engine): Sequest HT	Percolator PEP (by Search Engine): Sequest HT	XCorr (by Search Engine): Sequest HT	Top Apex RT [min]	Species Names	Quan Usage	Quan Ratio Usage	Sequence in Protein	Positions in Proteins
	FALSE	High	[R].LFDQAFGLPR.[L]		0.00701563	0.00195875	1	1	1	P04792	P04792 [28-37]		0	1163.62		Homo sapiens	100			1.79805e+08				Not Found	Not Found	Not Found	Not Found	Not Found	Not Found	Not Found	Not Found	High	High	8.571e-05	4.139e-05	2.57	71.45	Homo sapiens	Used	Used	R.LFDQAFGLPR.L	[28-37]
	FALSE	High	[R].VPFSLLR.[G]		0.0690584	0.00492486	1	1	1	P04792	P04792 [6-12]		0	831.509		Homo sapiens	100			2.41172e+07				Not Found	Not Found	Not Found	Not Found	Not Found	Not Found	Not Found	Not Found	High	High	0.0002894	0.001575	1.48	67.27	Homo sapiens	Used	Used	R.VPFSLLR.G	[6-12]
[truncated: 73 more rows]

## Sheet: Sheet2
Checked	Master	Accession	Description	Coverage [%]	Marked as	Species Map	# Peptides	# PSMs	# Unique Peptides	# AAs	MW [kDa]	calc. pI	Score Sequest HT: Sequest HT	# Peptides (by Search Engine): Sequest HT	Abundance Ratio: (real sample) / (control sample)	Abundance Ratio Variability [%]: (real sample) / (control sample)	Abundances (Grouped): control sample	Abundances (Grouped): real sample	Abundances (Grouped) CV [%]: control sample	Abundances (Grouped) CV [%]: real sample	Abundance: F482: Sample, control sample, direct solution, normoxia, 5	Abundance: F484: Sample, control sample, direct solution, normoxia, 5	Abundance: F486: Sample, control sample, direct solution, normoxia, 5	Abundance: F488: Sample, control sample, direct solution, normoxia, 5	Abundance: F490: Sample, control sample, direct solution, normoxia, 5	Abundance: F483: Sample, real sample, direct solution, normoxia, 1	Abundance: F485: Sample, real sample, direct solution, normoxia, 3	Abundance: F487: Sample, real sample, direct solution, normoxia, 4	Abundance: F489: Sample, real sample, direct solution, normoxia, 2	Found in Sample: [S478] F482: Sample, control sample, direct solution, normoxia, 5	Found in Sample: [S480] F484: Sample, control sample, direct solution, normoxia, 5	Found in Sample: [S482] F486: Sample, control sample, direct solution, normoxia, 5	Found in Sample: [S484] F488: Sample, control sample, direct solution, normoxia, 5	Found in Sample: [S486] F490: Sample, control sample, direct solution, normoxia, 5	Found in Sample: [S479] F483: Sample, real sample, direct solution, normoxia, 1	Found in Sample: [S481] F485: Sample, real sample, direct solution, normoxia, 3	Found in Sample: [S483] F487: Sample, real sample, direct solution, normoxia, 4	Found in Sample: [S485] F489: Sample, real sample, direct solution, normoxia, 2	# Protein Groups	Modifications	Species Names
[truncated: 103 more rows]
